# Supplementary material for: Predicting atrial fibrillation in patients with acute respiratory failure using machine learning: application of the MIMIC-III and MIMIC-IV datasets
Source: Front Cardiovasc Med. 2025 Oct 9;12:1696609. doi: 10.3389/fcvm.2025.1696609 (PMC12546187; doi:10.3389/fcvm.2025.1696609)
Supplement: Supplementary file 1 [file Datasheet1.csv]

	subject_id	fang	age	apsiii	apsiii_prob	abs_eosinophils	abs_lymphocytes	abs_neutrophils	sofa	respiration	coagulation	liver	cardiovascular	cns	renal	heartrate	sbp	dbp	mbp	resprate_mean	temperature	spo2	aniongap	albumin	bicarbonate	bilirubin_total	creatinine	chloride	glucose	hematocrit	hemoglobin	lactate	platelets	potassium	ppt	inr	pt	sodium	bun	wbc	gcs	gcsmotor	gcsverbal	gcs_eyes	sapsii	sapsii_prob	oasis	oasis_prob	preiculos
1	91	0	81.5845080491534	49	0.107143195427775	0	0.108	0.054	8	0	3	0	1	1	3	107.4	111.6	52.7	72.3333305358887	17	36.9166670905219	98.7	28	3.2	12	1.1	1.2	102	257	29.9	9.8	10.5	73	4.7	44.6	2.6	19.3	137	47	5.4	14	6	5	3	61	0.700098236144212	35	0.152891534466978	5880
2	101	0	82.1859921843802	56	0.143141394839062	0.072	3.1248	0.144	7	4	0	0	3	0	0	87.0344827586207	116.030303030303	57.2121212121212	76.6161638895671	23.1351351351351	37.9907410233109	97.3	28	3	12	0.7	1.1	116	331	35	11.4	6.9	243	4.6	37.5	1.3	13.7	146	17	14.4	15	1	0	1	54	0.552904214509247	48	0.486353390058873	1.66666666666667
3	250	0	23.878395433966	71	0.253403840278451	0	1.35	0.27	8	4	0	0	4	0	0	132	108.333333333333	70.7543859649123	83.5614209091454	32.3898305084746	36.8290593073918	93.875	21	2.3	18	0.7	0.5	114	149	32	9.6	3.9	927	8.8	40	1.3	14.1	140	10	27	15	6	5	4	52	0.507019055617768	43	0.333566080724587	3.78333333333333
4	252	0	55.068101917511	38	0.0666005753944609	0.513	3.4485	0.285	3	1	1	1	1	0	0	109.357142857143	105.634146341463	63.0975609756098	78.1956457055133	15.6595744680851	36.5064517468962	98.7619047619048	20	3	14	2.2	1.4	119	140	40.4	13.4	9	131	5.3	46.2	2.4	19.3	146	41	28.5	15	6	5	4	27	0.079390379700951	25	0.0480120662752839	1.7
5	175	1	300.003732811751	43	0.0828818658351324	0.0376	2.8764	0.094	7	2	0	1	4	0	0	84.8275862068966	125.633333333333	64.6666666666667	84.9888533274333	24.1333333333333	36.523809887114	97.7857142857143	17	4.4	25	3.3	0.9	102	142	35.4	11.9	2.9	153	4.8	35.1	2.6	20.2	140	22	9.4	15	5	0	1	54	0.552904214509247	33	0.122700716637573	2.31666666666667
6	177	1	76.5942731374247	47	0.0984310695493601	0.0306	0.6528	0.102	2	2	1	0	1	0	0	78.125	110.666666666667	37.1666666666667	61.6666711171468	20.2916666666667	37.4126991393074	93.52	13	2.3	32	0.3	0.9	96	188	38.6	12.3	4.4	186	4.7	65.6	1.5	15.2	136	38	10.2	15	6	5	4	38	0.212560032341708	22	0.0332591676367743	6555.53333333333
7	179	0	29.5806185553891	47	0.0984310695493601	0	0.955	0.191	10	4	1	0	4	0	1	88	104.288888888889	55.1333333333333	71.4148156060113	22.5454545454545	37.715277671814	96.9210526315789	11	2.5	22	0.3	1.2	111	145	49.9	17.4	1.7	150	4.8	34.4	1.7	17.8	139	17	19.1	15	6	0	3	22	0.0467394939739799	35	0.152891534466978	0.366666666666667
8	186	0	75.8099236576683	46	0.0943159669270933	0.2112	6.1056	0.192	2	0	1	0	1	0	0	104.076923076923	109.478260869565	50.2173913043478	69.9710129447605	19.6774193548387	36.9206346784319	99	18	2.3	19	0.4	0.9	115	384	35.4	11.6	5.1	262	4.3	23.7	1.4	14.3	143	43	19.2	15	5	0	3	46	0.369603581722039	37	0.188911273423736	1.11666666666667
9	188	0	51.6554858820646	81	0.352529254856063	0.3618	1.0318	0.067	10	0	2	2	1	3	2	68.1153846153846	122.217391304348	69.9130434782609	83	14.03125	36.2777777777778	100	12	2.9	14	2.2	2.2	117	147	27.7	9.1	1.7	103	3.9	39.9	1.7	18.9	139	31	6.7	6	4	1	1	50	0.460662301769887	46	0.423212377332084	1.13333333333333
10	191	0	68.8826117214624	56	0.143141394839062	0.0253	1.9228	0.253	6	3	0	0	1	0	2	90.0416666666667	110.36	52.2	69.2083333333333	19.59375	37.7936511569553	97.25	15	2.8	17	1.1	2	113	215	41.7	14.7	4.3	296	4.5	35.1	1.4	15.9	141	25	25.3	15	5	0	3	41	0.266086520848452	37	0.188911273423736	130.983333333333
11	308	0	29.5134116558337	64	0.196019637277979	0.2208	1.38	0.184	5	4	0	0	1	0	0	114.705882352941	94.3888888888889	51.6111111111111	65.9629609849718	16.8260869565217	38.0111117892795	95.7142857142857	26	3.3	12	0.4	0.6	105	893	40	14.2	10.7	310	3.7	24.6	1.2	13.4	138	14	18.4	15	6	0	3	31	0.116838573510712	31	0.0977833819842284	2267
12	141	0	80.5122762531164	84	0.385525521869554	0.156	3.588	0.156	6	0	3	0	1	1	1	84.6071428571429	136.65625	58.875	85.3020843267441	23.125	36.6319449742635	90.375	30	3.3	14	0.4	1.6	109	393	30.5	8.4	15.3	150	5.1	35.8	1.9	16.8	142	33	15.6	14	6	4	4	67	0.799323427283074	53	0.641734422955789	2.31666666666667
13	165	0	86.4843603756272	34	0.0557686145464311	0.6887	1.6005	0.097	3	0	1	0	0	0	2	66.4782608695652	131.217391304348	80.5652173913043	92.7826086956522	17.5833333333333	36.4259259259259	98.4347826086957	17	3.5	28	0.9	2	105	163	43.1	13.9	2.6	131	5.8	26.3	1.2	14.4	146	41	9.7	15	6	5	4	36	0.181019761585943	22	0.0332591676367743	55.8833333333333
14	170	0	71.4258938442031	20	0.0295751351789667	0.4454	3.4584	0.131	1	0	0	0	1	0	0	88.5185185185185	104.323529411765	58.3823529411765	75.8039206336526	15.6969696969697	36.966665479872	99.75	15	3.3	24	0.4	0.7	109	108	33.7	11.4	0.8	266	4	22.6	1	12.2	143	15	13.1	15	4	0	2	32	0.128047650802525	28	0.0688429582830862	310.3
15	148	1	78.1604698556533	60	0.167925716773725	0.138	0.414	0.138	5	2	4	1	1	0	0	112.555555555556	99.5454545454545	52.1515151515151	67.9494972229004	36.4	37.1111106872559	91.5357142857143	19	3.9	22	0.6	1	101	194	24	8.2	1.7	40	3.5	26.3	1.7	16.4	138	35	13.8	15	6	5	4	48	0.414603687571695	46	0.423212377332084	4122.31666666667
16	156	1	62.5228258732364	66	0.211344515561405	0.483	1.3386	0.138	14	4	2	2	4	0	2	62.6829268292683	119.725	57.475	73.45	18.1707317073171	36.1269844902886	94.3076923076923	16	3.5	22	0.5	1.4	106	178	45.2	15.4	4.5	237	5	24.8	1.2	13.2	142	46	13.8	15	1	0	1	40	0.247442850379824	25	0.0480120662752839	176.55
17	157	0	80.4520247559862	36	0.060960009469949	0	0	0.695	2	0	0	0	1	1	0	90.9722222222222	107.432432432432	56.9459459459459	75.1296306186252	23.3333333333333	36.8730151464069	97.5	22	3.1	17	0.6	0.8	113	106	31.7	10.7	5	263	4.9	36.4	1.3	14.4	141	15	69.5	13	6	4	3	36	0.181019761585943	30	0.0870975718217523	1.13333333333333
18	111	0	66.7729594921541	103	0.606298635796348	0	1.06	0.212	10	2	0	0	4	0	4	90.875	100.769230769231	54.5660377358491	69.1304347826087	22.0416666666667	35.4	96.051724137931	22	1.9	12	0.4	2.1	135	171	43	14.3	5.5	212	4.7	72.1	2.7	27.2	153	46	21.2	15	1	0	1	51	0.483851895865776	59	0.79378609183262	1.98333333333333
19	112	0	300.003227407369	82	0.363390135443367	1.256	2.041	0.157	10	3	0	0	4	0	3	101.209302325581	96.2272727272727	52.4318181818182	67.8444468180339	18.42	35.7444441053602	99.5384615384615	23	1.5	8	0.5	1.9	107	156	33.5	11.4	3	251	5.4	41.2	1.7	17.9	135	36	15.7	15	5	0	1	85	0.949923503340695	47	0.454600386534955	369.483333333333
20	223	0	67.5092752113921	33	0.0533315922973389	0.118	1.1918	0.118	3	2	0	0	1	0	0	88.2941176470588	99.25	52.3055555555556	68.9074082904392	13.7894736842105	37.2761902582078	98.8611111111111	11	2.6	26	0.8	0.7	107	141	30.3	10	6.2	201	6	43.1	1.6	17	138	8	11.8	15	1	0	1	32	0.128047650802525	31	0.0977833819842284	45014.85
21	231	0	36.7314932633706	12	0.0204546158370258	0.0079	1.0349	0.079	1	0	0	2	1	0	0	87.6521739130435	104.931034482759	55.8620689655172	73.1953965548811	26.0416666666667	34.9583329094781	98.9130434782609	14	3.2	16	1.6	0.5	107	228	26.4	8.8	12.9	292	3.9	35.5	1.5	14.7	133	15	7.9	15	6	5	4	30	0.106398223217765	19	0.0229302733443993	1.05
22	268	0	65.9863255681114	81	0.352529254856063	0.3197	2.8495	0.139	10	3	1	0	1	2	3	97.3076923076923	119.583333333333	55.3333333333333	75.9861125946045	22.5454545454545	38.1222237481011	95.2962962962963	12	2.4	22	2.5	2.8	102	245	35.3	11.1	1.4	181	5.1	27.8	1.4	14.3	133	69	13.9	11	6	2	3	61	0.700098236144212	49	0.518216933026906	4907.63333333333
24	436	0	48.3953143091126	73	0.271698918550769	0.112	3.654	0.14	4	0	0	0	0	4	0	105.95	128.9	75.9	93.5666595458984	13.84	39.0873003762866	99.6363636363636	20	3.5	19	0.2	0.9	102	165	25.2	8.3	1.6	367	4.2	23.3	1.1	12.7	135	25	14	4	2	1	1	48	0.414603687571695	40	0.254529276070534	1441
25	468	0	50.6008685172611	65	0.203574752846539	0.0567	0.6075	0.081	12	3	2	0	3	2	2	82.5	119.782608695652	66.6521739130435	84.1884088930876	23.8709677419355	37.5648148854574	96.625	19	3.2	19	0.4	2.4	113	218	52.2	17	27.1	262	4.6	52.8	1.6	17	144	26	8.1	11	6	1	4	38	0.212560032341708	39	0.231101848855616	1.88333333333333
26	471	0	75.8937594990293	63	0.188678483362089	0.0429	0.5005	0.143	5	0	2	0	3	0	0	76.5789473684211	113.125	55.5416666666667	77.0555562973022	19.5833333333333	36.4519999694824	99.1052631578947	12	2.3	19	1	0.8	119	234	35	11.7	14.2	160	5.4	150	2.7	20.1	145	17	14.3	15	1	0	1	42	0.285486456014371	34	0.137098606738186	3.45
27	479	0	71.7176195660837	125	0.813285271586917	0	3.744	0.208	16	3	2	2	1	4	4	82.0909090909091	89.9411764705882	47.4411764705882	63.4313734839944	11.6388888888889	36.2818180431019	98.1666666666667	23	2	15	4.4	4.5	96	127	40	13.2	1.6	108	4.2	57.2	1.5	14.9	129	41	20.8	3	1	1	1	93	0.973944342290334	62	0.849463577487714	0
28	450	1	80.5218971574301	58	0.155129907506569	0.217	3.038	0.217	4	3	0	0	1	0	0	98.5333333333333	136.357142857143	63.7142857142857	87.9285787854876	19.7333333333333	36.7037031385634	98.9285714285714	21	4.1	18	1.1	1.5	108	170	31.1	10	8.6	362	4.4	29.7	1.2	13.7	142	28	21.7	15	5	0	4	65	0.769396160670446	49	0.518216933026906	27.4
29	452	0	60.5891659768653	46	0.0943159669270933	2.3	2.07	0.23	2	0	0	0	1	0	1	79.4545454545455	108.147058823529	61.0588235294118	77.8333322861615	14.5897435897436	36.3620690970585	99.1176470588235	20	3.2	20	10.1	1.2	107	202	38	12.6	5.1	262	4.4	82.4	2	20.4	141	31	23	15	6	5	4	44	0.326363945332203	28	0.0688429582830862	22323.1333333333
30	339	1	66.7611223695015	69	0.235941584	0.3952	1.2312	0.152	4	2	0	0	1	1	2	83.5	142.807692307692	69.3076923076923	99.0384615384615	19.0384615384615	37.462963057153	98.9230769230769	14	2.6	28	2.1	1.2	101	203	31	9.9	1.2	393	3.9	29	1.3	14.2	141	15	15.2	13	5	4	4	45	0.347723333178511	51	0.581248326936065	0.833333333333333
31	356	1	58.8315566574125	41	0.075974634156461	0.3069	2.0739	0.093	8	3	2	0	1	0	2	82.40625	105.09375	47.125	63.625	15	38.2905982905983	98.4166666666667	14	2.5	37	1.8	1.7	101	114	30	10.1	1	130	3.7	28.3	1.4	14	147	47	9.3	15	6	0	4	35	0.16652291711905	27	0.061105571188783	1664.83333333333
32	377	0	69.5308350354012	37	0.0637221532740128	0.1368	1.1248	0.076	5	3	1	0	0	1	0	87.44	125.84	65.12	85.76	17.1111111111111	37.0000008477105	95.7407407407407	10	2.5	36	0.2	0.3	99	112	39.2	11.9	1.4	135	4.8	24	1.3	13.8	141	26	7.6	14	6	4	4	27	0.079390379700951	29	0.0774792292942076	24437
33	357	0	62.7126706402878	35	0.0583101388197655	0.364	0.988	0.052	6	0	2	0	4	0	0	92.5909090909091	110.285714285714	59.5714285714286	71	23.0454545454545	37.6481481481481	96.25	10	3.6	34	0.3	1.1	113	202	37.6	12.5	1.1	65	4.1	23.7	1.2	13.8	152	50	5.2	15	6	5	4	51	0.483851895865776	35	0.152891534466978	0.8
34	323	0	53.3597701432657	65	0.203574752846539	0.1048	0.7598	0.131	8	3	0	1	4	0	3	89.5714285714286	109.428571428571	40.5	63.4761927468436	22.3571428571429	36.7000003390842	96.7857142857143	17	3.4	26	0.9	1.8	105	222	36.8	11.9	3.1	323	6.3	28.6	1.3	13.6	142	45	13.1	15	6	5	4	44	0.326363945332203	31	0.0977833819842284	0.95
35	275	0	82.1660115518032	60	0.167925716773725	0	0.663	0.085	6	0	1	0	2	3	0	61.7391304347826	127.833333333333	71.9583333333333	93.3472207387288	14.0714285714286	37.1111128065321	99.8	12	2	20	0.6	0.9	118	114	32.1	11.4	6.2	111	3.7	29.9	1.6	15.5	146	25	8.5	6	4	1	1	54	0.552904214509247	44	0.362483778008034	1939.88333333333
36	281	0	60.0155463262612	57	0.14903624565945	0.2497	3.3369	0.227	5	2	0	1	1	0	2	117.458333333333	117.291666666667	48.625	71.5138918558757	26.75	36.4841273474315	98.0869565217391	23	3.6	18	3.9	2.6	91	182	28.9	9.7	2.1	257	4.9	67.8	3.7	33.6	124	44	22.7	15	6	5	4	57	0.619273966505765	35	0.152891534466978	3.36666666666667
37	283	0	75.9357331602771	38	0.0666005753944609	0.1008	2.0016	0.144	8	4	3	0	1	0	0	106	128.184210526316	54.2105263157895	76.6578922271729	19.05	38.7083334392971	94.2702702702703	12	3.2	21	0.7	1	110	144	26	8.3	1.1	49	3.8	34.5	1.4	14.2	140	16	14.4	15	6	0	3	50	0.460662301769887	43	0.333566080724587	1.43333333333333
38	408	0	79.4812587600469	17	0.0257663948045946	0.123	1.353	0.123	1	0	0	0	1	0	1	86.4042553191489	115.216216216216	48.0123456790123	72.6976744186046	16.0909090909091	36.8333322030527	98	14	2.3	24	0.4	1.4	105	166	29.5	9.6	1.2	574	4.5	31.3	1.3	14.1	139	32	12.3	15	6	5	4	30	0.106398223217765	17	0.0178612329814438	45390.1
39	417	0	50.2377437551805	84	0.385525521869554	0	1.5826	0.193	8	2	0	0	4	4	0	99.8571428571429	105.311111111111	61.2666666666667	78.6592601352268	12.575	36.1531743851919	99.4444444444444	18	3.4	19	0.7	0.6	102	182	36.9	12.9	1.4	316	3	21.8	1	12.5	136	9	19.3	3	1	1	1	57	0.619273966505765	44	0.362483778008034	0.966666666666667
40	419	1	59.0971531723665	44	0.0865457592186239	0	0.3775	0.151	4	2	1	0	1	0	0	87.4545454545455	113.909090909091	66.3636363636364	76.7619047619048	26.4090909090909	36.4285714285714	95	13	2.3	28	0.6	0.6	102	212	29.7	11.1	2.4	120	3.7	25.8	1.3	14.9	139	7	15.1	15	6	5	4	28	0.0877062133595423	26	0.0541871972038274	2767.88333333333
41	422	1	57.6754142978668	44	0.0865457592186239	0.3149	0.7973	0.067	6	2	0	2	1	1	0	62.7692307692308	103.916666666667	64.5416666666667	74.2916666666667	21.2222222222222	36.1666666666667	93.6296296296296	12	4.2	36	2.7	1.1	95	145	49.1	16.2	1.1	227	4.2	36.9	0.9	12.4	139	24	6.7	13	6	4	3	31	0.116838573510712	39	0.231101848855616	13763.4833333333
42	433	1	49.2269422155823	74	0.281150884841478	0.1768	2.2568	0.104	5	2	0	0	1	0	4	83.9545454545455	109.409090909091	35.5	58.8412666320801	14.7727272727273	36.5277784842032	96.5	14	2.2	30	0.2	3.9	95	116	27.5	8.7	4.4	351	3.7	38.1	1.9	16.4	135	24	10.4	15	6	5	4	29	0.0966978364673039	30	0.0870975718217523	19103.4333333333
43	590	0	69.7000170054679	73	0.271698918550769	0	3.34	0.167	6	0	0	4	1	1	0	95.8	106.095238095238	59.7619047619048	75.2063527788435	23.1	35.7179491744082	98.3684210526316	15	1.9	14	21.5	0.8	116	109	39.6	12.6	1.7	207	3.7	28	1.6	15.4	143	15	16.7	13	5	4	4	42	0.285486456014371	33	0.122700716637573	2
45	536	0	25.1009413190686	8	0.0169912419120056	0.031	2.4335	0.155	1	0	0	0	1	0	0	92.6153846153846	125.695652173913	60.304347826087	82.1014653081479	15.125	37.6481473004376	98.4615384615385	9	3.7	29	0.4	1	109	110	41	13.5	1.9	211	3.4	25.7	1.3	14	144	6	15.5	15	6	5	4	11	0.011265291765325	27	0.061105571188783	0.933333333333333
46	492	0	40.0777026360706	21	0.0309620954315077	0	1.568	0.196	4	2	0	0	1	1	0	90.2222222222222	110.64	62.68	73.52	13.28125	36.3703699465151	96.4	13	4	23	0.3	1.1	106	176	42.6	13.8	1.7	234	4.2	22.2	1.2	14	138	16	19.6	14	6	5	3	24	0.0581533536933968	35	0.152891534466978	1.78333333333333
47	497	0	23.6583432722029	59	0.161425458107935	0.214	0.428	0.214	10	4	0	0	3	0	3	88.4827586206897	102.323529411765	61.5294117647059	73.4117678473978	17.3714285714286	37.6434782645553	96	22	3.1	15	0.4	3.5	115	263	47.1	15.5	3.7	168	7.1	33.4	2	16.9	141	40	21.4	15	6	0	3	48	0.414603687571695	35	0.152891534466978	1.68333333333333
49	501	0	83.6078188368057	50	0.111748908263056	0.0174	1.9836	0.174	2	0	0	0	1	0	1	105.083333333333	103.166666666667	50.0833333333333	67.7777835528056	26.7714285714286	36.8000005086263	95.5	24	4.1	28	0.2	1.2	94	190	41	14.2	2	334	9.3	26	1.1	12.5	138	29	17.4	15	6	5	4	42	0.285486456014371	47	0.454600386534955	1.23333333333333
51	654	0	50.8485717080122	37	0.0637221532740128	0.0852	0.8804	0.284	6	4	0	0	2	0	0	118.181818181818	121.5	75.5909090909091	89.3181818181818	15.8076923076923	37.3055549904152	96.9583333333333	18	4.3	27	0.4	1	103	251	42.7	11.9	3.3	346	4.2	69.7	1.3	13.8	145	14	28.4	15	4	0	1	37	0.19636613203211	32	0.109622781561179	1
52	668	0	86.8666180953693	71	0.253403840278451	0.0638	1.7545	0.319	10	0	2	0	4	0	4	75.8275862068966	143.12	61.34	88.5782266733598	15.8571428571429	36.9259262084961	89.448275862069	31	3.1	10	0.9	5.8	98	496	39	13.1	12.8	177	6.2	72.9	26.5	63.3	135	92	31.9	15	6	0	3	69	0.826119995769426	45	0.392432197729611	1.75
53	679	1	81.9583323066168	31	0.0487561082888106	0.2048	1.216	0.128	1	0	0	0	1	0	0	104.705882352941	110.617647058824	55	72.0606060606061	28	36.7916663487752	92.5714285714286	15	3.2	35	1.5	0.8	99	120	36.6	12.4	3.4	219	4	34.2	1.3	14.2	145	23	12.8	15	6	5	4	36	0.181019761585943	43	0.333566080724587	2.3
54	704	0	80.2621656022278	66	0.211344515561405	0	1.5092	0.196	7	4	0	0	1	0	2	90.0769230769231	116.703703703704	50.7407407407407	71.6666703400789	19.8387096774194	37.2160494769061	93.6206896551724	17	2.8	21	0.9	3.1	110	147	28.2	9.5	1.4	267	4.8	24.6	1.4	14.2	143	79	19.6	15	1	0	3	52	0.507019055617768	39	0.231101848855616	9378
55	707	1	88.9023973729645	61	0.174633217202111	0.1519	1.4322	0.217	8	3	0	0	3	1	1	104.379310344828	100.78125	54.625	77.9374969005585	24.1612903225806	36.6666666666667	96.2173913043478	14	2.7	29	1	1.2	99	217	32.9	10.9	1.4	421	4.2	48.5	1.2	13.5	138	39	21.7	13	6	4	3	60	0.680887269877367	55	0.698022747482586	0.766666666666667
57	505	0	56.3479139946686	27	0.0406998344314517	0.027	0.2241	0.027	1	0	0	0	1	0	0	103.809523809524	104.15	56.6	66.6666666666667	23.3333333333333	36.6111108991835	95.65	16	3.2	22	1.7	1.1	97	118	26.5	8.9	2.8	66	5.5	36.6	1.5	16	130	23	2.7	15	6	5	4	33	0.140051062900573	37	0.188911273423736	0.716666666666667
58	507	1	75.2953958532212	87	0.419608680735176	0	0.381	0.127	10	3	2	3	1	3	1	88.7941176470588	116.029411764706	58.4411764705882	74.9705882352941	16.85	37.7800003051758	98.7941176470588	13	3.3	19	6.3	1	114	207	41	13.8	2.3	191	5	38.1	1.5	15.6	138	21	12.7	8	5	1	2	63	0.736299373127573	38	0.209225537600491	1
59	510	0	50.9551227020056	23	0.0339272701784497	0.24	1.68	0.12	3	3	0	0	0	0	0	82.44	138.72	74.88	96.1599438476563	24.1	37.0493829986196	99.75	18	4	22	0.4	1.1	107	128	34.3	11.2	3.1	331	5.7	26.2	1.2	13.7	143	11	12	15	5	0	2	27	0.079390379700951	35	0.152891534466978	2.33333333333333
60	518	0	46.5189584728907	80	0.341818687794096	0.5152	0.6808	0.046	8	2	0	0	1	3	4	75.2	184.666666666667	87.3055555555556	110.657142857143	17.8	37.5555555555556	95.9142857142857	24	3.3	24	0.3	14.3	99	116	31.7	10.6	0.9	242	7.5	30.5	1.5	16.1	137	99	4.6	6	4	1	1	37	0.19636613203211	22	0.0332591676367743	1220.5
61	596	0	300.003464217636	44	0.0865457592186239	0	2.405	0.185	7	3	0	0	3	0	1	90.5384615384615	108.025	55.675	73.2583325386047	14.0769230769231	37.9523813156855	97.2380952380952	15	3.7	22	1.1	1.3	105	145	39	12.9	2.6	245	4.7	124.7	1.2	16.7	139	23	18.5	15	4	0	2	50	0.460662301769887	37	0.188911273423736	3
62	605	1	300.002675832431	55	0.137442045415608	0.1442	0.6283	0.103	4	2	0	0	1	2	1	66.0927835051546	108.100840336134	50.8991596638655	69.0495867768595	16.4466019417476	36.1269841269841	98.7604166666667	14	3.6	19	1.6	2.7	136	142	52.6	16.7	2.2	242	6.6	39.3	1.6	17.4	170	82	10.3	10	5	1	4	48	0.414603687571695	43	0.333566080724587	1.38333333333333
63	608	0	68.2164198541525	76	0.300642543142082	0.022	0.396	0.22	7	3	0	0	4	0	0	90.8510638297872	99.9193548387097	54.2096774193548	69.7150549119519	23.1454545454545	36.1825404091487	83.6333333333333	14	1.8	25	0.3	0.6	111	206	31.9	10.4	4.8	413	5	42.5	0.9	11.8	146	46	22	15	4	0	2	61	0.700098236144212	49	0.518216933026906	21105.3333333333
64	801	0	46.3488637708393	44	0.0865457592186239	0.4462	3.977	0.097	2	4	0	0	0	0	2	75.24	134.875	75.12	87.7826086956522	19.2666666666667	36.5462960137261	94.44	19	3.5	26	0.3	4	106	180	35	11.5	2.3	351	5.4	66.8	1.1	12.9	143	67	9.7	15	6	0	4	29	0.0966978364673039	39	0.231101848855616	2.23333333333333
65	751	0	55.4534494836199	22	0.032411926370943	0	0.156	0.078	5	3	0	0	1	0	1	64.8064516129032	117.387096774194	51.6129032258064	69.2258064516129	15.8857142857143	37.759258835404	97.5483870967742	11	2.8	26	0.1	1.2	105	144	33	11.1	1.9	169	4.5	31.4	1.3	14.4	140	16	7.8	15	6	5	4	29	0.0966978364673039	27	0.061105571188783	12764.95
66	754	1	72.4827837066221	43	0.0828818658351324	0.083	1.2201	0.083	3	1	0	0	1	1	0	55.2068965517241	97.625	51.875	69.3197263600875	19.5142857142857	37.5777775799787	98.1481481481482	11	2.2	24	0.4	0.4	109	128	32.7	11.3	1	298	4.2	74.9	3.2	22.6	139	9	8.3	14	6	5	3	36	0.181019761585943	36	0.170144996054249	1125.91666666667
67	720	0	51.4779414642793	60	0.167925716773725	0.0518	4.4548	0.259	9	3	1	0	3	2	0	100.794871794872	116.127659574468	59.7872340425532	80.4326214080161	26.3404255319149	37.4523810734824	95.125	8	3.4	29	0.5	0.4	107	158	31.4	9.6	1.4	175	3.7	33.9	1.3	14.6	142	11	25.9	10	5	2	3	41	0.266086520848452	46	0.423212377332084	1.6
68	689	0	51.2691384715096	56	0.143141394839062	0.1368	3.096	0.072	6	3	0	0	1	1	4	86.4444444444444	109.313725490196	50.9019607843137	65.9803921568627	15.4444444444444	37.7083333333333	97.6666666666667	23	3	19	1.3	10.4	109	100	31.3	10.2	1.7	120	6.4	36.2	1.4	16.3	144	62	7.2	14	6	5	3	28	0.0877062133595423	28	0.0688429582830862	4174.41666666667
69	619	0	48.063827658557	63	0.188678483362089	0	0.285	0.285	12	3	2	1	4	0	2	94.7096774193548	94.9677419354839	60.1290322580645	77.5	21	36.460317581419	96.8181818181818	18	3.5	13	1.7	2.7	116	182	30.9	10.9	2.8	122	4.6	35.9	1.7	15.6	142	49	28.5	15	6	5	4	44	0.326363945332203	42	0.30584857538598	1.1
70	627	0	64.482334435748	48	0.102705357639901	0.231	1.386	0.231	3	2	0	0	1	0	0	95.3125	151.243902439024	66	92.0650560332508	19.21875	36.2888887193468	93.8484848484848	11	3.1	27	0.4	0.6	108	172	40.2	13.7	1.3	286	3.3	25.6	1.3	13.8	142	21	23.1	15	6	5	4	27	0.079390379700951	32	0.109622781561179	0.783333333333333
71	631	0	74.9365100044273	56	0.143141394839062	0.344	2.184	0.08	3	0	0	0	1	0	2	71.6744186046512	147.418604651163	50.046511627907	74.5813953488372	19.8421052631579	36.6666659602412	97.7619047619048	12	2.8	23	0.4	3	111	94	30	10.1	2	226	4.3	51.6	1.1	12.8	141	46	8	15	6	5	4	43	0.305597154296702	29	0.0774792292942076	4384.53333333333
72	634	0	62.5723503057435	54	0.131934681564631	0.603	2.412	0.201	7	2	2	2	1	0	2	88.5789473684211	108.736842105263	53.3157894736842	71.7894684640985	17.3684210526316	36.3095238095238	97.1	18	2.6	20	2.9	3.1	107	92	36	11.8	3.5	126	5.1	43.1	2	17.2	136	47	20.1	15	6	5	4	32	0.128047650802525	26	0.0541871972038274	2.06666666666667
73	636	1	82.6324691536327	44	0.0865457592186239	0.046	1.2075	0.115	4	0	0	1	2	0	1	87.6875	101.612903225806	54.6774193548387	69.55913876	20.1621621621622	36.8055555555556	99.0322580645161	17	3.7	25	1.2	1.4	110	127	40.5	12.9	2.3	309	4.7	49.2	1.9	20.1	147	40	11.5	15	6	0	3	51	0.483851895865776	38	0.209225537600491	2860.55
74	726	0	76.8323353648631	46	0.0943159669270933	0.186	1.674	0.186	5	0	0	0	4	0	1	88.3448275862069	125.666666666667	60.2333333333333	83.2333333333333	15.8947368421053	37.1388894540292	97.625	17	2	26	0.4	1.2	110	124	30.8	9.5	2.7	430	8.9	32.3	1.4	14.4	145	22	18.6	15	5	0	2	41	0.266086520848452	35	0.152891534466978	3751
76	739	0	60.5754141546335	46	0.0943159669270933	0.108	0.9828	0.108	1	0	0	0	1	0	0	111.814814814815	88.3461538461538	54.8461538461538	66.0128071124737	21.8571428571429	38.125	98.1666666666667	12	2.7	25	0.3	0.7	103	135	27	8.9	5.9	429	3.9	31.5	1.3	13.7	136	11	10.8	15	1	0	1	35	0.16652291711905	43	0.333566080724587	1182
77	747	1	77.9607583110295	45	0.090355662268945	0.5421	3.5862	0.139	7	2	0	0	4	1	0	63.6363636363636	111	40	57.2857142857143	22.1818181818182	36.0277777777778	89.5	8	3.1	38	1.2	1.7	104	75	34.4	10.2	1	213	5.1	38.1	3.3	33.1	145	53	13.9	14	6	5	3	44	0.326363945332203	44	0.362483778008034	347.333333333333
78	770	0	68.903815445954	40	0.072722637956702	0.161	0.966	0.161	2	2	0	0	0	1	1	93.9166666666667	154.125	63.5	93.7083253860474	21.5	36.6944447270146	96.72	15	2.7	29	0.5	1.9	108	163	28.2	9.3	2	474	4	33.2	2	17.1	148	97	16.1	14	6	4	4	29	0.0966978364673039	24	0.0425090204859465	12513
79	773	1	52.1076113766885	75	0.290800377109891	0.5152	10.9312	0.224	7	3	1	4	1	0	1	99.1764705882353	104.058823529412	50.2058823529412	62.6764705882353	23.9393939393939	36.3055552376641	96.2352941176471	10	2.3	23	3.8	1.2	107	130	23.9	7	1.3	160	3.9	50.7	2.7	26.5	136	24	22.4	15	6	5	4	60	0.680887269877367	43	0.333566080724587	1.35
81	793	0	78.7501207025702	46	0.0943159669270933	0.2405	2.4235	0.185	3	2	0	0	1	0	0	91.7777777777778	126.846153846154	55.9615384615385	79.5897576258733	16.030303030303	37.3174600752573	98.9393939393939	22	5	21	0.3	1	105	194	38.2	12.6	2.2	505	4.1	29	1.1	12.7	140	22	18.5	15	5	0	4	41	0.266086520848452	53	0.641734422955789	2.28333333333333
82	808	1	54.8751438227055	34	0.0557686145464311	0.0156	0.4368	0.026	1	1	0	0	1	0	0	131.590909090909	105.090909090909	61.9545454545455	71.8636363636364	24.4545454545455	36.9027773539225	98.1428571428571	15	2.7	23	1	0.7	103	133	45	15	2.3	383	7.4	34.9	1.3	14.1	132	8	2.6	15	6	5	4	26	0.0717161853928427	36	0.170144996054249	0.6
83	936	0	83.8943247825338	16	0.0246062682386301	0.066	0.682	0.11	1	1	0	0	0	0	0	72.15	135.75	69.85	91.8166553497314	13	36.7666659884983	98.9545454545455	18	3.4	20	0.3	0.7	107	165	42.7	14.1	2.5	231	3.8	27.9	1	12.3	142	15	11	15	4	0	2	26	0.0717161853928427	36	0.170144996054249	4.6
84	950	0	300.008548365802	60	0.167925716773725	1.302	2.9016	0.124	5	3	1	0	0	1	3	89.8518518518518	131.888888888889	72	94.1481481481482	18.3703703703704	36.9444443031594	96.6296296296296	19	4.1	14	0.7	2.1	114	164	30.5	9.5	2.2	118	4.9	40.8	1.5	14.9	143	43	12.4	14	6	4	4	48	0.414603687571695	34	0.137098606738186	3548
85	976	1	77.731428814726	71	0.253403840278451	0.0931	1.1172	0.133	4	3	0	0	1	0	0	87.0535714285714	113.974683544304	51.6835443037975	71.6794858101087	22	36.9166670905219	98.1960784313726	9	2.6	37	0.7	0.5	98	106	26.9	9.4	0.7	318	4.3	108.1	1.8	16.2	140	23	13.3	15	6	5	4	48	0.414603687571695	43	0.333566080724587	16854.35
86	1006	1	73.1398747775955	39	0.0695993546372652	0.0196	0.3577	0.049	2	0	0	0	1	1	0	86.0833333333333	122.708333333333	46.9166666666667	72.1805497805278	14.9	37.1222220526801	99.8333333333333	9	3.3	32	1.1	0.7	106	100	26.4	8.8	1.6	168	4.2	26	1.2	13.2	143	21	4.9	14	6	5	3	43	0.305597154296702	34	0.137098606738186	27704.3
87	1003	0	20.7949607535704	96	0.525218582718437	0	1	0.2	14	4	3	0	4	0	3	128.548387096774	102.53125	53.09375	70.3333344459534	29.3333333333333	37.4444443233429	80.2	24	2.6	13	0.3	4.2	110	296	42	14.1	6.7	66	4.1	150	2.6	19.3	139	63	20	15	1	0	1	51	0.483851895865776	51	0.581248326936065	0
88	952	0	62.044208081623	26	0.0388941759754069	0.009	1.251	0.09	2	0	0	0	1	1	0	96.725	94.5102040816327	62.469387755102	71.4248372246237	16.3333333333333	36.4126986549014	99.2142857142857	13	3.6	33	0.6	0.8	102	160	44.4	14.7	1.5	183	5	29.4	1.2	13	143	9	9	14	6	5	3	32	0.128047650802525	36	0.170144996054249	1.33333333333333
89	961	0	47.9326830960072	41	0.075974634156461	0	0.6396	0.164	4	4	0	0	0	0	0	86.9615384615385	132.461538461538	83.1538461538462	101.047621590751	18.125	36.9285716707744	94.8	15	3	29	0.5	1.1	98	170	50.2	16.2	2.7	311	3.6	78.7	2	17	138	18	16.4	15	1	0	1	28	0.0877062133595423	33	0.122700716637573	0.816666666666667
90	908	1	82.1807908827876	95	0.513421774801856	0.0519	1.4532	0.173	12	3	0	0	4	3	2	107.555555555556	89.5044247787611	46.4247787610619	61.919641988618	16.547619047619	37.7345343924857	97.8354430379747	20	2	19	0.8	2	104	260	36	12.1	8	268	5.2	75.1	2.1	17.3	137	37	17.3	7	5	1	1	81	0.930896309707605	63	0.865051988129994	2.05
91	871	0	81.4194690704306	114	0.721444875639084	0	0.169	0.169	12	3	2	2	1	3	4	79.3571428571429	103.107142857143	50	67.642860685076	24.5	36.2179484245105	95.5	25	3.1	14	2.4	2.8	115	76	30.1	9.1	3.9	117	5.2	49.1	2.6	19.3	148	85	16.9	7	4	2	1	74	0.880341431528547	54	0.670489539161607	1
92	878	1	69.745516297211	50	0.111748908263056	0.2618	2.618	0.154	3	0	0	0	1	0	2	83.448275862069	125.086956521739	55.6521739130435	72.6666666666667	14.8965517241379	37.0148148148148	99.8620689655172	17	3.3	29	0.3	2.4	101	254	23.8	9	1.7	278	5.4	150	10.1	86.8	143	73	15.4	15	6	5	4	31	0.116838573510712	22	0.0332591676367743	1.38333333333333
93	899	1	70.9409454895658	32	0.0509953135294617	1.29	2.91	0.3	3	0	1	0	1	0	1	89.1481481481482	105.074074074074	52	69.6913551047996	29.2962962962963	37.3611116409302	95.8888888888889	19	4.1	16	0.3	1.4	111	135	33.3	11.2	2.4	232	3.5	34.9	1.5	16.7	143	20	30	15	1	0	1	48	0.414603687571695	42	0.30584857538598	5219.25
94	887	0	56.2140441651877	45	0.090355662268945	0.0525	2.475	0.075	5	0	2	0	0	3	0	84.3225806451613	119.516129032258	72.741935483871	88.3333321848223	17.9428571428571	37.1527777777778	99.2352941176471	25	4.5	20	0.8	1	104	144	38.8	13.5	2.5	130	4.2	24	1	12.4	141	18	7.5	8	5	1	2	41	0.266086520848452	41	0.279468409210464	9.08333333333333
95	890	1	64.0653431491997	144	0.914467069183191	0	0.201	0.201	18	4	2	2	4	4	2	99.3658536585366	135.121951219512	57.219512195122	85.9512195121951	16.0851063829787	36.8888888888889	99.5348837209302	11	1.9	20	1.2	1.3	117	175	33.7	11.7	2.6	154	5.3	88.6	1.9	20.1	139	22	20.1	3	1	1	1	95	0.977893121603994	60	0.813876772254812	0.783333333333333
96	816	0	69.9201879367855	57	0.14903624565945	0.6795	3.3371	0.151	4	2	0	0	1	0	1	85.7083333333333	103.086956521739	43.4782608695652	58.5	19.7916666666667	36.9907407407407	95.6666666666667	20	3.8	24	0.6	1.7	101	227	29	9.6	1.5	227	5.8	55.1	1.4	15.2	139	50	15.1	15	6	5	4	34	0.152870496099133	27	0.061105571188783	281.566666666667
97	819	0	71.6951142565649	70	0.244567331593465	0	1.664	0.064	11	2	0	2	4	2	3	119.363636363636	108.090909090909	55.9090909090909	69.875	28.1666666666667	38.6111111111111	91.5454545454545	20	3.1	18	2.5	1.5	107	123	38	12.7	5.9	226	4.4	37.4	3.3	22.9	140	34	6.4	11	6	2	3	64	0.753242574104576	45	0.392432197729611	1.36666666666667
98	822	0	28.7189874567182	75	0.290800377109891	0.115	0.805	0.115	3	0	0	0	1	0	2	53.5	148.222222222222	83.962962962963	105.62962962963	14.5	35.9444444444444	99.2916666666667	18	5.2	19	0.3	2.9	111	117	45.4	15.7	2	259	4.5	31.5	1.2	13.5	142	22	11.5	15	6	5	4	22	0.0467394939739799	22	0.0332591676367743	63.8
100	840	0	19.2958386976103	42	0.0793596067364393	0.142	2.13	0.142	7	3	0	0	3	0	1	118.04	79.0476190476191	56.7142857142857	66.2857142857143	21.1851851851852	38.3362575553314	96.695652173913	26	3.5	15	0.4	1.2	116	243	37.7	13.3	10.1	381	4.2	59.2	1.2	13.3	141	11	14.2	15	1	0	1	38	0.212560032341708	31	0.0977833819842284	1.03333333333333
101	843	0	45.3500445518922	59	0.161425458107935	0	0.94	0.188	7	0	2	0	1	0	4	100.625	127.740740740741	66.7037037037037	85.2	17	37.4074074074074	95.6785714285714	30	3.3	13	0.5	10.2	110	147	28.1	10.2	8.2	122	6.8	38.1	1.8	16.4	143	140	18.8	15	5	0	2	58	0.640425770368787	32	0.109622781561179	1294
102	930	0	83.3124111319801	55	0.137442045415608	0	0.226	0.113	2	0	0	0	1	0	1	83.8214285714286	147.48275862069	70.0344827586207	97.9770068464608	18.5294117647059	37.4333335028754	99.6206896551724	16	3.9	25	0.8	1.5	104	118	36.8	12.2	4.8	303	4.3	31.2	1.3	13.5	141	33	11.3	15	6	0	4	48	0.414603687571695	47	0.454600386534955	2
103	1141	1	84.461727474397	35	0.0583101388197655	0.1176	2.1903	0.147	7	2	1	1	1	0	3	108.47619047619	138.714285714286	52.8095238095238	72.9285714285714	26.7857142857143	37.1666669845581	93.6976744186046	23	2.4	20	1.7	3.9	109	121	38.1	12.5	2.1	155	10.4	23.9	1.1	12.6	146	147	14.7	15	6	5	4	38	0.212560032341708	20	0.0259674725448264	1.7
104	1184	0	73.5072825320584	57	0.14903624565945	0.0228	0.8436	0.228	7	0	0	0	4	0	3	70.4583333333333	135.875	50.695652173913	70.4285714285714	26.0967741935484	37.0000005651403	99.08	17	2.9	18	0.4	2.9	107	187	35	11.5	2.9	447	5.6	28.3	1.3	14.7	137	43	22.8	15	4	0	3	57	0.619273966505765	42	0.30584857538598	1.51666666666667
105	1194	0	64.8964037314073	24	0.0355108602524421	0.0242	0.9922	0.121	2	0	0	0	1	1	0	81.3636363636364	117.333333333333	61.2424242424242	79.9393752126983	19.7894736842105	37.8641976250543	98.4571428571429	15	3	21	0.6	0.8	107	126	38	12.6	1.2	193	4.6	48.3	1	12.9	137	9	12.1	13	6	4	3	36	0.181019761585943	35	0.152891534466978	0.9
106	1049	1	72.0470238200264	64	0.196019637277979	0.0844	1.9412	0.211	8	1	1	1	4	0	1	88.8888888888889	98.734375	51.953125	74.7708280682564	17.4864864864865	37.027778201633	98.8125	19	3.8	22	1.7	1.8	119	267	35	11.6	4.1	186	4.9	103.3	1.8	18.9	144	22	21.1	15	5	0	2	50	0.460662301769887	40	0.254529276070534	1.66666666666667
107	1053	1	300.003108035728	67	0.219329157639327	0.046	1.2236	0.092	6	1	1	0	1	3	0	79.2647058823529	135.294117647059	45.7352941176471	75.0882235134349	18.2926829268293	36.5333336724175	99.0882352941177	12	3.4	23	0.2	1.1	110	174	33.6	11.5	1.7	119	4.6	28.9	1.1	13.1	141	21	9.2	9	5	1	3	46	0.369603581722039	50	0.549933001966723	1.66666666666667
108	1062	1	75.959760608745	34	0.0557686145464311	0.342	0.8892	0.114	4	0	2	0	1	0	1	55.6666666666667	120.3	46.9333333333333	68.448275862069	12.4054054054054	38.6746034168062	99.5483870967742	15	3.8	23	0.8	1.5	109	141	42.6	14.6	2.6	113	4.1	34.4	1.2	13.3	141	23	11.4	15	4	0	1	37	0.19636613203211	32	0.109622781561179	1.63333333333333
109	1068	0	77.5535780614862	59	0.161425458107935	0.0003	0.0225	0.003	6	3	2	0	4	0	0	108.535714285714	112.724137931034	51.9655172413793	72.2183931284937	20.8333333333333	36.5000004238552	95.6428571428571	13	2.8	23	0.8	0.2	102	84	33.2	11.7	1.8	85	4.7	33.3	1.2	13.5	132	19	0.3	15	6	5	4	47	0.391925539232831	31	0.0977833819842284	2.5
110	1069	0	86.4105722864719	36	0.060960009469949	0.6555	1.805	0.095	5	0	1	0	3	0	1	72.6363636363636	126.869565217391	51.9130434782609	75.8260869565217	15.6428571428571	36.6527779897054	100	13	3	26	0.9	1.4	105	87	30.8	10.6	1	138	4	29.7	1.5	15.6	140	22	9.5	15	6	0	3	39	0.229591668830459	33	0.122700716637573	28958.15
111	1079	0	46.9640678810721	65	0.203574752846539	0.136	0.408	0.068	14	4	3	0	4	3	0	92.6666666666667	93.3333333333333	51.6363636363636	67.4040393251361	18.8620689655172	35.8412703256758	96.6551724137931	13	2.7	18	0.2	0.7	117	119	34.7	11.6	0.59	75	4.4	30.3	1	12.5	145	16	6.8	7	5	1	1	50	0.460662301769887	51	0.581248326936065	203.116666666667
112	1085	0	33.5193002173901	62	0.181550179753366	0.384	3.072	0.384	5	0	2	2	1	0	0	106.285714285714	110.035714285714	59.3928571428571	78.6785714285714	25.0588235294118	37.9898996064157	98.5882352941177	12	2	23	4.6	0.4	112	139	27.3	8.9	3.4	101	4.4	30.3	1.9	17	145	11	38.4	15	5	0	1	19	0.0330618222823027	47	0.454600386534955	2
113	1088	0	68.0486447709352	38	0.0666005753944609	0.0496	0.3596	0.124	2	2	0	0	1	0	1	101	102.428571428571	59.4285714285714	73.7618996756417	26.1428571428571	36.8055555555556	95.8571428571429	18	3.8	27	0.4	1.3	100	206	39.1	13.1	3	195	4.8	28.8	1.2	13.7	140	27	12.4	15	6	5	4	27	0.079390379700951	33	0.122700716637573	1.28333333333333
114	1119	0	72.1839685387689	96	0.525218582718437	0	5.31	0.295	12	3	2	1	1	4	1	84.7142857142857	112.074074074074	49.8518518518519	70.5925965485749	23	38.5123462441527	98.5172413793103	13	3.3	21	1.7	1.2	120	248	35	11.6	1.8	134	4.3	30.6	1.1	12.9	150	52	29.5	3	1	1	1	66	0.784755736107151	45	0.392432197729611	1530.53333333333
115	1120	0	51.2597112173421	78	0.320882314483519	0.0242	1.0285	0.121	14	4	2	2	4	0	2	104.434782608696	118.521739130435	61.9130434782609	80.7826085297958	18.7666666666667	36.8674608260866	97.6521739130435	32	2.5	19	2.8	2.8	94	615	44.4	14.5	11.3	177	6	42.3	2.7	19.5	136	77	12.1	15	3	0	1	36	0.181019761585943	38	0.209225537600491	1.2
116	1106	0	45.2401746650166	21	0.0309620954315077	0	0.9594	0.041	4	2	2	0	1	0	2	114.484848484848	110.787878787879	71.7878787878788	82.125	23.1463414634146	35.7619047619048	95.8181818181818	19	2.9	14	0.3	2.7	114	159	23	8.1	1.7	81	4.4	27.3	1.1	12.6	142	54	4.1	15	6	5	4	29	0.0966978364673039	11	0.00839157558375282	23008.8
117	1028	1	76.5401014182986	70	0.244567331593465	0	3.2984	0.152	5	3	0	2	1	1	3	71.1111111111111	122.666666666667	44.4444444444444	70.518494076199	21.9444444444444	34.0486107932197	94.4444444444444	21	2.6	23	1.4	4.8	105	106	26.4	8.6	0.6	373	3.9	27	1.6	18.6	146	119	15.2	14	6	4	4	51	0.483851895865776	34	0.137098606738186	19383
118	1038	1	59.8413044182578	63	0.188678483362089	0.4784	1.7472	0.208	8	3	0	0	3	0	2	95.9642857142857	124.2	59.3	78.966663869222	20.5	36.2314810576262	97.6428571428571	20	2.7	22	0.5	3	98	151	28.7	8.8	1.3	492	4.8	28.5	1.7	17.9	135	79	20.8	15	6	0	3	40	0.247442850379824	38	0.209225537600491	2.1
119	1041	1	58.2484768596853	103	0.606298635796348	0.1134	2.6649	0.189	8	0	1	0	2	4	1	62.7741935483871	106	65.375	78.4607704386992	16.3513513513514	33.8222225330494	100	18	3.6	19	0.8	1.2	108	284	42.7	14.5	10.2	266	4.1	34.8	1.1	12.8	141	16	18.9	3	1	1	1	55	0.575439155617865	46	0.423212377332084	0.866666666666667
120	1137	0	47.0205175482841	101	0.583524791020497	0	1.491	0.071	8	3	1	2	1	4	2	61.2592592592593	120.222222222222	54.3703703703704	76.3209885491265	19.9677419354839	35.8888891008165	94.1612903225806	15	3.6	25	2.6	3.3	110	81	30.4	10.3	4.4	112	3.6	37.9	1.2	13.1	146	28	7.1	4	2	1	1	87	0.957432025870011	41	0.279468409210464	19931.4166666667
121	1326	0	83.6643714608701	67	0.219329157639327	0.536	1.876	0.268	11	2	2	2	1	3	1	92.2758620689655	140.433333333333	61.2	90.5333333333333	14.1	37.1807692601131	98.90625	27	2.9	15	4.8	1.6	111	182	30.4	9.8	12.6	142	5.2	110	1.9	17.1	147	46	26.8	9	5	1	3	62	0.718578141295551	37	0.188911273423736	21656
122	1339	1	66.1879925957767	20	0.0295751351789667	0.0616	0.8096	0.088	1	0	0	0	1	0	0	69.9	91.3448275862069	43.1724137931034	54.5555555555556	21.4722222222222	37.2592601069698	95.4117647058823	12	3.5	31	0.8	1.1	103	209	34.3	11.6	1.7	349	3.6	50.3	1.2	13.4	141	22	8.8	15	6	5	4	31	0.116838573510712	35	0.152891534466978	111.366666666667
123	1332	1	74.4839894774484	45	0.090355662268945	0.5887	3.5119	0.203	2	0	0	0	0	2	0	98.1320754716981	107.712328767123	66.6164383561644	78.1780821917808	16.9193548387097	37.3174600752573	98.8846153846154	15	2.8	20	0.5	1.8	131	511	48.6	15.7	3.4	308	4.3	29.2	1.4	15.8	160	47	20.3	10	5	2	3	36	0.181019761585943	31	0.0977833819842284	1.51666666666667
124	1338	0	77.6183550018689	29	0.044554694327019	0.1925	0.945	0.175	1	0	0	0	1	0	0	78.3812499046326	104.379310344828	55.2068965517241	66.88	14.725	37.8888886063187	98.2222222222222	9	4	28	0.5	0.7	107	264	38.6	12.7	1.1	276	5.4	22.4	1.1	12.3	140	15	17.5	15	5	0	1	36	0.181019761585943	45	0.392432197729611	1.83333333333333
125	1266	1	79.1641632845864	72	0.262448702081892	0.372	0.744	0.124	2	0	0	0	1	0	1	85.5	116.285714285714	48.9047619047619	71.3650856018066	26.9545454545455	35.2962960137261	95.6363636363636	15	3.7	24	0.3	1.6	104	292	39.2	13.4	6.5	335	4.7	150	1.2	13.8	140	45	12.4	15	6	5	4	37	0.19636613203211	43	0.333566080724587	1.35
126	1356	0	75.1413437871329	49	0.107143195427775	0.304	3.9824	0.304	4	0	0	0	4	0	0	84.8214285714286	103.914893617021	56.2765957446809	72.6666659903019	22.0571428571429	36.7916661721689	99.375	22	4.7	13	0.3	1	117	387	39.4	12.5	6	274	4.6	23.8	1.3	14.1	144	15	30.4	15	1	0	3	43	0.305597154296702	33	0.122700716637573	1.55
127	1357	0	70.9605925977135	74	0.281150884841478	0.1809	1.4338	0.067	8	0	2	2	1	3	0	91.8260869565217	102.863636363636	57.3636363636364	72.5303046486595	19.5652173913043	35.9722222222222	99.5909090909091	12	2.8	24	3	0.8	107	99	24.2	8.1	2.2	76	3.7	36.3	1.7	18.4	139	19	6.7	9	4	2	3	41	0.266086520848452	35	0.152891534466978	202.8
128	1358	0	68.9232391798781	21	0.0309620954315077	0.3612	1.8576	0.129	0	2	0	0	0	0	0	88.9411764705882	146.333333333333	62.0833333333333	90.1666170756022	22.7368421052632	36.861110969826	99.2857142857143	13	4.2	30	1	0.8	100	246	35	11.1	2	552	4.2	32.6	1.2	13.4	139	16	12.9	15	6	5	4	22	0.0467394939739799	26	0.0541871972038274	2.88333333333333
129	1371	1	71.55726533	61	0.174633217202111	0.0834	0.4587	0.139	6	0	1	0	1	2	2	78.4761904761905	124.571428571429	53.9523809523809	75.2380952380952	18.4285714285714	36.5833331920483	98.9523809523809	15	2.7	26	0.2	2.7	102	193	28.8	9.8	1.8	116	3.8	84.9	1.7	17.8	139	86	13.9	12	6	2	4	36	0.181019761585943	41	0.279468409210464	5506.93333333333
131	1222	0	75.3549625557748	39	0.0695993546372652	0	1.518	0.138	5	0	1	0	1	3	0	73.3181818181818	125.157894736842	60.9473684210526	82.7280789425499	13.7857142857143	36.2013891008165	99.4615384615385	13	2.9	20	0.5	1	117	145	30.9	11	2.2	177	3.8	34.6	1.2	13.6	144	43	13.8	9	5	1	3	48	0.414603687571695	36	0.170144996054249	1.01666666666667
132	1174	0	77.198039213524	51	0.116526765814168	0.033	0.924	0.11	7	4	0	0	1	0	2	60.4	122.28	50.72	72.8533438110352	21.1290322580645	37.8749995761448	97.3103448275862	16	1.9	22	0.2	3.3	106	194	32.4	10.5	1.6	185	4.1	28.5	1.4	14.5	140	42	11	15	5	0	2	46	0.369603581722039	37	0.188911273423736	2835.38333333333
133	1282	0	48.8484802732009	54	0.131934681564631	0.0134	2.412	0.134	1	0	0	0	1	0	0	133.485714285714	114.969696969697	67.0606060606061	83.0303396745162	20.2380952380952	36.2407401756004	99.1081081081081	15	2.7	25	0.4	0.8	99	187	35.8	12.2	2.8	235	4.2	27	1	12.7	135	17	13.4	15	6	5	4	28	0.0877062133595423	42	0.30584857538598	4.95
135	1305	0	57.4101646483194	65	0.203574752846539	0.612	3.2589	0.153	10	0	3	3	1	0	3	75.6296296296296	88.8387096774194	56.8709677419355	67.844439570109	24.3666666666667	37.1777784559462	98.2222222222222	14	2.8	20	7.3	3.1	109	140	40	13.4	1.5	30	4.1	33.3	1.2	13.4	138	56	15.3	15	6	0	3	61	0.700098236144212	37	0.188911273423736	7515.83333333333
136	1313	1	73.6432605528207	43	0.0828818658351324	0.399	1.05	0.07	4	3	0	0	1	0	0	79.0416666666667	109.041666666667	55.6666666666667	73.4583288828532	21.2083333333333	35.4191920733211	95.6666666666667	15	3.5	24	0.4	1	105	236	32.3	10.8	2.4	266	4.6	25.8	1.1	12.9	139	27	7	15	6	0	4	39	0.229591668830459	34	0.137098606738186	10474.85
137	1320	0	300.002815896847	37	0.0637221532740128	0.144	0.414	0.09	6	1	2	0	1	0	2	59.7391304347826	124.827586206897	64.9655172413793	85.0952392305647	15.3666666666667	35.8680555555556	98.4545454545455	16	3.6	22	0.6	2.8	102	124	33	11.1	1.7	110	5.1	29.7	1.4	14.8	136	57	9	15	4	0	2	46	0.369603581722039	31	0.0977833819842284	3.01666666666667
139	1551	0	37.6108720762916	27	0.0406998344314517	0.1116	2.4428	0.124	6	3	0	0	3	0	0	98.3478260869565	118.913043478261	63.5217391304348	80.0434782608696	15.8620689655172	37.2870374608923	99.037037037037	14	4.7	24	1.1	0.6	107	137	33.7	11.7	1.1	276	4.8	26.4	1.2	13.2	141	14	12.4	15	5	0	1	20	0.0372046659551739	36	0.170144996054249	0
140	1578	1	72.6353102113728	83	0.374392140538119	0.0485	0.9215	0.097	10	3	0	0	1	3	3	65.5	113.157894736842	46.3157894736842	63.75	23.375	37.1444439358181	92.0416666666667	12	2.9	33	0.6	2.2	107	120	35.2	11.6	2.5	153	4.7	30	1.1	12.4	147	38	9.7	8	4	1	3	73	0.870859905810809	46	0.423212377332084	314.166666666667
141	1568	0	20.8488047790029	40	0.072722637956702	0	0.999	0.111	1	1	0	0	1	0	0	104.25	105.916666666667	55.7916666666667	72.500013033549	24	37.1481485720034	93.7083333333333	15	3.5	23	0.6	0.9	109	126	36.6	13.4	1.2	243	3.8	28.2	1.2	14	139	11	11.1	15	6	5	4	11	0.011265291765325	20	0.0259674725448264	327.183333333333
142	1474	1	85.3976648054958	33	0.0533315922973389	0.364	1.2376	0.091	1	0	0	0	1	0	0	62.8333333333333	115.625	36.4166666666667	62.8194462458293	16.2758620689655	37.3888887677874	99.25	8	2.4	28	0.4	0.7	99	88	27.6	9	0.9	331	4.3	24.8	1.2	13.8	131	10	9.1	15	6	5	4	31	0.116838573510712	23	0.0376118026287226	3878
143	1488	0	71.0560860130888	110	0.681917955569917	0.6042	0.636	0.318	11	3	0	0	4	3	1	107.903225806452	104.3	53.675	71.1166620254517	28.4358974358974	37.0476186843145	97.1818181818182	18	2.1	21	0.3	1.4	103	150	35.4	11.6	3	157	3.9	34.8	1.2	13.2	136	46	31.8	6	4	1	1	65	0.769396160670446	60	0.813876772254812	1.15
144	1415	0	74.2839716924365	23	0.0339272701784497	0.1377	3.978	0.153	4	3	0	0	0	0	1	102.333333333333	127	69	88.6190425327846	18	37.4861123826769	93.1176470588235	17	3.7	21	0.3	1.3	102	198	35.1	11.7	0.7	396	4.6	22.6	1.4	12.9	137	21	15.3	15	6	5	4	44	0.326363945332203	26	0.0541871972038274	407
145	1436	0	46.2865588089541	56	0.143141394839062	0.0142	3.9334	0.142	3	2	0	0	0	3	0	91.125	156.781818181818	78.1090909090909	102.57409258242	21.0789473684211	37.0416662428114	94.7027027027027	11	4	26	1	0.9	87	186	40.5	15.2	0.9	185	3.5	25.3	1.1	13	120	17	14.2	6	4	1	1	34	0.152870496099133	20	0.0259674725448264	4865.25
146	1440	0	34.1116181506346	36	0.060960009469949	0.1776	1.7871	0.111	2	0	0	0	0	2	0	103.739130434783	133.277777777778	70.5555555555556	84.8461538461538	10.8	37.4722226460775	97	15	4.1	27	0.3	0.7	111	155	38.3	12.9	0.5	256	4.4	25.6	1.1	11.8	148	9	11.1	10	5	2	3	24	0.0581533536933968	41	0.279468409210464	1.71666666666667
147	1459	1	61.4243110529254	29	0.044554694327019	0.261	2.2881	0.087	1	0	0	0	1	0	0	46.9459459459459	123.191489361702	47.6382978723404	72.8226849982079	14.5405405405405	36.3222223917643	98.3928571428571	13	2.8	22	0.9	0.8	107	86	39.8	14	1.5	217	4.3	27	1.1	12.9	138	13	8.7	15	5	0	1	28	0.0877062133595423	36	0.170144996054249	0.9
148	1470	1	39.2858776142231	37	0.0637221532740128	0	0.539	0.049	7	3	3	3	0	1	0	113.615384615385	136.257142857143	67.3142857142857	90.3523629324777	21.6153846153846	38.0601851145426	95.5384615384615	18	3.1	20	7.3	0.6	108	154	28.2	10	1.9	56	4.2	65.8	4.4	24.4	142	17	4.9	14	6	5	3	19	0.0330618222823027	26	0.0541871972038274	1.61666666666667
149	1443	0	50.3575721269632	49	0.107143195427775	0.0356	1.7622	0.178	3	2	0	0	0	0	1	98.5172413793103	115.034482758621	71	85.448275862069	21.1142857142857	37.1851857503255	99.0333333333333	18	2.7	17	1.1	1.2	110	264	35	11.5	7.4	260	5.1	63.1	1.2	13.4	142	27	17.8	15	6	0	3	24	0.0581533536933968	26	0.0541871972038274	573.516666666667
150	1390	0	84.3486110401282	50	0.111748908263056	0.016	1.184	0.08	4	2	0	0	1	1	0	88.88	168.48	59.48	95.813371887207	28.5	37.3888887677874	92	13	3	38	2.2	1.1	100	195	35.9	10.6	1.8	268	5.3	54.7	7.1	31.2	146	38	8	14	6	4	4	34	0.152870496099133	44	0.362483778008034	1.76666666666667
151	1397	0	43.4068847072879	71	0.253403840278451	0	1.91	0.955	7	2	0	0	1	0	4	136.583333333333	107.25	63.9090909090909	79.9027961095174	19.6153846153846	36.6666666666667	98.44	17	4.1	26	0.3	0.8	101	152	38.3	11.7	1.9	585	6	22.8	1.2	13.7	138	28	95.5	15	5	0	1	60	0.680887269877367	51	0.581248326936065	1.41666666666667
152	1347	0	67.9928951406039	7	0.0162196369225381	0.0188	2.6602	0.094	0	0	0	0	0	0	0	85.6296296296296	132.296296296296	64.3333333333333	87.037037037037	15.7272727272727	37.5864194940638	99.1923076923077	7	3.6	29	0.5	0.6	105	113	32	10.6	0.7	315	4.1	28.5	1.2	13.4	138	16	9.4	15	6	5	4	28	0.0877062133595423	20	0.0259674725448264	1.05
154	1521	0	68.2471297378785	91	0.466216551645289	0.088	0.11	0.11	6	0	0	2	1	0	3	80.0416666666667	101.708333333333	45.8333333333333	64.4583409627279	14.875	36.7685190836589	97.2608695652174	22	3	18	4.5	4.3	108	163	32	10.6	1	415	10	35.2	1.2	13.6	143	117	11	15	6	5	4	47	0.391925539232831	39	0.231101848855616	1.15
155	1535	0	53.1143920535081	59	0.161425458107935	0	3.7422	0.462	4	0	0	0	0	0	4	92.2352941176471	103.925925925926	52.9814814814815	67.3148148148148	31.3636363636364	35.9305555555556	89.6410256410256	50	2.7	8	4	6.4	102	166	36.9	10.5	25.1	179	5.4	150	4.6	43.3	150	45	46.2	15	6	0	3	53	0.530067675181907	42	0.30584857538598	0.766666666666667
156	1621	1	300.001892612498	47	0.0984310695493601	0.1274	0.784	0.049	11	4	1	1	4	0	1	66.4473684210526	107.894736842105	54.4210526315789	73.5555555555556	17.6842105263158	35.6018518518519	98.3947368421053	17	3.5	23	1.2	2.3	107	135	33	10.9	1.4	123	4.5	33.8	1.3	15	143	62	4.9	15	5	0	1	60	0.680887269877367	38	0.209225537600491	1.53333333333333
157	1623	1	79.6564794711452	79	0.331267040005529	0	2.6784	0.432	11	4	1	0	4	0	2	111.369565217391	100.931034482759	58.551724137931	76.3050728490797	24.6129032258065	36.7795322708219	84.1621621621622	21	2.2	10	0.4	3.2	118	155	49.4	16.4	5	304	5	53.8	2.3	18.8	143	70	43.2	15	1	0	1	80	0.925159380862909	51	0.581248326936065	73.3
158	1579	1	72.7534145549769	76	0.300642543142082	0	0.096	0.001	6	1	4	1	1	0	0	100.034482758621	102.633333333333	60.2333333333333	76.3	20.7777777777778	35.9907404581706	98.9666666666667	15	2.5	14	0.5	0.8	105	201	39	13.1	3.4	30	4.1	30.3	1.2	13.2	130	21	0.1	15	6	0	3	66	0.784755736107151	36	0.170144996054249	23318.9
159	2664	0	65.0592748488724	34	0.0557686145464311	0.08	1.656	0.08	4	0	0	0	4	0	0	59.6060606060606	111.5	49.425	70.5726487575433	15.2380952380952	37.1587299165272	96.3157894736842	10	2.2	31	0.9	0.6	104	140	32.7	8.6	0.8	198	4.2	47.3	1.6	16.1	141	18	8	15	6	0	3	33	0.140051062900573	36	0.170144996054249	1336.21666666667
160	2666	0	64.412033760417	56	0.143141394839062	0	3.048	0.254	9	0	2	2	4	0	1	85.9756097560976	117.516666666667	64.2033898305085	81.8418099354889	17.2340425531915	37.2430557674832	99.875	16	2.6	13	4.5	1.2	119	220	29.4	9.8	3.7	156	4.6	54.5	1.9	19.7	143	25	25.4	15	1	0	1	49	0.437547390103724	35	0.152891534466978	1.25
161	2747	1	52.5249444267494	24	0.0355108602524421	0.0684	1.0602	0.057	9	3	2	2	3	0	1	83.0243902439024	97.1951219512195	54	65.8780487804878	17.1627906976744	36.2256411038912	97.219512195122	12	2.3	25	3.5	0.9	108	213	35	12	29	124	6.9	60.6	1.5	15.5	141	11	5.7	15	1	0	1	31	0.116838573510712	21	0.0293948572474154	167
162	2750	0	74.305013138676	27	0.0406998344314517	0.3969	3.7485	0.147	7	3	1	0	3	0	0	87	120.548387096774	53.258064516129	72.741935483871	13.6111111111111	36.9896550671808	97.4516129032258	15	3.1	19	2.3	0.8	109	162	38	12.6	4	229	6	68	2.2	18.3	138	23	14.7	15	1	0	1	35	0.16652291711905	27	0.061105571188783	5492.71666666667
163	2830	0	42.2052052829712	59	0.161425458107935	0.035	1.265	0.05	7	2	1	0	2	0	4	93.8518518518518	124.02380952381	69	89.484861200506	14.6428571428571	37.1851857503255	95.96	21	2.9	17	0.3	8.8	102	380	33.8	11	1.5	160	4.4	30.5	1.2	13.5	133	85	5	15	6	5	4	29	0.0966978364673039	17	0.0178612329814438	2608.56666666667
164	1501	0	72.0004471730767	23	0.0339272701784497	0.4633	1.4803	0.113	3	2	0	0	1	0	0	64	110.925925925926	48.037037037037	77.9259259259259	13.8235294117647	37.0648143909596	98.56	17	3.7	23	0.4	0.9	108	291	39	12.9	2.2	261	4.7	139	1.1	13.1	144	27	11.3	15	6	0	3	34	0.152870496099133	29	0.0774792292942076	0.75
166	1604	1	78.7082363719985	33	0.0533315922973389	0.406	2.3345	0.203	3	2	0	1	0	0	2	73	119.692307692308	47.5384615384615	71.5897497030405	24.65625	37.2499995761447	94.6451612903226	13	2.9	23	1.3	2.8	110	180	33.7	10.5	2.6	212	4.4	30.1	1.3	14.4	142	41	20.3	15	6	5	4	28	0.0877062133595423	20	0.0259674725448264	49065.7
167	1606	0	79.1607991718124	52	0.121480964057338	0.1015	4.1412	0.203	5	3	0	0	1	3	1	101.315789473684	100.263157894737	60.3684210526316	75.1666666666667	22.4210526315789	36.1759256433558	99.6315789473684	13	2.7	23	1	1.2	124	137	21.2	6.6	1.2	674	4.8	27	1.2	13.3	159	63	20.3	8	5	2	1	53	0.530067675181907	35	0.152891534466978	11054.1
168	1611	0	64.8388758217028	54	0.131934681564631	0.1372	0.392	0.049	5	2	1	0	1	1	2	75.1875	107.8	52.0666666666667	70.6444325764974	13.75	36.5138891008165	98.0625	12	3.9	19	0.4	0.7	110	154	30.6	10.6	1.6	268	3.2	25.2	1.2	13.5	138	19	4.9	13	6	4	3	41	0.266086520848452	29	0.0774792292942076	289.483333333333
169	1636	1	64.3651788859624	27	0.0406998344314517	0.2688	2.6592	0.096	4	3	0	0	1	0	0	70.9545454545455	129.977272727273	60.5227272727273	79.1363636363636	12.9038461538462	37.7046513224757	96.1363636363636	10	3.8	24	0.9	1	109	148	38	12.7	4.5	161	5.5	28	1.2	13.7	139	17	9.6	15	1	0	1	43	0.305597154296702	33	0.122700716637573	1836
170	1652	0	81.7627341243259	90	0.454476419914007	0	1.355	0.271	10	3	1	0	1	1	4	87.88	160.857142857143	72.4642857142857	104.013916651408	19.9375	37.0966668446859	96.5925925925926	28	4.1	12	0.7	3.8	108	179	33.2	11.3	9.4	176	5.9	150	2.2	18.3	144	48	27.1	14	6	4	4	65	0.769396160670446	54	0.670489539161607	0.733333333333333
171	1660	0	44.9140481085397	45	0.090355662268945	0	0.48	0.08	3	2	0	0	1	0	0	96.1818181818182	101.448275862069	59.9655172413793	74.2298862851899	27.2727272727273	37.1444447835286	93.6818181818182	15	2.8	23	0.5	0.5	101	123	30.5	10.5	2.6	652	4.8	26.7	1.2	13.5	134	10	8	15	6	5	4	39	0.229591668830459	26	0.0541871972038274	1917.33333333333
172	1673	1	76.9777446642683	28	0.0425856061002645	0.0204	0.2856	0.102	1	0	0	0	1	0	0	90.9642857142857	143.666666666667	60.1851851851852	81.28	20.8	36.8555560641819	97.8064516129032	17	2.8	18	0.7	1.1	109	138	28.4	9.7	3.6	258	4.7	37.4	1.1	12.7	138	16	10.2	15	6	5	4	31	0.116838573510712	37	0.188911273423736	0.983333333333333
173	1699	1	68.5071289999102	45	0.090355662268945	0.219	0.3723	0.073	3	2	1	0	1	0	1	83.5161290322581	130.151515151515	48.9090909090909	72.7575757575758	24.09375	37.0416662428114	96.1875	13	2.9	21	0.4	2	116	141	31.3	9.8	1.4	288	3.7	41.6	3.2	30.5	145	60	7.3	15	6	5	4	33	0.140051062900573	21	0.0293948572474154	8422.51666666667
174	1701	0	49.8795931495039	42	0.0793596067364393	0.0231	0.462	0.077	7	2	0	2	1	0	4	70.8260869565217	120.166666666667	43.2083333333333	68.8611207008362	27.6666666666667	36.7222222222222	95.3333333333333	16	3.4	28	0.9	5.6	93	72	31.4	10.2	2	181	5.2	28.5	1.1	13.3	129	50	7.7	15	6	5	4	24	0.0581533536933968	21	0.0293948572474154	4842.2
175	1704	0	45.2080485462505	73	0.271698918550769	0.0317	0.6974	0.317	9	0	1	2	4	0	2	98.9	95.5172413793103	44.551724137931	61.5402209840972	16.0277777777778	36.7521364260943	99.90625	17	2	13	5.6	2.3	113	181	28.5	9.7	3.1	197	4.2	42.9	2.9	20.1	139	46	31.7	15	1	0	1	46	0.369603581722039	37	0.188911273423736	1.41666666666667
176	3019	0	26.329182470496	147	0.924924650078343	0.0529	0.115	0.023	16	3	3	2	0	4	4	91.8181818181818	106.885714285714	67.3142857142857	80.0476200648717	23.9047619047619	36.3277774386936	97.25	16	1.9	20	9	0.9	109	191	32.9	11.5	1	64	3.8	34.7	1.4	14.4	141	39	2.3	3	1	1	1	88	0.960763442678329	59	0.79378609183262	1.33333333333333
177	3024	0	74.4717537099198	52	0.121480964057338	0	2.1489	0.377	5	2	0	0	1	1	3	91	105.648648648649	48.3513513513514	66.8108108108108	17.2619047619048	36.7936506725493	97.3428571428571	25	1.8	20	1	1.3	105	209	41.6	14	1.5	930	4.7	34.4	1.4	15.6	137	28	37.7	14	6	4	4	50	0.460662301769887	38	0.209225537600491	150.2
178	3036	0	40.1094221877651	26	0.0388941759754069	0	1.434	0.239	1	0	0	0	1	0	0	114.192307692308	119.074074074074	66.8888888888889	83.2592592592593	15.3461538461538	37.0185183301384	98.9230769230769	10	2.6	25	0.2	0.6	107	147	28.1	9.4	1.7	255	4	34.3	1.2	13.5	138	7	23.9	15	6	5	4	27	0.079390379700951	17	0.0178612329814438	5183.55
179	3048	0	42.8260577284427	69	0.235941584	0	2.592	0.288	8	0	0	0	4	0	4	117.193548387097	87.6129032258064	38.6451612903226	50.6129032258064	21.8536585365854	37.7847221162584	97.28	40	3.3	14	0.2	7.1	100	136	37.8	12.5	17.2	654	6.9	35.7	2.8	21.2	141	34	28.8	15	1	0	1	47	0.391925539232831	38	0.209225537600491	119.966666666667
180	3055	1	79.4280848889737	53	0.126615606059166	0.224	0.952	0.112	3	2	0	0	1	0	0	104.875	125.689655172414	50.6206896551724	75.6436904381061	20.5	35.9259259259259	92.9375	14	2.3	24	0.3	0.6	107	156	31.8	10.5	1.7	440	4.4	25	1.1	12.5	141	19	11.2	15	6	5	4	26	0.0717161853928427	28	0.0688429582830862	2497.51666666667
181	3056	0	77.1836271238329	62	0.181550179753366	0.152	1.52	0.152	9	3	0	0	3	0	3	67.3333333333333	125.708333333333	40.25	65.875	27.741935483871	37.0940170940171	99.5	20	2.6	18	0.4	4	105	171	32.2	10	3.5	370	5.9	36.3	1	12.2	137	72	15.2	15	1	0	1	45	0.347723333178511	39	0.231101848855616	1.36666666666667
182	3070	0	68.5754069802933	27	0.0406998344314517	0.0194	1.0767	0.097	1	0	0	0	0	1	0	89.1304347826087	130	61.2727272727273	85.2	23.4347826086957	36.6999994913737	92	12	3.9	36	0.3	0.9	100	201	37.4	11.9	0.9	333	4.7	25.8	1.1	12.7	143	15	9.7	14	6	4	4	21	0.0417535080775526	31	0.0977833819842284	1.05
183	2670	1	86.4482519276413	41	0.075974634156461	0	0.194	0.194	1	0	0	0	1	0	0	84.1851851851852	112.296296296296	39.0740740740741	62.7777777777778	22.7777777777778	36.1759263497812	98.6153846153846	10	2.7	25	0.4	0.7	105	101	31.4	10.6	2.2	245	4.3	26.5	1.2	13.9	135	9	19.4	15	6	5	4	31	0.116838573510712	31	0.0977833819842284	574.7
184	2682	0	74.6277003532108	33	0.0533315922973389	0.1288	1.7664	0.184	8	3	1	0	3	0	1	82.6714285714286	125.769230769231	74.9230769230769	92.9051724137931	14.2058823529412	36.9551727031839	98.0151515151515	14	2.7	19	0.5	1.6	115	285	37	12.3	5.9	142	4.6	71.6	1.4	15.4	143	26	18.4	15	6	0	3	45	0.347723333178511	26	0.0541871972038274	347.216666666667
187	2773	0	66.2333601572534	69	0.235941584	0	0.628	0.314	7	2	3	1	1	0	0	108.541666666667	112.576923076923	55.0769230769231	77.628207720243	24.1923076923077	36.3111114501953	98.7826086956522	16	2	25	1.7	0.5	100	156	30.5	9.8	1.7	150	4.8	26.3	1.1	13.3	136	18	31.4	15	6	5	4	48	0.414603687571695	42	0.30584857538598	6770.11666666667
188	2775	0	67.5925980747519	79	0.331267040005529	0	0.408	0.204	10	0	3	4	1	0	2	62.3666666666667	97.9189189189189	48.1891891891892	64.9537001715766	26.0285714285714	37.4296298556858	99.2333333333333	17	2	23	29.5	2.8	105	91	29	9.5	5.8	92	3.4	150	2.4	19.2	142	52	20.4	15	6	0	3	55	0.575439155617865	47	0.454600386534955	3.91666666666667
189	2852	0	63.079044358109	25	0.0371655224241628	0	1.632	0.136	4	2	0	0	1	1	0	73.0322580645161	92.7666666666667	46.7666666666667	62.0999968210856	17.5	36.861110969826	97.9333333333333	14	3.1	23	0.6	0.6	96	151	37.1	13	1.4	315	4.3	28.6	1.1	12.9	127	11	13.6	14	6	5	3	36	0.181019761585943	35	0.152891534466978	2.5
190	2855	0	62.9304952074393	49	0.107143195427775	0	0.916	0.229	7	3	2	0	1	0	1	90.03125	145.103448275862	54.551724137931	84.7356272730334	16.3611111111111	36.8611113230387	96.6129032258064	20	3.5	21	0.9	1.7	117	152	32.8	10.7	1.8	95	3.8	25.8	1.7	18.1	149	55	22.9	15	3	0	2	53	0.530067675181907	39	0.231101848855616	1.3
191	2943	0	74.5640105281795	38	0.0666005753944609	0.1242	0.6969	0.069	4	1	0	0	1	2	0	87.5625	153.352941176471	65.4411764705882	93.4509968477137	30.09375	37.381944126553	96.40625	13	4.8	28	0.4	1.1	105	114	29.7	10.1	1.5	279	4	34.4	2.2	17.8	142	23	6.9	11	6	2	3	35	0.16652291711905	33	0.122700716637573	1
192	2967	0	80.1183077538951	43	0.0828818658351324	0.126	0.9492	0.084	5	4	0	0	1	0	0	72.5833333333333	130.6	49.36	74.0694457689921	10.2222222222222	37.5833331214057	97	7	2.4	38	0.3	0.7	101	145	29.7	9.4	3.9	161	4.9	31.3	1	12.4	142	28	8.4	15	6	0	3	48	0.414603687571695	32	0.109622781561179	10921.8666666667
193	2973	0	49.6894296566842	53	0.126615606059166	0.0456	0.4032	0.024	7	2	0	0	1	0	4	91.8	170.88	62.88	98.8799957275391	10.7916666666667	36.9365080576094	97.8260869565217	13	2.5	23	0.4	1.9	114	107	31.6	10.9	1.7	173	5.5	27.4	1.1	12.7	145	42	2.4	15	6	5	4	29	0.0966978364673039	27	0.061105571188783	2957
194	2974	0	50.4576054990532	42	0.0793596067364393	0.0106	0.318	0.106	5	4	0	0	1	0	0	57.125	119.521739130435	75.2608695652174	83	24.4333333333333	36.1481481481482	98.5833333333333	23	3.1	14	0.4	0.8	108	136	49	15.8	3.7	171	5.1	28.2	1	10.5	141	13	10.6	15	1	0	1	39	0.229591668830459	30	0.0870975718217523	1.15
195	2990	1	52.1340194132069	61	0.174633217202111	0.14	0.658	0.14	10	3	1	0	4	1	1	88.4090909090909	93.0909090909091	56.5454545454545	75.5757590207187	29	37.7301588512602	99.8181818181818	18	2	20	0.5	4.4	113	238	30.9	9.4	4.1	208	4.9	150	2.5	19.3	145	77	14	14	6	5	3	45	0.347723333178511	41	0.279468409210464	2864.26666666667
196	3013	0	66.1482412371138	60	0.167925716773725	0	0.59	0.118	9	0	2	2	4	0	1	84.3703703703704	107.966666666667	57.2	72.4022965266787	16.6470588235294	36.5634924267966	99.875	21	3.4	8	3	1.4	111	147	40.1	13.4	6	116	4.2	70.6	3.2	21.9	133	45	11.8	15	2	0	1	40	0.247442850379824	34	0.137098606738186	3544.61666666667
197	3015	0	53.7531991409754	104	0.617521159138721	0.0779	0.861	0.041	14	2	3	1	4	0	4	86	81.6923076923077	35.3076923076923	50.7692232865554	29.5	35.8333333333333	75.3	24	1.1	7	1.8	3.2	104	58	33.3	10.4	15.4	69	5.4	150	6.7	55.2	129	27	4.1	15	1	0	4	55	0.575439155617865	50	0.549933001966723	1.38333333333333
198	3122	0	300.00218522671	60	0.167925716773725	0.8651	1.4559	0.211	10	3	1	0	4	0	2	66.1851851851852	107.964285714286	57.6428571428571	77.3214285714286	19.8529411764706	36.0432099707333	98.0689655172414	16	2.3	14	0.6	3.3	134	254	31.9	9.7	4.1	143	3.5	60.1	1.8	18.6	159	66	21.1	15	4	0	2	55	0.575439155617865	37	0.188911273423736	1.31666666666667
199	3125	0	86.5565053063753	23	0.0339272701784497	0	0.708	0.177	1	0	0	0	1	0	0	75.6274509803922	149.924528301887	52.8867924528302	88.6163508577167	16.7017543859649	36.2986114290025	99.8823529411765	27	3.2	16	0.5	0.8	106	204	34.7	11.4	1.8	246	4.2	24.5	1.1	12.8	142	18	17.7	15	5	0	2	44	0.326363945332203	40	0.254529276070534	1.4
200	3267	0	53.1452803133873	57	0.14903624565945	0	3.3702	0.123	7	0	0	0	1	2	4	81.4186046511628	95.525	41.775	49.4878048780488	13.8809523809524	36.7619051252093	98.4333333333333	10	1.8	24	1	6.2	109	105	35.8	11.1	2	225	4.2	53.8	1.2	13.8	139	18	12.3	10	6	1	3	50	0.460662301769887	42	0.30584857538598	19876.5833333333
201	3417	1	39.1437794122598	24	0.0355108602524421	0.2175	1.875	0.075	4	3	0	0	1	0	0	76.5263157894737	97.3965517241379	41.9310344827586	57.551724137931	13.6984126984127	37.4036362387917	95.75	11	3.2	25	2	1.5	107	202	35.8	11.9	2.6	256	6.8	64	1.9	16.9	144	18	7.5	15	5	0	4	16	0.0227783499153223	18	0.0202409280668567	14096.9666666667
202	3132	0	38.055400470657	47	0.0984310695493601	0	0	0.074	1	2	0	0	1	0	0	131.392857142857	112.458333333333	58.875	76.7360992431641	20.3928571428571	36.8518525582773	95.2857142857143	14	2.5	29	0.3	0.4	98	93	27.4	8.6	1.3	153	3.9	25	1.2	13.8	137	8	7.4	15	6	5	4	25	0.0646488355702984	24	0.0425090204859465	5365.03333333333
203	3133	0	42.3937116426309	64	0.196019637277979	0	1.22	0.122	10	3	3	4	1	1	1	108.454545454545	115.454545454545	69.2272727272727	84.6363723061302	25.7142857142857	36.7777780386118	99.8181818181818	12	2.6	20	18	0.8	109	213	29.7	9.7	2.3	69	5.8	37.3	1.1	12.6	136	32	12.2	14	6	4	4	33	0.140051062900573	26	0.0541871972038274	1.2
204	3424	0	39.4351058871774	36	0.060960009469949	0.0124	0.7471	0.031	2	0	1	0	0	1	0	125.354838709677	131.935483870968	76.6774193548387	95.096806433893	23.4193548387097	37.7685179533782	96.6296296296296	17	3.3	24	1	0.7	107	134	37.5	13.1	1	110	3.7	28.4	1.1	12.9	144	6	3.1	14	6	4	4	33	0.140051062900573	41	0.279468409210464	2
205	3078	0	45.8182441177509	70	0.244567331593465	0	2.0724	0.157	9	0	2	2	1	0	4	64.5454545454545	99.9230769230769	49.3333333333333	66.1794871794872	14.2777777777778	36.1481485249084	98.7428571428571	15	2	21	3.4	6.3	104	110	34.3	10.6	1.8	90	4.7	58.8	2.3	23.5	137	46	15.7	15	5	0	2	47	0.391925539232831	41	0.279468409210464	1.08333333333333
206	3099	0	83.2674314411936	73	0.271698918550769	0	1.194	0.199	13	3	2	0	4	0	4	83.2	76.1868131868132	54.4175824175824	64.1721635336404	15.2051282051282	35.586868440262	11.1666666666667	34	1.9	6	0.6	1.3	109	321	30.4	8.1	20.8	85	5.4	71.7	4.4	25.2	140	22	19.9	15	5	0	4	67	0.799323427283074	56	0.724201671379514	1
207	3100	0	49.2738427852604	24	0.0355108602524421	0.3294	0.9272	0.122	9	4	1	0	3	0	1	57.7777777777778	133.96	71.04	85.72	14.8	36.5111117892795	97.3333333333333	13	2.9	39	0.2	0.9	99	152	36.7	10.5	0.8	184	5.7	36.2	1.6	21.7	145	21	12.2	15	5	0	2	30	0.106398223217765	32	0.109622781561179	2.38333333333333
208	3386	1	64.1656756317019	67	0.219329157639327	1.09	1.4497	0.109	4	2	0	0	1	1	2	114.772727272727	96.7096774193548	50.0806451612903	65.9301064398981	20.8039215686275	38.2323228470003	93.725	14	1.9	18	0.7	1.8	119	117	39	12.9	2	287	4.3	30.1	1.3	14.7	144	42	10.9	13	6	4	3	36	0.181019761585943	42	0.30584857538598	1.1
210	3245	0	78.9857176061554	69	0.235941584	0.0424	1.378	0.212	7	3	3	0	1	0	0	93.5405405405405	134.236842105263	65.9473684210526	90.0350869831286	19.8409090909091	36.987179813222	97.0512820512821	14	1.2	17	0.6	0.7	118	254	33.4	11.2	2.1	356	3.9	150	3.1	21.6	150	34	21.2	15	6	5	4	61	0.700098236144212	49	0.518216933026906	2.11666666666667
211	3389	1	62.5247543574357	101	0.583524791020497	0	4.046	0.238	14	4	2	0	4	0	4	105.577777777778	93.7333333333333	51.6	69.0222222222222	29.8039215686275	38.9401704837114	95.5777777777778	29	2.9	22	1.1	4.9	104	245	35.2	11	16.1	95	5.3	47.7	1.5	15.5	145	63	23.8	15	5	0	1	62	0.718578141295551	57	0.748927417065446	0.516666666666667
212	3390	0	18.3407962632893	74	0.281150884841478	0	4.8306	0.166	6	0	0	2	3	0	1	124.413793103448	110.352941176471	65.0588235294118	80.6470617406509	26.8285714285714	37.0811971028646	99.4516129032258	18	2.5	14	3.2	1.5	114	124	31.8	10.7	1.9	238	4.3	33.1	1.9	16.5	142	18	16.6	15	5	0	3	26	0.0717161853928427	37	0.188911273423736	1.91666666666667
213	3497	0	57.9061085983175	11	0.0195288569324173	0.0308	0.7546	0.077	2	0	0	0	1	1	0	77.304347826087	109.869565217391	64.304347826087	79.4927567191746	13.6521739130435	36.3425918861672	98.9047619047619	15	3.7	24	0.1	0.6	104	134	34	11.7	1.2	227	4.4	20.7	1.1	12.7	140	11	7.7	14	6	5	3	20	0.0372046659551739	33	0.122700716637573	0.8
214	3201	0	75.0526884623122	69	0.235941584	0	0.51	0.255	10	3	0	1	4	0	2	96.8095238095238	97.3478260869565	62.9782608695652	74.2681175729503	20.1428571428571	39.0000004238553	95.0681818181818	23	3	19	1.9	2.9	107	311	42.3	13.7	7.5	216	7.9	69.8	3.6	23.4	143	54	25.5	15	1	0	1	67	0.799323427283074	45	0.392432197729611	2685.41666666667
215	3212	0	57.8321319292212	29	0.044554694327019	0.0181	1.1403	0.181	4	3	0	0	1	0	0	76.0333333333333	120.966666666667	59.3	76.0333333333333	12.0285714285714	37.2301592145647	98.2121212121212	21	4.4	19	0.4	1	110	206	43	15	7.4	280	4.8	21.2	1.1	12.7	145	21	18.1	15	1	0	1	35	0.16652291711905	33	0.122700716637573	2.88333333333333
216	3466	0	300.002631436448	55	0.137442045415608	0.191	7.1625	0.191	7	2	0	0	4	0	1	73.4242424242424	97.1290322580645	45.6774193548387	62.8279548152801	25.1578947368421	36.8333324856228	99.2941176470588	33	2.8	13	0.4	1.2	106	170	39.2	11.7	12.1	557	6.4	24.8	1.2	13.7	139	17	19.1	15	5	0	3	62	0.718578141295551	41	0.279468409210464	459.583333333333
217	3156	0	86.7094625250493	75	0.290800377109891	0.119	1.19	0.119	9	2	0	0	3	3	1	89.4848484848485	110.060606060606	56.9090909090909	70.3333333333333	16.2727272727273	36.0061730278863	97.84375	20	2.2	22	0.5	1.6	115	362	40.3	13.7	7.5	194	3.7	26.7	1.1	13	146	42	11.9	8	5	1	2	52	0.507019055617768	36	0.170144996054249	1.01666666666667
218	3289	1	80.9275212025837	55	0.137442045415608	0.6808	2.0276	0.148	5	0	0	0	1	3	1	79.3076923076923	114.851851851852	53.2222222222222	71.1410230489878	16.6	37.2870374608923	99.3076923076923	16	3.6	22	1.1	1.2	109	122	34.8	11.3	1	484	3.9	27.7	1.3	14.2	140	27	14.8	7	4	1	2	48	0.414603687571695	44	0.362483778008034	12014.4
219	3294	1	66.5588090174409	53	0.126615606059166	0.2839	3.4068	0.167	4	3	0	0	1	1	2	72.64	103.208333333333	52.25	69.2360992431641	15.304347826087	36.3518517105668	97.16	20	3.5	26	0.5	2.5	102	186	41.6	15	3	324	5.1	22.6	1.1	13.3	139	86	16.7	14	6	4	4	38	0.212560032341708	27	0.061105571188783	2.43333333333333
220	3433	0	79.3658857993087	55	0.137442045415608	0	2.7966	0.118	5	2	1	0	1	0	3	75.304347826087	113.666666666667	54.9523809523809	74.5238287789481	13.9130434782609	36.4444446563721	96.4583333333333	10	2.7	28	0.9	1.1	99	90	28	9.7	0.9	283	4.3	38.2	1.6	13.1	133	16	11.8	15	6	5	4	52	0.507019055617768	20	0.0259674725448264	1.55
221	3435	0	55.7271028079911	18	0.0269797056154591	0.076	0.8018	0.038	8	2	3	1	1	1	0	82.5416666666667	121.851851851852	67.2962962962963	73.7692389855018	19.25	36.9871794871795	98.6153846153846	16	3	16	1.5	0.7	109	136	32.9	10.3	1.1	64	3.8	30.7	1.1	13	135	15	3.8	14	6	5	3	27	0.079390379700951	36	0.170144996054249	2.01666666666667
222	3437	1	46.937905749501	76	0.300642543142082	0.2046	0.8928	0.186	9	3	0	0	1	3	2	107.852941176471	123.452380952381	74.8333333333333	91.1111190432594	19.9767441860465	37.511110941569	98.9722222222222	12	2.4	23	0.6	3.2	119	248	33.4	10	1.4	205	5	48.8	2.4	21.8	148	49	18.6	8	4	1	3	48	0.414603687571695	26	0.0541871972038274	1840.98333333333
223	3297	0	81.0282535975133	54	0.131934681564631	0.226	1.017	0.113	6	2	1	0	3	0	2	78.5	94.4827586206897	49.0344827586207	63.6896482007257	26	36.5444446139865	93.5	23	2.8	28	0.9	2.6	96	132	41.5	13.8	0.9	132	4.9	43.7	1.2	13.6	142	61	11.3	15	6	5	4	37	0.19636613203211	37	0.188911273423736	2.81666666666667
224	3301	0	75.1990116028095	21	0.0309620954315077	0.3146	4.862	0.143	4	3	0	0	1	0	0	105.954545454545	133.909090909091	69.9090909090909	91.242335579612	19.2	37.9365079365079	97.7307692307692	15	4.6	26	0.9	0.8	104	152	40.4	14.2	4.5	314	4.6	19	1	12	140	13	14.3	15	4	0	1	40	0.247442850379824	37	0.188911273423736	1.85
225	3302	1	81.7594768027469	76	0.300642543142082	0.0322	1.3363	0.161	7	0	0	0	3	0	4	79.08	114.28	54.76	74.6000517272949	17.5294117647059	38.7222221570137	96.9642857142857	18	3.2	26	0.2	7.1	95	165	32.1	9.9	1.4	478	5.4	38.4	1.5	15.2	137	48	16.1	15	5	0	1	65	0.769396160670446	48	0.486353390058873	186.55
226	3449	0	77.5840555713746	51	0.116526765814168	0.3705	1.5105	0.095	4	2	0	1	1	0	1	116.291666666667	126	66.304347826087	79.9130434782609	25.5652173913043	36.5555551317003	95.1666666666667	15	3.2	29	1.7	1.2	94	211	27.4	9.6	1.2	375	3.8	45.3	1.3	14.7	134	19	9.5	15	6	5	4	26	0.0717161853928427	27	0.061105571188783	460.1
227	3181	1	79.0726099255958	49	0.107143195427775	0.291	0.194	0.097	2	2	0	0	1	1	0	93.7435897435897	118.153846153846	50.6923076923077	71.8205128205128	21.6136363636364	36.9540540334341	97.609756097561	10	3.2	23	0.5	0.6	107	201	41	13.5	1.5	211	6.3	31.4	1.2	13.3	138	11	9.7	14	6	4	4	30	0.106398223217765	34	0.137098606738186	1
228	3184	0	40.7997883493582	33	0.0533315922973389	0	0.3016	0.029	1	0	0	0	1	0	0	118.805555555556	106.777777777778	59.0277777777778	72.5277807447645	19.75	37.5833334746184	96.25	17	4.1	20	0.7	1	108	153	39	13.1	2.5	255	4.2	30.7	1.2	13.3	141	15	2.9	15	4	0	1	37	0.19636613203211	28	0.0688429582830862	5727.71666666667
229	3320	0	81.0667013113781	100	0.571996132931519	0	1.288	0.046	10	3	1	0	4	0	2	105.769230769231	101.243902439024	60.609756097561	72.219512195122	23.3260869565217	36.8641978134344	96	21	2.7	10	0.5	2.2	118	325	46.8	15.1	5.4	161	5.8	38.7	1.5	16.6	144	61	4.6	15	1	0	1	68	0.813107173862964	55	0.698022747482586	1.33333333333333
230	3326	1	65.550009765215	34	0.0557686145464311	0.034	1.156	0.085	1	2	0	0	1	0	0	89.0666666666667	134.071428571429	51.7142857142857	79.1666425977434	21.4	36.9907407407407	85.4666666666667	10	2.7	43	0.6	1.1	94	182	32.4	9.8	0.7	313	5.1	34.3	1.4	12.6	142	25	8.5	15	6	5	4	21	0.0417535080775526	21	0.0293948572474154	1
231	2603	1	76.8742326244578	97	0.536987309744718	0	0.24	0.006	5	0	2	0	1	0	2	138.947368421053	99.2051282051282	61.8205128205128	73.2222231351412	21.8409090909091	36.987180465307	98.6666666666667	20	3.2	13	0.3	2.1	116	126	31.3	10.9	4.3	200	4.8	37	1.3	14.7	140	83	0.6	15	5	0	2	72	0.860724094600982	44	0.362483778008034	1.8
233	2608	0	66.0364718612743	31	0.0487561082888106	0.0112	0.2912	0.112	4	2	0	0	1	1	0	68.7407407407407	125.379310344828	57.2413793103448	79.5952392305647	17.3823529411765	36.8703700878002	98.6333333333333	17	3.5	21	0.5	1.1	105	125	35.4	13.1	1.5	205	4.5	28.8	1.2	13	137	23	11.2	14	6	4	4	33	0.140051062900573	35	0.152891534466978	1
234	2614	0	300.003375267225	54	0.131934681564631	0.0217	0.5859	0.217	4	0	0	0	4	0	0	84.2564102564103	114.386363636364	48.9090909090909	69.6136363636364	16.7441860465116	36.3571433415489	98.1904761904762	14	2.9	25	0.4	1	100	126	37.1	12.3	1.3	234	4.3	150	1.4	15.8	134	32	21.7	15	5	0	4	56	0.597588313888408	43	0.333566080724587	2.21666666666667
235	2694	1	86.2512311408651	80	0.341818687794096	0.0885	1.9116	0.177	7	0	1	0	1	3	2	63.84	147.846153846154	51.3461538461538	78.8735552820666	17.1379310344828	36.6319444444444	99.96	16	3.8	18	0.6	2.5	111	168	27.1	9.6	1.8	157	5.4	67.8	1.4	14.7	140	37	17.7	9	5	1	3	55	0.575439155617865	47	0.454600386534955	1.91666666666667
236	2702	0	80.1217673449688	48	0.102705357639901	0	1.232	0.154	8	4	2	0	1	1	0	104.125	108.208333333333	52	70.7361036936442	23.9285714285714	36.7222220809371	98.4230769230769	14	2.7	25	0.6	0.8	103	271	32.4	10.5	3.2	144	4.9	26.8	0.9	11.8	136	16	15.4	14	6	4	4	44	0.326363945332203	46	0.423212377332084	5969.75
237	2703	0	47.437331345965	31	0.0487561082888106	0.3297	5.1653	0.157	4	3	0	0	0	0	1	65.7027027027027	150.666666666667	80.4444444444444	101.166685216567	19.1428571428571	36.9111116197374	98.3333333333333	20	4.1	20	0.5	1.5	103	292	36.7	11.6	5.6	378	4.4	31.1	1.2	13.7	137	15	15.7	15	4	0	3	26	0.0717161853928427	32	0.109622781561179	1.31666666666667
238	2779	0	53.2349213811462	70	0.244567331593465	1.3776	6.888	0.287	11	0	2	3	1	1	4	70.9677419354839	122.4375	59.125	73.5	14.4838709677419	36.2993824334792	97.6129032258064	24	2.9	18	7.8	6.4	108	183	25.6	8.9	1.9	128	4.9	49.4	2.1	21.7	144	74	28.7	13	6	4	3	50	0.460662301769887	36	0.170144996054249	8081.98333333333
239	2784	1	68.9947939070636	42	0.0793596067364393	0.3354	1.0492	0.043	1	1	0	0	1	0	0	76.4166666666667	97	47.1818181818182	63.7878861860795	16.5416666666667	36.7870366131818	99.8695652173913	16	3.8	23	0.3	0.8	101	128	35.2	12.2	4	219	6.6	43.1	1.2	12.6	133	14	4.3	15	6	0	4	42	0.285486456014371	33	0.122700716637573	1.93333333333333
241	2623	0	84.5785879699345	44	0.0865457592186239	0	1.54	0.11	8	3	0	0	4	0	1	110.225806451613	94.6875	48.90625	64.8125	18.2564102564103	37.4583334392971	98.7941176470588	24	3.3	18	0.7	1.5	118	234	38.7	12.5	2.8	275	4.5	150	2.5	100	147	38	11	15	5	0	3	63	0.736299373127573	43	0.333566080724587	1.78333333333333
242	2706	0	56.4468762859308	60	0.167925716773725	0.31	3.1	0.31	5	4	0	0	1	0	0	89.0967741935484	115.352941176471	60.4117647058824	81.8529411764706	30.4146341463415	36.5714276026166	97.0571428571429	15	3.1	27	0.3	0.4	105	172	38	12.8	1.9	510	4.7	25	1	12.2	141	13	31	15	1	0	1	32	0.128047650802525	43	0.333566080724587	0.783333333333333
243	2708	1	300.0044982	86	0.408144799267856	0.0153	1.2087	0.153	4	3	0	0	1	0	0	112.691489361702	99.5975609756098	54.5308641975309	69.1097547717211	18.970297029703	37.7936511569553	95.9090909090909	13	1.4	23	0.9	0.8	113	114	30.6	10.3	2.6	221	4.9	23	1.1	12.3	143	21	15.3	15	5	0	3	57	0.619273966505765	49	0.518216933026906	639.816666666667
244	2712	1	300.003119285245	55	0.137442045415608	0.1232	2.464	0.112	2	2	0	0	1	0	1	121.8125	78.6428571428571	46.7142857142857	53	19.25	37.4444452921549	93	23	2.2	26	0.6	1.5	91	478	48.3	16.1	5.1	328	6.8	35.7	2.9	29	133	48	11.2	15	6	5	4	42	0.285486456014371	32	0.109622781561179	1.58333333333333
245	2714	0	67.3605673316139	85	0.39678000041362	0.059	0.118	0.059	12	2	3	0	4	0	3	85.25	117.709677419355	54.258064516129	70.8064518590127	22.1153846153846	36.4027775658502	97.5	35	2.1	6	0.7	3.3	117	620	34.4	11.1	12.9	278	6.4	140.9	2.8	20.1	150	60	5.9	15	4	0	1	55	0.575439155617865	45	0.392432197729611	1
246	2788	0	66.0291116029717	77	0.310671896506282	0	1.0608	0.156	9	3	0	0	4	0	2	83.4318181818182	89.0909090909091	46.8409090909091	61.7348477623679	17.6666666666667	36.4555553860135	98.6428571428571	36	3.5	10	0.5	2.7	105	907	46.8	15	5.2	260	5.1	150	1.4	14.2	136	41	15.6	15	5	0	2	52	0.507019055617768	47	0.454600386534955	1.88333333333333
247	2791	0	74.5908534615406	52	0.121480964057338	0.089	2.8925	0.445	2	2	0	0	1	0	1	106.666666666667	120.423076923077	67	75.7222222222222	22.5925925925926	37.3730147831024	96.1111111111111	24	2.1	15	0.5	1.4	108	624	29.8	9.9	1.5	686	5.6	40.5	1.1	12.6	136	39	44.5	15	6	5	4	51	0.483851895865776	27	0.061105571188783	1.28333333333333
248	3356	0	81.1643843265155	79	0.331267040005529	0.0444	0.666	0.074	9	0	2	2	4	0	1	92.2857142857143	108.785714285714	50.8214285714286	69.75	21.8333333333333	35.7555558946398	96.5714285714286	19	1.6	11	4	1.3	117	158	37.3	12.7	5.2	75	4.2	36.1	1.3	13.9	143	65	7.4	15	4	0	1	54	0.552904214509247	38	0.209225537600491	4210.56666666667
249	3362	0	63.2885913717886	46	0.0943159669270933	0.1508	0.8372	0.052	2	2	0	0	0	0	2	55.5483870967742	148.931034482759	53.1724137931034	85.0919449904869	16.4838709677419	36.1481489958587	96.0769230769231	12	4.2	22	0.6	2.2	113	172	32.6	10.6	1.6	160	4.8	150	1.5	15.3	142	74	5.2	15	6	5	4	30	0.106398223217765	24	0.0425090204859465	282.433333333333
250	3368	0	300.002481453443	52	0.121480964057338	0.0348	0.7743	0.087	3	3	0	0	1	0	2	88.0909090909091	100	44.1764705882353	57.75	20.2727272727273	35.8518522757071	94.1818181818182	22	2.8	23	0.3	2.8	97	135	40.1	13.4	0.9	242	6.5	25.3	1	11.7	139	69	8.7	15	6	5	4	47	0.391925539232831	32	0.109622781561179	1.11666666666667
251	3506	1	74.7351952609503	45	0.090355662268945	0.342	2.166	0.114	6	3	1	0	1	0	1	97.75	106.84	41.52	63.3066758728027	20.6896551724138	37.4666663275825	98.8333333333333	20	2.5	19	0.4	4	114	277	31.9	9.8	1.2	201	3.4	28.9	1.3	13.9	148	47	11.4	15	6	0	3	37	0.19636613203211	34	0.137098606738186	19490.1833333333
252	3225	0	48.5664329707731	45	0.090355662268945	0.3	5.05	0.1	3	0	1	0	1	1	0	102.678571428571	138	91.0909090909091	101.545454545455	19.9285714285714	37.037037037037	97.2608695652174	17	3.9	24	1	0.6	99	164	36.9	12.8	2.2	84	3.9	27.4	1	11.7	136	8	10	13	6	4	3	27	0.079390379700951	32	0.109622781561179	1161.6
253	3370	0	45.7386515944173	107	0.65040502179164	0.9192	2.298	0.383	12	4	2	0	4	0	2	107.342105263158	100.243902439024	55.1951219512195	69.7642267738901	24.3793103448276	37.5219368676514	91.219512195122	20	1.6	24	0.5	2.6	94	85	34.8	11.9	1.1	73	3.9	32.2	1.2	13.5	134	65	38.3	15	5	0	1	49	0.437547390103724	39	0.231101848855616	1.28333333333333
254	3372	0	75.7590630676728	45	0.090355662268945	0.3397	0.1817	0.079	5	2	0	0	1	1	1	65.2258064516129	155.209302325581	52.9767441860465	88.7752024628395	16.6451612903226	36.5333336724175	93.3870967741936	10	2.7	29	0.4	1.3	106	134	32.5	10.9	0.9	156	4.3	26	1.1	12.7	141	35	7.9	13	6	3	4	46	0.369603581722039	25	0.0480120662752839	23510.0166666667
255	3482	0	51.6772352556915	76	0.300642543142082	0.2438	1.8762	0.106	7	3	0	0	1	3	0	80.3809523809524	112.7	43.8	60.85	18.0714285714286	37.0333333333333	97.6666666666667	18	3.4	24	0.3	0.6	105	255	37.7	11.8	2.4	296	4.8	26.3	1.1	12.9	138	13	10.6	6	4	1	1	48	0.414603687571695	44	0.362483778008034	1857.86666666667
256	3483	0	60.0793043138623	29	0.044554694327019	0.231	2.9295	0.105	4	3	0	0	1	0	0	85.9714285714286	127.342857142857	70.2285714285714	89.6470675748937	19.3414634146341	36.6388886063187	98.9090909090909	15	2.8	24	0.4	0.9	107	160	41.6	14.4	1.5	209	6.2	23.6	1.1	12.7	140	14	10.5	15	1	0	1	35	0.16652291711905	36	0.170144996054249	0.783333333333333
257	1790	0	85.2033339843477	117	0.749025182681578	0	0.418	0.209	13	3	0	0	4	4	2	92.609756097561	96.4318181818182	51.8181818181818	67.3875976385072	19.4791666666667	36.2222215864393	98.5952380952381	16	3.6	22	0.8	2.4	105	253	29.8	9.8	2.2	288	5.3	43.2	5.2	28.8	136	91	20.9	3	1	1	1	90	0.966678979287066	53	0.641734422955789	2
258	1791	0	57.4653298741352	59	0.161425458107935	0.2431	0.572	0.143	9	3	2	0	0	0	4	93.56	145.92	68.32	100.564088381254	22.6176470588235	37.9206351628379	95.1111111111111	28	2.6	16	0.7	9.7	98	115	28.8	10.1	1.5	93	5.2	24	1.3	14.8	137	112	14.3	15	5	0	4	49	0.437547390103724	43	0.333566080724587	0.9
259	1797	1	71.3933530143485	42	0.0793596067364393	0	9.632	0.172	5	1	0	0	1	3	0	92.3928571428571	109.333333333333	55.1481481481481	72.3703703703704	13.375	36.7460317460317	99.0666666666667	13	3.3	26	0.7	0.8	112	188	34.2	10.9	6.6	286	3.9	21.6	1	12.2	145	14	17.2	8	5	1	2	44	0.326363945332203	34	0.137098606738186	9025.5
260	1798	0	58.5285969771539	84	0.385525521869554	0	0.375	0.125	10	3	0	3	4	0	0	105.628571428571	91.4722222222222	52.3888888888889	66.6126107911806	23.4871794871795	36.0972224341498	93.16	23	1.9	10	8	1.1	105	65	26.5	8.5	10.4	284	3.8	60.9	1.5	15.2	135	15	12.5	15	6	5	4	62	0.718578141295551	47	0.454600386534955	31689.7666666667
261	1882	0	50.3477533895842	65	0.203574752846539	0	2.695	0.175	5	3	1	3	0	1	0	119.333333333333	153.222222222222	87.6296296296296	109.493840818052	24.5185185185185	36.7142855931842	95.5185185185185	24	2.5	16	8.9	1.1	99	112	35.7	11.7	2.4	167	5.6	31.4	1.6	15.6	132	49	17.5	13	5	5	3	58	0.640425770368787	38	0.209225537600491	5147.65
262	1972	0	65.4106406962142	46	0.0943159669270933	0	0.444	0.222	6	0	2	0	0	3	1	59.9583333333333	139	61	88.0138918558757	21.2666666666667	37.01904781	99.037037037037	15	3.3	28	0.2	1.9	106	153	28.8	9	2.3	410	5.1	26.6	1	12.3	143	48	22.2	9	5	1	3	37	0.19636613203211	42	0.30584857538598	2.55
263	1974	0	72.2673504066406	43	0.0828818658351324	0	0.64	0.128	4	0	0	0	4	0	0	91.8205128205128	108.875	59.325	78.8083324432373	19	36.9682548159645	97.95	16	3.4	20	0.4	0.6	114	157	37.9	12.6	1.2	294	4.3	24.6	1.3	14.3	140	19	12.8	15	4	0	2	40	0.247442850379824	47	0.454600386534955	1.1
264	1978	0	42.6159436123224	68	0.22752843138664	0.165	1.32	0.165	10	3	1	2	4	0	0	101.333333333333	95.8108108108108	56.4324324324324	68.963959255734	23.9487179487179	38.2777768594247	95.1428571428571	14	3	14	3.7	0.6	124	86	34.2	11.7	1.4	197	3.9	43.8	1.9	19.9	144	6	16.5	15	5	0	2	47	0.391925539232831	37	0.188911273423736	0.766666666666667
265	2797	0	55.1525858261504	30	0.0466103974308657	0	3.7828	0.196	4	3	0	0	1	0	0	68.4545454545455	118.590909090909	63.9318181818182	83.1363636363636	31.5769230769231	36.7743057674832	99.0851063829787	17	2.6	19	0.3	0.7	112	165	25.8	7.6	3.3	506	5.1	23.4	1.1	13.1	140	23	19.6	15	5	0	1	35	0.16652291711905	30	0.0870975718217523	312.683333333333
267	2636	1	300.007229573766	31	0.0487561082888106	0.0546	1.3468	0.182	5	2	0	0	1	1	1	92.4761904761905	125.285714285714	35.5238095238095	65.4444431123279	19.1428571428571	36.3194444444444	93.2608695652174	12	3.1	28	0.5	1.2	103	203	41.7	14	2.2	421	5.5	56.1	1.4	15.9	142	29	18.2	14	6	5	3	33	0.140051062900573	23	0.0376118026287226	14344.1333333333
268	2638	1	78.6345526023132	46	0.0943159669270933	0.026	0.572	0.026	5	3	3	0	1	1	0	84.2380952380952	123.52380952381	51.0476190476191	77.3333335149856	20.8095238095238	37.1222229003906	96.5454545454545	13	3.3	26	0.9	1	113	150	28	9.6	1.5	46	3.7	32.4	1.2	13.8	148	29	2.6	14	6	4	4	46	0.369603581722039	26	0.0541871972038274	7175.41666666667
269	2639	0	59.4585077990909	1	0.0122640885990795	0.444	0.74	0.185	1	1	0	0	1	0	0	106.6	108.815789473684	52.3157894736842	77.8571428571429	22.975	38.1666666666667	96.1891891891892	16	1.9	18	0.4	0.7	114	176	42.1	14	2.2	225	4.1	95.9	1	12.4	141	11	18.5	15	6	5	4	18	0.0292951667754007	17	0.0178612329814438	1.08333333333333
270	2724	0	62.4485324113875	22	0.032411926370943	0.099	3.982	0.11	2	2	0	0	1	0	0	97.7307692307692	147.5	66.9130434782609	85.6825187319801	22.1666666666667	37.7013888888889	95.8064516129032	13	2.6	32	0.3	0.8	101	98	35.9	11.5	0.9	466	4.2	23.1	1.1	12.9	142	25	11	15	6	5	4	18	0.0292951667754007	17	0.0178612329814438	0.7
271	2734	1	64.6014499683822	35	0.0583101388197655	0.729	2.7945	0.243	5	0	0	0	4	0	1	70.3863636363636	157.152173913043	87.1086956521739	108.239115175994	16.3725490196078	37.148147865578	99.4897959183673	21	4.2	19	0.7	1.7	118	376	45.7	15.3	6.9	294	4.6	27.5	1.4	15.9	148	32	24.3	15	4	0	3	44	0.326363945332203	30	0.0870975718217523	1.41666666666667
272	2800	1	80.0441095485246	115	0.730842250542346	0.345	2.99	0.23	7	3	1	0	1	4	1	81	122.47619047619	37.7619047619048	65.9999996366955	16.6153846153846	35.2888887193468	93.9130434782609	14	5	38	0.5	1.6	99	203	29.5	9.8	2.4	211	4.9	47.5	4.7	26.7	146	30	23	3	1	1	1	84	0.945703409678634	49	0.518216933026906	2.75
273	2814	1	86.4576828577075	58	0.155129907506569	0.1274	1.8928	0.091	3	0	0	0	1	2	0	98.9615384615385	132.875	71.3333333333333	86.125	21.1153846153846	36.1944442325168	97.48	12	4.3	28	3.7	1	104	115	45.9	14.9	1.1	164	4.1	150	1.7	18.4	142	24	9.1	11	5	2	4	34	0.152870496099133	35	0.152891534466978	0.883333333333333
274	2906	1	58.7790847245469	31	0.0487561082888106	0	0.142	0.071	1	0	0	0	1	0	0	70.0769230769231	120.76	58.12	74.2	14.8484848484848	37.6851851851852	98.0416666666667	12	3	25	0.3	0.9	105	153	27.3	8.9	1.1	270	4	30.1	1.4	15.4	138	17	7.1	15	4	0	2	26	0.0717161853928427	34	0.137098606738186	1.26666666666667
275	2640	0	80.8720891572244	39	0.0695993546372652	0.099	1.9305	0.165	3	0	0	0	1	0	2	95.6428571428571	128.3	57.95	82.6416702270508	21.3823529411765	38.039683387393	97.3225806451613	20	2.3	17	0.6	2	108	191	30.7	9.8	3.3	249	5.1	24.8	1.4	14.6	140	38	16.5	15	6	0	3	47	0.391925539232831	31	0.0977833819842284	5157.36666666667
276	2647	0	46.2729955032858	66	0.211344515561405	0	0.717	0.239	7	2	0	2	4	0	1	118.034482758621	142.179487179487	77.8205128205128	98.9572896712866	29.25	38.047619774228	91.2666666666667	19	3	21	5.9	1.3	106	130	48.1	16.7	10.7	256	4.7	26.4	1.3	13.8	145	41	23.9	15	6	5	4	42	0.285486456014371	49	0.518216933026906	1.65
277	2648	0	76.5514988591025	54	0.131934681564631	0	1.32	0.055	2	0	0	0	1	0	1	71.4	102.052631578947	53.1578947368421	69.4561522634406	14.8	36.3888888888889	91.4736842105263	14	3.5	29	0.3	1.7	92	127	37.1	12.1	2	316	5.6	26	1.1	13.1	128	42	5.5	15	6	5	4	47	0.391925539232831	31	0.0977833819842284	3.46666666666667
278	2743	0	52.6848333129511	35	0.0583101388197655	0.4558	0.424	0.106	2	1	0	0	0	1	0	89.6470588235294	138.617647058824	74.7058823529412	93.1176470588235	19.6764705882353	36.034721798367	98.2352941176471	16	2.4	23	0.2	0.7	111	174	27	9.6	1	214	4.2	30.9	1.2	14.2	148	6	10.6	13	6	4	3	21	0.0417535080775526	28	0.0688429582830862	17105
279	2744	1	47.2645609382374	28	0.0425856061002645	0.2128	2.2876	0.076	0	3	0	0	0	0	0	105.75	124.888888888889	65.3888888888889	85.2222222222222	22.1666666666667	37.0925931577329	90	13	4.1	36	0.9	1.1	95	186	50.5	15.8	1.2	222	4.5	39.9	1.9	20.2	140	12	7.6	15	6	5	4	13	0.0151633279158665	21	0.0293948572474154	0.983333333333333
280	2825	0	33.4519936566157	22	0.032411926370943	0.8556	2.6536	0.124	4	3	0	0	0	0	1	89.5454545454545	119.608695652174	70.4347826086957	86.246373715608	19.96	36.9111116197374	96.76	16	4	24	0.8	1.6	105	132	35	10.7	1	266	5.5	22.6	1.3	14.3	139	24	12.4	15	6	5	4	23	0.0521949779496253	25	0.0480120662752839	250.216666666667
281	2827	0	86.5508798821258	61	0.174633217202111	0	0.856	0.107	9	3	0	0	3	0	3	89.2	98.5777777777778	47.5777777777778	65.6888888888889	18.2264150943396	36.6513893869188	94.1666666666667	20	2.7	22	0.5	4.2	111	142	35	11.8	1.31	366	5.8	28.9	1.2	13.3	146	108	10.7	15	5	0	1	60	0.680887269877367	41	0.279468409210464	211.716666666667
282	2098	0	81.6900125528138	37	0.0637221532740128	0	0.51	0.102	2	0	0	0	1	0	1	69.9259259259259	116.6	60.2	79.7333333333333	17.7575757575758	36.7539681328668	100	12	2.8	22	0.4	1.8	119	171	24.7	7.7	1.8	390	4.9	27.3	1	13.4	150	81	10.2	15	4	0	4	44	0.326363945332203	37	0.188911273423736	0.933333333333333
283	2099	0	57.2643881393098	37	0.0637221532740128	0	1.055	0.211	4	3	3	0	1	0	0	83.2972972972973	118.25	60.1388888888889	79.5092553032769	15.1578947368421	36.6000001695421	98.1794871794872	14	2.2	22	0.5	0.6	115	187	36.6	12	1.4	113	4	150	1.9	16.7	147	35	21.1	15	5	0	2	41	0.266086520848452	32	0.109622781561179	1200.9
285	2144	0	78.4603828179774	47	0.0984310695493601	0.217	0.7595	0.217	7	4	2	0	1	0	0	92.28	141.357142857143	64.5714285714286	91.0246926766855	26.0606060606061	36.8293644133068	97.7142857142857	14	2.8	21	0.5	0.6	112	295	60	20	4.9	158	4.4	40.9	1.9	17.5	145	19	21.7	15	6	0	3	46	0.369603581722039	48	0.486353390058873	1.08333333333333
286	2151	0	45.1280798770759	34	0.0557686145464311	0.059	1.534	0.118	2	2	0	0	0	0	0	99.96	151	70.92	97.1333480834961	17.8181818181818	37.0000007417467	98.5714285714286	17	3.4	18	0.5	0.7	104	192	38	12.6	2.1	433	4.6	39.3	1.4	14.8	135	16	11.8	15	5	0	3	31	0.116838573510712	32	0.109622781561179	2.01666666666667
287	2159	0	52.3148894418962	30	0.0466103974308657	0.1785	1.19	0.119	3	2	0	0	1	0	0	99.0606060606061	121.613636363636	63.1136363636364	86.9420282115107	22.7714285714286	36.9111116197374	90.3636363636364	13	3.1	28	0.6	0.6	101	104	35.5	12.1	1.2	317	4	25.9	1.2	13.2	138	5	11.9	15	6	5	4	22	0.0467394939739799	28	0.0688429582830862	3301.58333333333
288	2165	0	75.0704155788542	84	0.385525521869554	0.0198	1.089	0.198	14	3	1	1	4	3	2	81.375	104.888888888889	46.8095238095238	63.9365079365079	23.952380952381	37.1296296296296	98.625	18	2.4	15	1.3	2.4	121	173	26.6	8.1	4.6	184	4.8	70.7	2.1	21.8	147	55	19.8	9	5	1	3	67	0.799323427283074	45	0.392432197729611	3880.96666666667
289	2170	0	50.999237067225	34	0.0557686145464311	0	2.149	0.307	3	2	0	1	0	0	0	95.3333333333333	130	72.7826086956522	92.0724560281505	19.7142857142857	36.9444444444444	96.5	19	4	25	1.3	1	101	156	34.7	10.8	5.8	217	3.5	26.8	1.3	14.2	139	21	30.7	15	6	5	4	19	0.0330618222823027	19	0.0229302733443993	2.21666666666667
290	2172	1	34.3136115727533	31	0.0487561082888106	0.1443	1.5762	0.111	3	2	0	0	0	0	3	83.7727272727273	108	62.3157894736842	77.5438633968956	32.9090909090909	36.7847224606408	97.5652173913043	13	4.4	31	0.4	0.9	96	121	40.1	13.9	1.4	242	3.7	27.8	1	12.6	136	13	11.1	15	6	5	4	19	0.0330618222823027	34	0.137098606738186	10285.85
291	2177	0	22.276675401109	93	0.489796416789745	0	4.7355	0.231	9	0	2	2	1	2	2	130.102040816327	141.604166666667	56.6458333333333	76.6666666666667	27.4528301886792	36.3009269149215	98.62	33	3	12	4.2	3.1	102	180	32	11.2	9.5	148	5.3	57	14.2	102	139	34	23.1	11	5	4	2	51	0.483851895865776	55	0.698022747482586	1.56666666666667
292	2179	0	87.6882180551221	59	0.161425458107935	0	4.3292	0.158	8	3	0	0	1	3	1	79.64	134.2	63.88	95.3600122070312	16.4516129032258	36.91975346	96.7407407407407	15	3.7	31	0.3	1.4	110	162	37.7	12.6	6.6	295	4.4	33.7	1.4	14.2	153	42	15.8	7	5	1	1	60	0.680887269877367	44	0.362483778008034	3763
293	2184	0	42.3525304227517	30	0.0466103974308657	0.1482	4.1496	0.114	4	2	1	0	0	1	0	72	112.541666666667	61.25	78.3472162882487	15	37.064815097385	99.4782608695652	33	4.9	15	0.4	0.9	108	163	45.3	14.4	7	183	3.9	25.3	1.1	12.7	145	13	11.4	14	6	4	4	19	0.0330618222823027	29	0.0774792292942076	164
294	2187	1	41.8407464548619	11	0.0195288569324173	0.0976	2.9036	0.122	1	0	0	0	0	0	1	86.5384615384615	121.071428571429	63.2857142857143	81.4137931034483	20.2105263157895	38.0777765909831	96.2222222222222	17	3	30	0.4	0.7	101	204	36.6	12.1	1.2	211	3.9	31.8	1.6	19.4	143	21	12.2	15	6	5	4	21	0.0417535080775526	23	0.0376118026287226	8631.3
295	1799	1	51.5901402548021	70	0.244567331593465	0	0.8268	0.039	6	0	2	1	1	0	2	106.615384615385	121.307692307692	66.8846153846154	85.0384885347807	32.258064516129	37.2063494485522	97.24	32	2.8	17	1.4	2	113	149	44.5	15.6	2.7	124	3.7	28.8	1.3	14.1	143	32	3.9	15	5	0	4	37	0.19636613203211	40	0.254529276070534	1.85
296	1802	1	70.1791304730075	51	0.116526765814168	1.4475	6.4462	0.193	3	1	0	0	1	0	1	115.260869565217	101.95652173913	51.1304347826087	68.0724697942319	16.6	36.5648149560999	98.3181818181818	24	4.4	20	0.6	1.1	111	255	43.8	15.1	8.1	341	5.4	35.7	1.6	15.1	144	18	19.3	15	6	5	4	40	0.247442850379824	47	0.454600386534955	2.51666666666667
297	1807	0	74.6025002613691	54	0.131934681564631	0	0.282	0.141	4	0	1	0	1	0	2	77.8181818181818	144.147540983607	58.6885245901639	83.5645161290323	18.0769230769231	37.2481486002604	99.8857142857143	19	2.4	18	0.7	2.3	113	126	28.6	10.3	2.9	120	3.8	34	2	20.9	144	43	14.1	15	4	0	2	47	0.391925539232831	42	0.30584857538598	0.616666666666667
298	1900	1	48.5944764019472	42	0.0793596067364393	0.096	0.1216	0.032	2	3	0	0	0	0	2	68.0444444444445	134.833333333333	59.3518518518519	80.1949734237959	11.4318181818182	36.7824074074074	99.6590909090909	15	3.4	16	0.2	2.9	116	241	31.1	10.7	1.7	307	6.1	37.6	1.3	14.2	143	55	3.2	15	6	5	4	22	0.0467394939739799	24	0.0425090204859465	0.683333333333333
299	1981	0	41.8612218443905	39	0.0695993546372652	0	1.495	0.115	3	2	0	0	0	0	1	89.4347826086957	128.692307692308	76.0769230769231	94.2820540208083	17.3448275862069	38.4197531806098	99.9310344827586	22	4.2	15	0.5	1.2	112	219	39.1	13.7	5.2	231	4.7	31.9	1	13.1	143	11	11.5	15	5	0	1	39	0.229591668830459	28	0.0688429582830862	2
300	1982	0	59.6864126311383	86	0.408144799267856	0.112	0.35	0.07	16	4	2	2	4	0	4	93.5	105.8	60.4333333333333	75.5555566151937	15.8108108108108	37.2530864197531	98.84375	22	2.7	16	0.5	9.4	113	104	28.9	9.3	1.7	241	5.3	63.2	1.6	15.9	147	113	7	15	5	0	2	71	0.849905974056501	51	0.581248326936065	1758.43333333333
301	1985	0	74.9813894635966	56	0.143141394839062	0.0105	0.4725	0.105	3	0	0	0	3	0	0	96.8823529411765	134.529411764706	56.8235294117647	82.7254943847656	23.1176470588235	37.0000012715658	95.8823529411765	14	3.3	32	0.4	1.3	100	148	30.2	10.6	1.8	376	3.9	21	1.1	12.7	141	30	10.5	15	6	0	4	42	0.285486456014371	37	0.188911273423736	5182.81666666667
302	1987	0	45.4278452647428	115	0.730842250542346	1.538	9.228	0.769	15	3	1	4	4	0	3	83	109.875	57.1607142857143	74.3988127027239	23.0217391304348	36.2000006216544	82.875	32	2.7	14	25.5	4.6	112	237	38.7	12.3	17.5	231	5.5	150	3	28.5	151	56	76.9	15	1	0	1	56	0.597588313888408	31	0.0977833819842284	14920.1666666667
304	2071	0	78.6551756615654	48	0.102705357639901	0.0446	1.5164	0.223	7	2	0	0	4	0	1	97.03125	126.25	63.25	88.71875	19.6052631578947	37.7222223635073	98.8235294117647	19	2.5	17	0.9	1.3	107	263	48.4	16.4	8.9	316	4.8	36	4	24.6	140	21	22.3	15	3	0	2	43	0.305597154296702	46	0.423212377332084	2.08333333333333
305	2074	0	56.822853130659	57	0.14903624565945	0	0.6586	0.074	7	3	3	0	1	2	1	101.375	100.5	37.8888888888889	52.6111111111111	17.1666666666667	37.3395057960793	95.875	15	2.6	22	0.6	1.6	110	129	25	8.4	1.7	74	4.6	29.1	1.4	15.4	142	22	7.4	12	5	4	3	36	0.181019761585943	36	0.170144996054249	10252.0166666667
306	2079	0	45.5474269076697	27	0.0406998344314517	0.3384	1.3348	0.188	1	0	0	1	0	0	0	101.884615384615	132.192307692308	77.5384615384615	99.0769230769231	12.6666666666667	37.2222222222222	99.4642857142857	13	2.4	26	1.7	0.4	105	136	34.7	11.7	1.1	940	4.1	31.4	1.6	15.8	139	13	18.8	15	1	0	1	19	0.0330618222823027	34	0.137098606738186	0.95
307	2081	0	75.9323162856813	45	0.090355662268945	0.1479	0.348	0.087	1	0	0	1	1	0	0	90.08	126.92	55.44	76.56	18.1875	36.5873015873016	98.6153846153846	11	2.8	26	0.6	0.7	106	110	32.4	10.6	1.9	179	3.8	36	3.7	29.7	139	22	8.7	15	5	0	4	32	0.128047650802525	32	0.109622781561179	196.616666666667
308	2085	0	84.395488698817	0	0.0117045966914969	0.114	1.33	0.19	0	2	0	0	0	0	0	107.294117647059	144.705882352941	56.1764705882353	85.6862766041475	35.2941176470588	35.958333545261	93.1764705882353	14	3.3	38	0.5	0.7	94	143	42.1	11.9	2.5	366	4.3	95.9	1	16.3	142	23	19	15	6	0	4	24	0.0581533536933968	15	0.0138968331168213	1119
309	2090	1	70.8889350721196	85	0.39678000041362	0.0207	6.1065	0.207	11	3	2	2	1	4	1	106.904761904762	100.418604651163	55.8372093023256	68.4418604651163	27.1020408163265	38.1388888888889	95.9761904761905	17	3	19	3.9	2.5	106	164	37	12.3	1.6	245	5.3	48.8	1.9	20.4	138	58	20.7	3	1	1	1	59	0.660981452850639	36	0.170144996054249	210.516666666667
310	4430	0	39.8014402475315	77	0.310671896506282	0.0003	0.048	0.003	5	0	0	2	3	0	0	136.566666666667	112.533333333333	61.0666666666667	74.4623678884199	32.6333333333333	38.1444439358181	97.5161290322581	19	2.7	16	5	0.9	109	119	37	13.1	4.1	186	4.1	24.1	1.9	17.1	140	15	0.3	15	6	5	4	34	0.152870496099133	35	0.152891534466978	0
311	4435	0	77.0910946131707	25	0.0371655224241628	0.0234	0.702	0.117	1	0	1	0	0	0	0	61.3928571428571	118.722222222222	74.1666666666667	91.4736842105263	13.2333333333333	37.2407404581706	95.7058823529412	17	3	24	1.1	0.6	105	152	32	10.5	2	200	4	30.3	1.2	13.3	138	18	11.7	15	4	0	1	37	0.19636613203211	42	0.30584857538598	2.03333333333333
312	4534	1	86.121257922449	83	0.374392140538119	0.1518	2.4288	0.253	5	0	0	1	3	1	1	112.333333333333	86.7777777777778	47.6666666666667	60.7037005954319	12	35.2222230699327	96	19	1.8	18	1.8	1.8	113	261	29.6	9.2	10.5	201	6.6	41.1	2.5	19.4	145	59	25.3	14	6	4	4	57	0.619273966505765	28	0.0688429582830862	40975.7
313	4552	0	74.5930190728947	59	0.161425458107935	0.0318	0.5088	0.318	3	0	0	0	0	3	0	73.4	129.121212121212	69.8787878787879	93.3939393939394	11.8571428571429	36.7063492063492	98.0277777777778	20	2.4	19	0.3	1	107	199	43.6	14.5	1.4	367	4.1	113.4	1.5	15.3	142	25	31.8	8	4	1	3	52	0.507019055617768	46	0.423212377332084	1
314	2425	0	67.4555126895065	58	0.155129907506569	0	0.4539	0.089	6	2	2	0	1	3	0	97.3333333333333	121.454545454545	61.1818181818182	72.0909090909091	21.5833333333333	36.1555557250977	97.3333333333333	15	1.8	27	0.6	0.7	97	241	33.1	11.5	2.5	225	3.3	25.3	1.1	13	136	11	8.9	7	5	1	1	49	0.437547390103724	30	0.0870975718217523	15872.05
315	2559	0	34.1745412022105	36	0.060960009469949	0.1512	3.1374	0.189	1	0	0	0	0	0	1	78.6666666666667	144.128205128205	76.4871794871795	97.2307692307692	16.6590909090909	38.6111107257882	99.825	19	3	17	0.3	1.3	114	148	39.3	13.4	2.2	231	4.3	25	1.2	13	146	23	18.9	15	2	0	1	22	0.0467394939739799	30	0.0870975718217523	163
316	2561	1	79.0692502809401	10	0.0186441996189851	0.0244	0.9577	0.061	0	0	0	0	0	0	0	55.5714285714286	126.878787878788	66.0606060606061	86.7272635951187	9.7741935483871	37.2129638106735	99.65625	12	2.9	34	0.8	0.6	100	74	41.1	13.2	1.4	104	3.5	150	2.3	32.9	142	21	6.1	15	6	5	4	31	0.116838573510712	20	0.0259674725448264	3.51666666666667
317	1963	0	46.5252400450579	40	0.072722637956702	0.0774	6.0888	0.258	5	3	0	0	1	1	0	89.7272727272727	107.787878787879	63.6363636363636	78.3535396691525	20.1111111111111	36.9583336512248	98.7647058823529	16	3	15	0.3	0.7	117	205	38.6	12.1	3.8	323	3.9	29.2	1.3	14	143	7	25.8	14	6	5	3	33	0.140051062900573	41	0.279468409210464	1.28333333333333
318	2025	0	68.7265260594853	73	0.271698918550769	0.63	4.2	0.3	12	4	0	0	4	0	4	80.6216216216216	84.5135135135135	53.7837837837838	69.5945945945946	22.4186046511628	36.0982907939161	98	29	2.6	15	0.3	12.2	92	329	35	11.5	10.5	432	7	55.6	1.3	14.5	131	60	30	15	1	0	1	59	0.660981452850639	35	0.152891534466978	931.816666666667
319	2029	1	82.7811444890318	45	0.090355662268945	0.3707	2.5949	0.337	1	1	0	0	1	0	0	95.375	109.958333333333	61.8333333333333	72.375	25.0322580645161	36.1666658189562	98.32	11	2.6	31	0.3	0.4	102	187	26.9	8.5	1.1	651	3.8	77.7	9.3	32	140	27	33.7	15	6	0	4	34	0.152870496099133	42	0.30584857538598	1.16666666666667
320	5171	1	70.4535345046217	31	0.0487561082888106	0	11.0124	0.342	1	0	0	0	1	0	0	85.7692307692308	123.875	61.5	80.6739130434783	16.4666666666667	35.2571428571429	99.4444444444444	17	3.6	16	0.4	1	117	240	37.1	11.4	8.5	206	4.5	58.8	1.6	16.5	146	36	34.2	15	6	5	4	29	0.0966978364673039	17	0.0178612329814438	5107.38333333333
322	4948	0	26.9617439525636	95	0.513421774801856	0	1.5738	0.258	6	0	0	0	4	0	2	108.463414634146	122.977777777778	68.8	85.9555555555555	28.4130434782609	35.062222233525	99.9761904761905	20	2.7	6	0.3	2.2	112	446	33.8	12.1	2.1	302	5.4	38	1.4	15.7	131	20	25.8	15	3	0	1	32	0.128047650802525	47	0.454600386534955	1.25
323	4949	0	54.2739854798452	53	0.126615606059166	0	1.136	0.071	5	4	0	0	1	0	4	72.8333333333333	128.4	59.2	75.2666666666667	13.9444444444444	36.5999993218316	96.7222222222222	20	2.7	13	0.1	9.7	108	97	35	10.1	6.5	239	5	38.2	3	29.4	135	71	7.1	15	6	5	4	45	0.347723333178511	27	0.061105571188783	1154.53333333333
324	4630	0	56.2522018950094	56	0.143141394839062	0	1.638	0.078	6	0	2	1	1	0	2	119.69696969697	121.090909090909	62.9393939393939	79.8181818181818	22.9459459459459	37.9696970852939	99	18	2.7	20	1.4	2.1	113	238	42.8	14.6	6.6	251	5.7	39.9	1.8	16.7	143	24	7.8	15	5	0	1	28	0.0877062133595423	45	0.392432197729611	1.08333333333333
325	2322	0	40.0390234673429	54	0.131934681564631	0.0726	1.1088	0.066	5	3	0	0	1	0	1	93	96.9333333333333	54.1555555555556	68.3036951700846	28.3076923076923	36.5444446139865	94.0555555555556	16	2.8	17	0.4	0.6	112	305	30.7	9.4	0.9	272	4.7	35.5	1.7	15.3	142	6	6.6	15	3	0	3	57	0.619273966505765	32	0.109622781561179	1
326	2336	0	72.7628001383963	44	0.0865457592186239	0	1.008	0.112	3	0	0	0	1	2	0	93.9230769230769	125.666666666667	55.375	78.8055419921875	25.2068965517241	36.7142868041992	98.3076923076923	9	2.8	26	0.4	0.4	107	248	24.4	7.5	1.6	432	3.8	33.2	1.4	13.8	138	17	11.2	11	6	2	3	35	0.16652291711905	35	0.152891534466978	22034.1333333333
327	1771	0	56.7688945502799	75	0.290800377109891	0.968	3.0734	0.121	9	2	0	0	1	3	3	123.041666666667	130.36	70.2	82.3478260869565	20.3333333333333	37.9666659037272	96.875	22	3.9	16	1.1	4	114	631	42.5	14.9	1.1	301	5.5	35.6	1.5	16.1	141	89	12.1	9	5	2	2	45	0.347723333178511	34	0.137098606738186	0.8
328	1778	0	38.0433459946495	41	0.075974634156461	0.1424	2.7412	0.178	8	4	0	0	4	0	0	100.638888888889	102.027777777778	57.6388888888889	74.4166663487752	23	37.5396825396825	96.3055555555556	15	3.1	16	0.5	0.6	120	133	35.1	12.1	2.5	256	4.1	27.5	1.3	14	151	14	17.8	15	4	0	2	33	0.140051062900573	40	0.254529276070534	1.4
329	4494	0	38.1196656055234	31	0.0487561082888106	0.102	2.856	0.102	0	2	0	0	0	0	0	93.7916666666667	119.913043478261	63.9130434782609	82.5797132409137	33.5	36.6944447270146	95.9230769230769	14	2.8	24	0.2	1	104	152	29.6	9.7	1.4	407	4.7	29.4	1.2	13	137	21	10.2	15	6	5	4	23	0.0521949779496253	25	0.0480120662752839	1.18333333333333
330	4507	1	82.3749492218959	28	0.0425856061002645	0.1876	1.206	0.067	2	0	1	3	1	0	0	83.1764705882353	96	53.0294117647059	66.8235294117647	15.7692307692308	37.5652170595915	99.4705882352941	13	3.1	25	6.1	1.1	110	156	43.5	15.1	1.2	190	5.3	57.8	1.7	15.7	140	19	6.7	15	1	0	1	40	0.247442850379824	49	0.518216933026906	1.33333333333333
331	5181	1	72.0532582392861	32	0.0509953135294617	0	0.465	0.465	4	3	0	0	1	0	0	101.37037037037	105.37037037037	55.8518518518519	72.3580298247161	18.3333333333333	36.7314804924859	94.9	15	3.4	31	0.5	0.5	94	180	33.9	12.3	1.5	162	4.4	27.6	1.1	12.5	134	15	46.5	15	6	5	4	40	0.247442850379824	39	0.231101848855616	0.65
332	5183	0	26.2392753754132	41	0.075974634156461	0.792	3.96	0.198	1	0	0	0	1	0	0	98.1395348837209	99.6444444444444	70.4444444444444	81.5454545454545	17.5490196078431	37.0694446563721	96.0222222222222	16	1.8	21	0.3	1	111	231	47.5	16.3	5.3	229	4.9	43.9	1.7	16	141	12	19.8	15	6	0	4	24	0.0581533536933968	40	0.254529276070534	1
333	5188	0	81.1571853007352	23	0.0339272701784497	0.88	2.2	0.176	3	0	1	1	1	0	0	83.8846153846154	127.692307692308	66.8846153846154	87.1538386711707	18.0857142857143	37.3271607763973	98.3333333333333	16	3.5	27	1.8	1	96	177	47.7	17	4.5	164	4	26.8	1.4	15.6	135	24	17.6	15	5	0	1	40	0.247442850379824	33	0.122700716637573	156.25
335	4445	0	65.39354111	37	0.0637221532740128	0	0.548	0.137	4	1	2	1	1	0	0	102.782608695652	100.55	55.90625	71.21875	25.8214285714286	37.3958333333333	93.6296296296296	8	1.9	32	1.5	0.7	115	168	28.9	8.8	2.7	90	4.3	33.4	1.6	17.3	151	51	13.7	15	6	0	4	25	0.0646488355702984	17	0.0178612329814438	1.55
336	4450	0	26.8244535725882	36	0.060960009469949	0	0.832	0.104	2	0	1	0	1	0	0	123.769230769231	115.416666666667	65.5833333333333	82.194450378418	24.5	37.6666683620877	99.1538461538462	17	3.6	20	1.1	0.7	103	103	34.2	10.9	2.3	120	3.9	26.8	1.5	14.7	136	6	10.4	15	6	5	4	14	0.0174450017603583	38	0.209225537600491	1.58333333333333
337	4453	1	75.0931789618126	51	0.116526765814168	0.0243	1.6119	0.081	7	4	0	0	3	0	0	82.3793103448276	109.633333333333	41.1333333333333	63.6444433848063	15.0294117647059	37.3402775658502	97.75	16	3.8	23	0.4	1.1	108	182	36.9	12.3	1.5	226	3.9	98	1.5	16.1	140	29	8.1	15	6	5	4	46	0.369603581722039	40	0.254529276070534	1.33333333333333
340	2436	0	300.004447045206	59	0.161425458107935	0.217	2.821	0.07	2	2	0	0	1	1	0	82.3809523809524	125.55	53.25	77.3499946594238	27.4285714285714	37.1203712180809	94.9523809523809	17	3.7	26	0.4	1	103	159	36.7	12.4	3.2	195	3.8	29.8	1.2	14.4	142	27	7	14	6	4	4	29	0.0966978364673039	30	0.0870975718217523	641.916666666667
342	2586	1	50.2947507646883	30	0.0466103974308657	0.586	0.586	0.293	1	0	1	0	0	0	0	80.448275862069	107.344827586207	56.2068965517241	71.1075222876764	20.5172413793103	36.8888885255844	99.6551724137931	20	3.3	11	0.2	1.3	121	166	27.4	9.7	2.2	251	4.8	35.2	1.3	14.5	146	45	29.3	15	6	5	4	20	0.0372046659551739	21	0.0293948572474154	185.716666666667
343	2587	0	56.6394251834958	44	0.0865457592186239	0.1824	1.3984	0.152	9	4	0	0	3	1	1	98.5	116.625	51.875	73.4583333333333	28.8076923076923	37.5952384585426	94.1111111111111	19	3.4	19	0.2	1.4	97	134	28	9.8	1.1	286	4.3	42.3	1.4	14.5	135	25	15.2	13	6	4	3	37	0.19636613203211	41	0.279468409210464	1.58333333333333
345	4594	0	53.0651880896522	90	0.454476419914007	0.0696	0.6699	0.029	13	3	2	2	1	3	2	81.2413793103448	112.620689655172	66.0689655172414	81.5862068965517	18.3243243243243	36.039682418581	99.6470588235294	22	3.6	16	5.5	2.2	113	137	34	11.5	12.7	78	5.4	40.3	1.4	15.1	146	38	2.9	8	3	1	4	76	0.897459337539472	35	0.152891534466978	2240.01666666667
346	4602	1	67.0145391426932	30	0.0466103974308657	0.1205	2.3618	0.241	7	3	0	0	4	0	0	73.0263157894737	108.414634146341	54.0487804878049	72.0325194568169	21.8837209302326	37.9210726127771	95.3076923076923	17	2.7	21	0.5	1.2	107	209	38.8	13	3.5	407	4.9	36.9	1.8	15.9	143	17	24.1	15	1	0	1	47	0.391925539232831	34	0.137098606738186	1496
347	4669	0	51.3489491404177	57	0.14903624565945	1.0397	6.182	0.281	6	2	1	0	1	1	1	78.9666666666667	116.225806451613	68.1612903225806	85.1935483870968	16.0263157894737	37.4206349206349	96.5757575757576	15	3.5	26	0.9	1.7	105	87	40.9	14.1	1.1	145	5	26.4	1.4	15.3	139	42	28.1	14	6	4	4	40	0.247442850379824	29	0.0774792292942076	2926.75
348	4954	0	61.024607834846	56	0.143141394839062	0	0.416	0.032	5	3	0	2	1	0	4	85.8275862068966	101.928571428571	56.1071428571429	66.7142857142857	19.2068965517241	36.1574074074074	97.6785714285714	10	3.2	34	4.9	4.7	104	88	29.5	9.6	2.4	165	3.8	89	1.2	13.7	144	30	3.2	15	6	5	4	50	0.460662301769887	33	0.122700716637573	31042.2333333333
350	4644	1	69.8845911041832	34	0.0557686145464311	0.116	0.4988	0.116	5	3	0	0	1	1	0	88.6428571428571	93.5135135135135	56.6756756756757	65.1891891891892	20.6734693877551	37.5555561206959	98.5217391304348	16	2.5	29	0.3	1.1	94	178	28.6	9.5	1	217	4.6	24.3	1.4	15.4	135	31	11.6	14	6	4	4	32	0.128047650802525	39	0.231101848855616	1.46666666666667
351	2338	1	57.471373526928	60	0.167925716773725	0.3003	1.9162	0.143	5	0	0	2	1	1	1	97.6538461538462	92.48	62.2	68.88	16.8076923076923	35.7569444444444	98.9615384615385	33	2.1	11	4.8	1.8	95	115	37.6	10.4	11.9	320	4.7	48.8	5.3	49	131	29	14.3	14	6	4	4	38	0.212560032341708	34	0.137098606738186	0.966666666666667
352	2452	0	57.0432666079131	66	0.211344515561405	0.2002	0.308	0.154	11	3	0	2	4	0	4	78.448275862069	112.066666666667	57.3333333333333	72.7222234090169	15.6176470588235	37.7314807750561	95.1612903225806	20	2.7	20	0.6	5.6	104	150	35.9	11.2	6.7	291	5.6	51.1	2.3	18.5	138	59	15.4	15	4	0	1	40	0.247442850379824	34	0.137098606738186	1.08333333333333
353	2459	0	55.3441390621885	54	0.131934681564631	0.065	1.001	0.13	5	4	0	0	1	0	0	48.5161290322581	97.2258064516129	53.0645161290323	68.0752642231603	15.6052631578947	36.2037044101291	98.6	17	3.7	22	0.5	0.6	112	235	38.2	12.7	1.5	422	4.2	26.9	1.4	14.5	145	13	13	15	5	0	2	41	0.266086520848452	35	0.152891534466978	6485.81666666667
354	4741	0	46.8093284536158	64	0.196019637277979	0.109	3.2046	0.109	10	4	0	2	4	0	0	94.7083333333333	113.458333333333	71.84	78.7575725208629	15.9583333333333	38.14583408	98.3478260869565	13	2.4	24	20.1	1.1	103	341	37	12.3	3	241	3.5	33.6	1.3	14.1	137	9	10.9	15	6	0	3	51	0.483851895865776	39	0.231101848855616	2.38333333333333
355	4745	0	45.1922710186367	64	0.196019637277979	0.1134	2.5074	0.063	10	3	0	0	4	3	0	80.7083333333333	93.0714285714286	53.25	66.9939417058771	20.5283018867925	36.7222213745117	95.4	16	3.5	13	0.3	0.7	116	157	39	12.9	2.7	324	4.2	23.5	1.2	13.2	141	8	6.3	9	5	1	3	49	0.437547390103724	43	0.333566080724587	1.25
356	4748	0	64.0286425963243	83	0.374392140538119	0.0171	0.9747	0.171	9	4	0	0	1	1	3	79.6818181818182	106.767441860465	47.0697674418605	67.1550370149834	21.6595744680851	36.9907421535916	96.5217391304348	16	2.7	22	0.4	2.2	105	357	35.7	11.3	1.8	178	5.2	37.2	1.2	12.9	136	48	17.1	14	6	4	4	56	0.597588313888408	48	0.486353390058873	92.25
357	4520	1	58.5905107410267	27	0.0406998344314517	0.532	0.9652	0.076	4	0	0	0	1	0	3	61.2857142857143	106.5	54.1818181818182	71.0909090909091	22.4	35.462962962963	97.4615384615385	11	3.4	30	0.4	0.6	105	129	36.5	12.1	1.3	279	4.4	53	1.2	13.8	143	8	7.6	15	6	5	4	33	0.140051062900573	37	0.188911273423736	1.46666666666667
358	5060	0	33.810725592996	38	0.0666005753944609	0.4134	1.1607	0.053	2	0	1	0	0	1	0	89.2790697674419	135.829268292683	82.7317073170732	100.430902620641	16.6046511627907	36.992063370962	98	14	3.3	26	1.5	0.9	106	93	39.5	13.3	1.5	122	4	24.5	1	12	142	6	5.3	14	6	5	3	15	0.0199758771183112	29	0.0774792292942076	1.38333333333333
359	5196	1	300.001912829941	62	0.181550179753366	0.2475	1.4652	0.099	8	4	0	0	1	2	1	97	146.607142857143	74.4642857142857	91.6428571428571	25.8157894736842	36.4907407407407	95.2941176470588	24	2.9	20	1	1.9	108	470	42.8	13.9	5.7	258	4.2	150	1.2	12.8	139	32	9.9	12	5	4	3	53	0.530067675181907	43	0.333566080724587	1.01666666666667
360	5198	1	300.011460311347	49	0.107143195427775	0.1176	0.6216	0.168	6	3	1	0	1	1	0	86.8571428571429	125.194444444444	48.6666666666667	75.3854155540466	18.7777777777778	36.9000006781684	96.4285714285714	14	3.5	21	0.1	0.6	109	120	33.4	11.4	1.5	154	3.5	27.7	1.2	13.5	140	21	16.8	13	5	4	4	45	0.347723333178511	36	0.170144996054249	4814.53333333333
361	4961	0	58.4457351538817	112	0.702058588819258	0.021	0.0945	0.007	8	0	2	0	1	4	1	81.5714285714286	117.882352941176	62.0588235294118	80.6666793823242	19.775	36.1790131933895	99.3142857142857	13	3.3	20	0.4	1.4	110	209	27.5	10.2	0.7	145	4.6	24	1.3	13.6	139	23	0.7	3	1	1	1	68	0.813107173862964	52	0.611922362607133	59383.5666666667
362	4713	0	58.5346675654112	27	0.0406998344314517	0.068	1.088	0.136	4	3	0	0	1	0	0	82.9310344827586	135.166666666667	61.9666666666667	82.7931034482759	14.0625	37.5931033430428	96.5666666666667	15	2.5	24	0.9	0.6	104	185	35	11.5	2.2	343	5.3	34.1	1.3	13.8	138	14	13.6	15	4	0	3	39	0.229591668830459	28	0.0688429582830862	7457.4
363	4457	0	72.4489643928622	42	0.0793596067364393	0.1524	0.9652	0.127	7	3	0	0	3	0	1	85.2962962962963	118.203703703704	61.3703703703704	78.8148148148148	12.4237288135593	36.9905659657604	97.8703703703704	18	3.1	19	0.7	1.6	108	218	38	12.9	8.1	210	5.6	39.9	2	18	138	28	12.7	15	1	0	1	43	0.305597154296702	29	0.0774792292942076	147.7
364	4463	0	88.5445610566267	108	0.661073105860746	0	17.78	0.254	9	0	0	1	4	0	4	98.6969696969697	105.545454545455	47.9772727272727	67.4030999471975	22.1081081081081	37.6296297709147	99.8484848484848	26	2.9	14	1.4	2.1	112	406	31.8	10.2	8.5	232	4.7	130.4	2.4	18.4	144	42	25.4	15	1	0	1	73	0.870859905810809	51	0.581248326936065	3507.3
365	4465	0	46.7922618580436	87	0.419608680735176	0	0.29	0.145	13	0	2	4	3	0	4	92.1	112.433333333333	52.6333333333333	72.5666737874349	14.78125	36.8055555555556	98.2903225806452	21	2.7	15	40.1	4.9	93	148	28.2	10	7.8	111	6	150	4.9	26.5	129	67	14.5	15	4	0	2	78	0.912318357839485	35	0.152891534466978	10874
366	4467	0	72.8462866743146	33	0.0533315922973389	1.848	5.7456	0.168	5	2	0	2	1	0	0	91.5769230769231	97.5714285714286	68.75	83.0476179122925	26.0645161290323	38.1666673932757	99.1724137931034	15	2.9	22	3	0.5	104	119	34.1	11.5	3.4	328	3.7	28.7	1.3	14.2	136	13	16.8	15	5	0	2	40	0.247442850379824	38	0.209225537600491	393.75
367	2582	0	55.8498050037144	16	0.0246062682386301	0.056	1.904	0.07	1	0	1	0	0	0	0	96.6666666666667	191.761904761905	96.2380952380952	128.079333714076	21.047619047619	36.7222213745117	98.1818181818182	24	3.5	18	0.6	2.8	107	361	39.6	14	6.2	136	4.9	35.9	1.5	16.7	143	30	7	15	6	5	4	15	0.0199758771183112	19	0.0229302733443993	174.05
368	2343	0	49.8543534466849	44	0.0865457592186239	0.6216	0.666	0.111	4	2	1	0	1	0	2	105.133333333333	122.066666666667	58.3333333333333	79.577779897054	28.5333333333333	35.6805557674832	95	24	3.9	13	0.2	2.3	111	164	36.8	12.8	4.2	163	4.2	46.1	4.2	37.5	139	29	11.1	15	6	5	4	45	0.347723333178511	29	0.0774792292942076	2.83333333333333
369	4522	0	34.2748571114798	36	0.060960009469949	0.1417	3.3027	0.109	3	2	0	0	1	0	0	110.772727272727	137.5	75.3636363636364	96.0757864171808	32.8260869565217	36.6805553436279	92.3181818181818	24	3.9	30	0.3	0.6	98	115	30	9.4	1.4	373	3.8	76.5	1.4	14.5	140	7	10.9	15	6	5	4	15	0.0199758771183112	24	0.0425090204859465	11333
370	4606	0	72.0354616926231	57	0.14903624565945	0.3924	4.3491	0.327	7	4	0	2	1	0	0	79.7435897435897	93.6923076923077	45.3076923076923	61.4358996855907	18.8181818181818	37.5185182359483	98.25	14	3	20	4.6	0.9	109	140	35	11.5	1.7	491	7.5	27	1.2	13.4	140	28	32.7	15	5	0	2	55	0.575439155617865	33	0.122700716637573	1.58333333333333
371	4613	0	71.8394748474223	85	0.39678000041362	0.739	70.944	0.739	8	3	3	1	0	4	0	95.7	170.333333333333	71.6666666666667	104.555567423503	17	38.1111102634006	98.6666666666667	11	3.5	29	1.2	0.8	111	206	31.2	10.8	1.3	41	4.6	26.8	1.1	13.3	146	36	73.9	3	1	1	1	69	0.826119995769426	29	0.0774792292942076	11595.6
372	4962	0	52.5565540500596	58	0.155129907506569	0.1386	2.772	0.066	10	2	2	2	1	1	4	91.125	95.6666666666667	54.1428571428571	63.8095238095238	10.304347826087	36.5092592592593	97.625	20	3.5	22	2.9	12.9	99	92	35	11.3	1.8	71	4.1	42.3	1.9	20.3	137	34	6.6	13	6	4	3	29	0.0966978364673039	35	0.152891534466978	43.35
373	4966	0	45.5437679624691	31	0.0487561082888106	0.5232	0.816	0.048	4	2	1	2	1	0	0	60.4	112.4	65.24	80.95998047	15.12	36.4814814814815	99.04	13	3.5	24	3.5	0.8	105	146	31.9	11.3	1	110	3.7	28.7	1.2	13.2	139	7	4.8	15	6	5	4	22	0.0467394939739799	21	0.0293948572474154	0.533333333333333
374	5065	0	82.7618721324187	74	0.281150884841478	0	0.4956	0.059	8	3	0	0	4	0	1	98.9090909090909	114.558823529412	48.4705882352941	68.90625	33.3589743589744	36.976190597292	96.0571428571429	19	2.5	15	0.2	1.2	110	226	35.2	12.4	7.4	370	4.2	25.9	1.2	14.1	140	22	5.9	15	5	0	1	57	0.619273966505765	45	0.392432197729611	1.85
376	4576	0	43.0471222834095	41	0.075974634156461	0.2472	1.4832	0.206	5	2	1	0	0	0	2	112.034482758621	119.793103448276	68.7241379310345	84.8928571428571	16.84375	37.7222218589177	99.7142857142857	38	4.3	8	0.2	2	118	351	45	13.8	5.4	273	4.4	42.4	1.1	12.9	151	9	20.6	15	4	0	2	37	0.19636613203211	33	0.122700716637573	2.53333333333333
377	4584	0	62.3810476645926	46	0.0943159669270933	0.334	7.3981	0.167	1	0	0	0	1	0	0	95.08	106.88	54.88	66.24	25.4193548387097	38.2685188010887	96.44	20	2.6	19	0.4	0.9	110	332	37.2	12.2	4.4	384	4.4	150	4.8	42.4	142	22	16.7	15	5	0	3	36	0.181019761585943	44	0.362483778008034	1.2
378	2349	0	49.9187046165941	94	0.501609994435648	0.0149	2.1605	0.149	5	0	1	0	3	0	1	87.8333333333333	112.916666666667	66.125	81.7222340901693	14.64	37.3730159941174	98.1739130434783	14	3.5	22	0.1	0.5	110	175	34.9	12.4	3.1	321	4.5	25.6	1.1	13.1	140	27	14.9	15	5	0	1	45	0.347723333178511	51	0.581248326936065	1.56666666666667
379	2355	0	54.8870357035731	36	0.060960009469949	0	0.26	0.26	0	2	0	0	0	0	0	89.2083333333333	121.782608695652	67.8695652173913	85.8405874501104	21.5833333333333	37.2666668362088	91.4583333333333	12	3.2	32	0.2	1	97	101	31.5	10	0.9	294	4.4	24.5	1.2	13	137	37	26	15	6	5	4	22	0.0467394939739799	29	0.0774792292942076	0
380	2464	1	69.5530637018541	42	0.0793596067364393	0	3.762	0.209	1	0	0	0	1	0	0	118.583333333333	99.8333333333333	54.3958333333333	72.5	17.4117647058824	36.3253971887013	98.1521739130435	20	2	15	0.7	1.2	108	138	38	12.7	8.5	382	4.3	52.2	2.5	19.3	138	14	20.9	15	6	0	3	39	0.229591668830459	33	0.122700716637573	8739.31666666667
381	4759	0	69.7751517410983	112	0.702058588819258	0	0.392	0.098	11	0	1	1	1	4	4	60.40625	99.3529411764706	55.6666666666667	74.3431293263155	22.1818181818182	35.5765429131779	97.4333333333333	27	3.2	7	1.4	6.4	102	282	31.5	10.8	7.6	205	5	85.3	5.3	27.6	135	124	9.8	5	1	2	2	86	0.953825673619097	54	0.670489539161607	1
382	5205	1	68.8737623439213	57	0.14903624565945	0.504	0.54	0.18	4	3	0	0	1	0	0	59.7037037037037	112.821428571429	38.9642857142857	63.5833285195487	13.0967741935484	37.6333338419596	97.4642857142857	16	2.5	28	0.7	1.6	106	129	37.4	11.5	0.8	275	4.9	37.1	1.7	15.8	145	48	18	15	6	0	4	47	0.391925539232831	45	0.392432197729611	2.4
383	5206	0	83.579553932735	46	0.0943159669270933	0.111	0.518	0.074	4	0	0	0	1	3	0	75.9583333333333	114.125	53.9583333333333	74.0138966242472	20.375	35.4666667514377	98.4583333333333	13	2.8	19	0.6	1.1	111	94	24.9	8.8	1.2	214	5.3	62.6	1.1	12.6	138	24	7.4	8	5	2	1	50	0.460662301769887	32	0.109622781561179	4627.35
384	5210	0	39.0784968139845	39	0.0695993546372652	0.109	0.9265	0.109	7	3	0	0	4	0	0	73.1666666666667	97.2666666666667	62.0666666666667	75.6896588555698	17.375	37.1555557250976	94.75	17	1.8	19	0.9	1	107	249	37.7	12.8	4	396	4.5	29.7	1.3	13.6	133	32	10.9	15	6	0	4	48	0.414603687571695	26	0.0541871972038274	208
385	2208	0	68.2664773553486	118	0.757804465944926	0.3925	3.3912	0.157	7	2	0	0	4	3	0	60.8571428571429	137.478260869565	52.2608695652174	77.695652173913	17	36.5555551317003	98.6818181818182	14	3	26	0.1	0.5	105	283	32.2	11	1.3	370	4.6	40.1	1.3	14.9	140	11	15.7	6	4	1	1	63	0.736299373127573	41	0.279468409210464	1.26666666666667
386	2592	1	74.8214067469118	44	0.0865457592186239	0.2967	1.5738	0.129	3	2	2	0	1	0	0	98	111.292682926829	59.2682926829268	77.575	17.6764705882353	36.2222221414879	98.84375	13	1.9	21	0.8	1.8	102	113	29.4	9.2	0.9	344	5.3	31.2	1.7	15.6	132	43	12.9	15	6	5	4	33	0.140051062900573	28	0.0688429582830862	2.03333333333333
387	2362	0	73.5394683208008	40	0.072722637956702	0.088	0.92	0.08	2	0	0	0	0	1	1	86.92	143.107142857143	69.5	96.4523966653006	17.76	36.944443738019	98.4	15	2.7	27	0.4	1.2	105	94	36	11.3	0.9	275	3.8	28.3	1.1	12.6	143	26	8	14	6	5	3	44	0.326363945332203	38	0.209225537600491	1338.58333333333
388	2364	1	300.003622249591	61	0.174633217202111	0.06	2.23	0.1	6	2	0	0	1	0	3	77.5454545454545	113	47.5	69.3333365700462	16	36.888889030174	99.6	15	2.5	23	0.4	2.4	113	235	29.9	9.8	1.9	331	5.9	23.7	1.2	13.7	146	22	10	15	5	0	3	46	0.369603581722039	44	0.362483778008034	1.11666666666667
389	4766	0	42.0809901697342	35	0.0583101388197655	0.4536	4.1202	0.189	2	0	0	0	0	2	0	69.1481481481482	110.862068965517	62.7241379310345	87.0689655172414	13.6969696969697	36.9523808312795	99.5	17	3.7	17	0.2	2.5	116	298	34.7	12.4	0.6	426	4.1	24	1.2	13.5	144	34	18.9	11	5	2	4	19	0.0330618222823027	25	0.0480120662752839	1.3
390	4778	0	46.0320143904589	46	0.0943159669270933	0.166	1.743	0.083	6	3	2	1	1	0	0	62.0384615384615	127.25	51.9375	73.0625	14.2121212121212	36.2929288305417	98.4411764705882	15	4.1	27	0.8	0.5	100	184	27.6	9.9	3.8	98	4.5	51.3	2.5	19.1	137	25	8.3	15	4	0	1	26	0.0717161853928427	31	0.0977833819842284	0
391	4785	0	59.126792799173	30	0.0466103974308657	0	0.238	0.119	5	3	0	0	1	1	0	87.1153846153846	106.68	54.4	71.3968238830566	17.7878787878788	37.1759252195005	94.037037037037	13	3.1	34	0.8	0.5	97	123	32.9	10.3	0.8	238	4.4	23.9	1.1	13	139	10	11.9	14	6	5	3	27	0.079390379700951	36	0.170144996054249	0.8
393	4976	1	300.003036799346	109	0.671580029099504	0.195	1.17	0.195	10	4	0	0	1	4	1	100.269230769231	117.269230769231	50	72.8461538461538	23.90625	37.962962962963	96.96	18	2	20	1.1	1.6	108	184	47	15.6	2.6	367	4.5	42	2.4	19.4	143	41	19.5	3	1	1	1	84	0.945703409678634	56	0.724201671379514	1.2
394	5074	1	82.8156201408422	39	0.0695993546372652	0.2679	0.9165	0.141	2	0	0	0	1	0	1	77.1666666666667	124.416666666667	57.5416666666667	79.8333288828532	20.4137931034483	36.7314811989113	96.9583333333333	20	3.5	21	0.8	1.2	106	210	43	14.2	1.5	374	5.7	150	2.6	19.4	141	24	14.1	15	5	0	2	40	0.247442850379824	40	0.254529276070534	1.53333333333333
395	5077	0	72.7553485847131	30	0.0466103974308657	0.2869	0.8456	0.151	2	2	0	0	1	0	1	88.0333333333333	150.793103448276	55.9310344827586	87.5517212440228	18.8666666666667	37.2314813401964	96.7333333333333	16	3.2	23	0.3	1.2	106	115	33	11.1	0.73	281	4.1	32.4	1.3	14.2	141	27	15.1	15	6	5	4	21	0.0417535080775526	21	0.0293948572474154	491
396	2258	0	54.4605109103716	30	0.0466103974308657	0.2006	2.9736	0.118	4	2	0	0	1	1	0	90.6896551724138	118.827586206897	61.6896551724138	80.7930997651199	17.9285714285714	37.1333338419596	96.96	14	2.6	25	0.6	1.1	102	158	25	8.6	1.5	243	4.6	38.4	1.3	13.6	137	29	11.8	14	6	5	3	24	0.0581533536933968	25	0.0480120662752839	10058.95
397	2478	0	55.9990180660534	87	0.419608680735176	0	2.4612	0.293	16	3	2	3	4	0	4	95.8636363636364	104.690476190476	61.2619047619048	75.7857142857143	24.5094339622642	37.5740743566442	95.1702127659574	23	3.9	14	7.7	3.3	108	170	30.8	10.6	3.8	66	4.8	54.1	3.2	30	142	78	29.3	15	5	0	3	61	0.700098236144212	46	0.423212377332084	11005.4333333333
398	1709	0	51.7150367402272	40	0.072722637956702	0.5146	1.5438	0.166	4	2	0	0	0	0	4	99.7368421052632	117.722222222222	61.6666666666667	76	24.5789473684211	37.6222222222222	96.6666666666667	22	3.2	25	0.7	7	90	140	37.1	11.6	2.2	266	7.4	40	1.2	14.1	132	54	16.6	15	6	5	4	29	0.0966978364673039	22	0.0332591676367743	1.2
399	1816	0	62.6557358178251	51	0.116526765814168	0	3.072	0.256	3	2	0	0	1	1	1	83.8235294117647	109.060606060606	64.1212121212121	75.1818181818182	16.925	36.4285720340789	97.4054054054054	16	3.1	20	0.6	3.1	115	252	31.7	10.2	1.1	400	4.8	150	1.8	19	144	40	25.6	14	6	4	4	34	0.152870496099133	29	0.0774792292942076	5639.78333333333
400	4787	1	79.4000834771244	63	0.188678483362089	0.1918	2.0961	0.137	10	2	1	0	4	1	2	100.076923076923	126.5	78.1923076923077	90.76	27.1923076923077	36.2888887193468	96.6923076923077	16	2.6	19	0.6	1.7	110	131	31.8	10.9	2	79	4.1	30.5	1.4	15.6	140	33	13.7	13	6	4	3	53	0.530067675181907	48	0.486353390058873	1.21666666666667
401	5228	0	300.003490836213	94	0.501609994435648	0.0316	0.158	0.158	7	2	0	0	0	4	1	70.2666666666667	131.166666666667	67.4666666666667	89.7	11.7435897435897	36.256666692098	97.5	15	2.7	18	0.3	1.3	114	186	45	14.9	5.9	189	6.2	34	1.5	14.7	143	35	15.8	3	1	1	1	74	0.880341431528547	50	0.549933001966723	231
402	5232	0	60.224642630396	58	0.155129907506569	0	0	0.286	4	0	0	0	3	0	1	113.428571428571	78.2	53.6	57.6	20.25	37.8796296296296	96.7142857142857	17	2.9	21	0.4	1.3	115	319	50.5	17.1	1.8	199	1.9	32.4	1.3	13.9	151	14	28.6	15	1	0	1	48	0.414603687571695	38	0.209225537600491	1.25
403	4985	1	64.5622211894214	27	0.0406998344314517	0.078	1.17	0.13	3	0	0	0	3	0	0	101.72	108.965517241379	65.551724137931	86.643665445262	19.7777777777778	37.3787040004024	96.5652173913043	14	3.7	24	0.9	0.9	110	371	44	14.7	1.7	282	4.3	39	2	18	139	14	13	15	6	5	4	27	0.079390379700951	38	0.209225537600491	1.1
404	1825	1	65.4798393941551	78	0.320882314483519	0.1008	0.672	0.084	8	3	1	2	1	1	0	85.4814814814815	132.966666666667	65.8666666666667	84.9333334604899	16.6764705882353	37.1777776082357	92.8709677419355	15	3.3	37	2.2	1.1	96	125	49	16.3	1.4	120	7.4	106	1.8	15.9	143	20	8.4	14	6	4	4	37	0.19636613203211	33	0.122700716637573	3368
405	1914	0	86.6657433506288	29	0.044554694327019	0	1.276	0.116	1	0	0	0	1	0	0	60.3636363636364	113.272727272727	48.0909090909091	69.8181911815297	17.2857142857143	37.2777769300673	99.7333333333333	15	3.8	24	0.4	1.1	107	128	35.7	12.3	1.2	223	4.3	22.2	1	12.4	147	21	11.6	15	6	0	3	32	0.128047650802525	36	0.170144996054249	3.98333333333333
406	4797	1	87.0851170948658	36	0.060960009469949	0	0.166	0.166	0	0	0	0	0	0	0	81.2903225806452	142.84375	74.78125	100.114581108093	16.3055555555556	36.9814802099157	97.8125	16	3.3	37	0.8	0.7	99	238	35.9	12.7	2	167	4.6	25.8	1.1	13.1	147	16	16.6	15	6	0	4	36	0.181019761585943	39	0.231101848855616	0.966666666666667
407	4803	0	300.003089656234	89	0.442786686853868	0.104	1.872	0.104	11	4	0	2	4	0	3	95.2758620689655	100.645161290323	48.1612903225806	83.617649975945	24.7647058823529	36.7833336724175	93.84375	19	2.2	24	2.6	2.1	103	245	32.3	10	3	340	4.7	25.7	1.1	13.2	142	62	10.4	15	4	0	4	68	0.813107173862964	48	0.486353390058873	1
408	4812	0	86.577811132122	50	0.111748908263056	0.1386	0.7749	0.063	4	2	0	0	1	1	0	80.9565217391304	136.913043478261	47.5652173913044	77.3478305650794	28.2962962962963	36.3333335755363	94.6666666666667	13	3.2	38	0.4	0.8	95	97	33.1	10.4	0.6	261	4.1	27.9	1.3	13.7	142	19	6.3	13	5	4	4	40	0.247442850379824	52	0.611922362607133	2.16666666666667
409	4816	1	54.6673181119692	65	0.203574752846539	0	0.12	0.002	7	2	4	0	1	0	0	121.655172413793	130.071428571429	76.6785714285714	94.4761815752302	27.625	36.2314817640517	92.8846153846154	14	2.7	28	0.7	0.8	97	273	29.5	9.7	0.9	33	4.7	45.9	1.5	14.8	133	36	0.2	15	6	5	4	34	0.152870496099133	31	0.0977833819842284	1711.86666666667
410	5090	1	50.707977487326	46	0.0943159669270933	0.118	0.531	0.059	7	3	2	4	1	0	0	87.9230769230769	118.576923076923	52.1538461538462	74.2948733109694	19.90625	37.523809160505	98.0714285714286	21	2.6	25	21.4	0.9	93	80	26.9	9.4	3.4	61	3.5	37.8	1.9	16.6	132	11	5.9	15	6	0	3	25	0.0646488355702984	23	0.0376118026287226	1158.68333333333
411	2487	0	57.5603956177102	55	0.137442045415608	0.07	3.43	0.07	4	1	0	0	1	0	2	64.741935483871	115.392857142857	49.1428571428571	76.2068931316507	15.7435897435897	37.9925929881908	99.6764705882353	17	3.5	26	0.9	2.4	100	252	33.7	10.2	6.7	170	5	150	1.7	16.4	138	60	7	15	5	0	1	35	0.16652291711905	28	0.0688429582830862	1014.58333333333
412	2497	0	73.0739772585077	47	0.0984310695493601	0.124	4.2935	0.155	4	2	0	0	0	2	0	114.121212121212	140.030303030303	81.2121212121212	103.606060606061	21.4358974358974	37.966667175293	98.2058823529412	16	2.9	20	0.3	0.7	112	133	36.7	12.1	2.5	295	4.5	22.1	1	12.4	143	11	15.5	11	6	1	4	36	0.181019761585943	45	0.392432197729611	3.26666666666667
414	1989	0	74.5115239867854	20	0.0295751351789667	0.166	0.7636	0.083	2	0	1	0	1	0	0	67.2	117.12	56.44	77.0666719055176	15.1515151515152	37.039681691972	99.9583333333333	17	3.3	24	0.6	0.8	107	182	30	9.7	1.5	156	3.8	21.2	1.1	12.6	144	18	8.3	15	4	0	2	34	0.152870496099133	30	0.0870975718217523	0.783333333333333
415	1992	0	51.6466638519423	14	0.0224368104514975	0.073	2.4966	0.146	2	2	0	0	0	0	0	80.45	126.684210526316	70.8421052631579	90.25	16.2692307692308	37.2962965788665	96.0740740740741	13	3.5	25	0.8	0.8	106	187	38	12.8	2.2	353	4.3	25.1	1.2	13.2	140	15	14.6	15	5	0	3	15	0.0199758771183112	18	0.0202409280668567	74.35
416	1712	0	52.0320032106567	25	0.0371655224241628	0.0445	0.3738	0.089	0	0	0	0	0	0	0	87.8095238095238	138.666666666667	66.3333333333333	87.4285572596959	12.8076923076923	38.0158736213805	99	20	2.6	19	0.5	0.9	99	209	37.7	13.2	6.7	211	4.5	27.8	1.1	12.8	134	20	8.9	15	4	0	1	22	0.0467394939739799	32	0.109622781561179	1
417	4828	0	25.8566804236542	50	0.111748908263056	0	4.308	0.718	6	0	4	0	1	0	1	142.75	111.96	63.68	79.773352355957	25.92	37.5763893127441	98.96	18	3.3	19	0.6	1.4	104	226	28.9	10.2	1.7	58	5.9	41.7	1.5	15.6	137	25	71.8	15	6	5	4	37	0.19636613203211	29	0.0774792292942076	1.76666666666667
418	4838	0	78.9972864198917	46	0.0943159669270933	1.5768	0.6132	0.438	9	4	0	3	4	0	2	57.625	118.5	55.9166666666667	76.7777746518453	15.1	36.3055554142705	97.8695652173913	16	2.6	16	6	2.2	113	246	33.9	11.3	1.4	208	3.7	32.2	1.5	16.1	143	44	43.8	15	4	0	1	50	0.460662301769887	32	0.109622781561179	0.716666666666667
419	4842	0	86.1861624418676	41	0.075974634156461	0.2385	4.7435	0.265	5	4	0	0	1	0	0	69.3055555555556	102.327272727273	48.0545454545455	65.0181818181818	15.65	36.5873015873016	98.8611111111111	15	3.4	19	0.2	0.8	111	120	35.6	12.4	3.4	199	3.9	33.1	1.3	14.4	140	20	26.5	15	6	0	3	60	0.680887269877367	39	0.231101848855616	1843.13333333333
420	4843	0	40.6945429331786	61	0.174633217202111	0.1575	0.7371	0.063	6	2	0	0	3	0	3	93.7647058823529	107.2	57.5428571428571	73.4761913844517	16.8611111111111	38.6352942971622	99.4848484848485	13	2.3	27	0.3	0.7	105	240	37	12.8	2.2	264	4.9	43.1	1.5	14.7	138	12	6.3	15	6	5	4	31	0.116838573510712	28	0.0688429582830862	1856.78333333333
421	5265	1	300.001432871651	77	0.310671896506282	0	0.13	0.13	10	2	0	0	3	3	4	76.7333333333333	100.2	34.4	56.3333330790202	22.8823529411765	36.6666666666667	90.7857142857143	10	2.5	26	0.3	0.7	115	133	23.8	7.1	1.7	210	3.3	37.3	1.3	14.1	148	19	13	8	4	2	2	62	0.718578141295551	50	0.549933001966723	2.61666666666667
422	5266	1	56.6336799439621	84	0.385525521869554	0	5.7794	0.3905	6	2	0	3	1	0	0	101.923076923077	115.407407407407	58.0740740740741	76.1481521041305	21.5	36.9629631513431	94.3333333333333	19	2	17	9.2	0.8	104	158	46.2	15.6	4.2	631	5.2	33	1.5	15.7	133	16	39.05	15	6	5	4	46	0.369603581722039	26	0.0541871972038274	331.883333333333
423	4999	0	48.5662766817008	43	0.0828818658351324	0.2751	1.4148	0.131	4	3	0	0	1	0	0	108.344827586207	110.2	66.6571428571429	79.8761914934431	20.9444444444444	37.2592586941189	95.3548387096774	15	3.7	27	0.2	0.5	101	170	33.4	11.4	1.2	366	4.5	28.4	1.1	12.5	139	10	13.1	15	5	0	3	35	0.16652291711905	33	0.122700716637573	9661.4
424	5003	0	86.6645597746253	31	0.0487561082888106	0.0258	0.9933	0.129	5	3	0	0	0	0	2	74.3333333333333	134.809523809524	68.4761904761905	91.0476190476191	19.4814814814815	36.3796297709147	96.96	21	4.3	19	1	2.4	106	138	34.1	12	2.3	223	4.8	53.7	1.2	13.6	139	55	12.9	15	5	0	3	49	0.437547390103724	37	0.188911273423736	1.48333333333333
425	2378	1	77.8870573977132	53	0.126615606059166	0	0.318	0.106	7	3	0	0	3	0	1	79.44	93.76	51.2	61.5416666666667	21.68	36.3703703703704	97.36	13	2.6	19	1.7	0.9	105	115	32.2	10.3	1.5	322	4.2	150	1.5	16.5	138	13	10.6	15	5	0	2	46	0.369603581722039	51	0.581248326936065	164.7
426	1833	0	88.5748352196017	103	0.606298635796348	0	1.065	0.213	16	4	0	0	4	4	4	69.0625	98.4411764705882	45.6176470588235	65.215685339535	15.025641025641	35.9907404581706	99.4411764705882	35	4.1	15	0.8	7.9	136	195	45.6	15.2	5.2	187	8.9	24.8	1.4	15.9	162	104	21.3	4	1	1	2	88	0.960763442678329	49	0.518216933026906	0.95
427	1840	1	77.6245573520813	42	0.0793596067364393	0.2619	4.4523	0.291	6	2	0	1	4	0	0	81.7931034482759	104.620689655172	58.8275862068966	71.9333333333333	16.2702702702703	36.6190471346416	97.3333333333333	19	2.6	23	1.7	1.3	114	217	32.7	11.1	2.7	469	4.3	50.8	8.6	67.9	143	33	29.1	15	5	0	3	43	0.305597154296702	39	0.231101848855616	2719.95
428	4870	0	39.1649822177767	29	0.044554694327019	0.564	3.4545	0.141	2	0	0	0	1	0	1	72.075	146.2	71.175	90.675	17.0833333333333	36.6296294883445	99.2619047619048	15	4.6	25	0.5	1.4	103	122	42.1	14.8	4	282	3.5	25.9	1	12.1	138	28	14.1	15	5	0	3	22	0.0467394939739799	32	0.109622781561179	0.866666666666667
429	5239	0	83.8589380465554	52	0.121480964057338	0.1612	3.4844	0.124	8	4	0	0	4	0	0	99.5	111.103448275862	53.9655172413793	75.919537905989	16.9677419354839	36.9888899061415	98.1	18	3.1	22	1.1	1.4	106	183	29.4	10.6	4	290	4.6	35.4	1.2	13.4	143	34	12.4	15	6	0	4	61	0.700098236144212	42	0.30584857538598	1
430	5242	0	45.3638196653786	55	0.137442045415608	0.275	1.98	0.055	8	0	1	0	4	3	0	82.5714285714286	137.965517241379	75.4137931034483	97.448275862069	12.9666666666667	36.9259259259259	99.0689655172414	8	2.7	28	1.1	0.8	105	178	32	10.6	1	145	4.2	37.2	1.3	14.4	138	12	5.5	8	5	2	1	58	0.640425770368787	50	0.549933001966723	0
431	2508	0	67.2809394435997	42	0.0793596067364393	0.2178	1.694	0.242	5	0	0	0	4	0	1	93.3714285714286	118.297297297297	76.3513513513514	90	17.2926829268293	36.7083326975505	99.7352941176471	9	2.4	31	0.2	1.4	107	151	35.5	11.3	1.2	603	5.2	31.6	1.9	20.2	142	61	24.2	15	4	0	2	45	0.347723333178511	37	0.188911273423736	0.833333333333333
432	2512	0	50.7551523867889	57	0.14903624565945	0.2294	0.6386	0.062	7	0	2	0	1	0	4	65.6363636363636	126.818181818182	47.9090909090909	73.2727272727273	13.3181818181818	36.7037038449888	98.3181818181818	18	3.9	20	0.3	7	107	186	26.7	9	2.3	92	3.8	111.8	1.1	12.7	140	65	6.2	15	6	5	4	35	0.16652291711905	24	0.0425090204859465	1661.28333333333
433	2514	1	68.6004302170433	58	0.155129907506569	0.0537	1.3067	0.179	7	3	0	0	4	0	0	98.6666666666667	104.789473684211	53.4385964912281	69.7134508501019	20.5348837209302	37.1805556615194	98.875	17	2.4	23	0.5	0.6	104	118	33.8	11.1	1.3	299	4.5	28.9	1.6	14.9	139	7	17.9	15	5	0	4	36	0.181019761585943	40	0.254529276070534	-78
434	1936	0	59.3229588444354	9	0.0177988897887732	0.0686	0.4459	0.049	0	2	0	0	0	0	0	81.695652173913	110.944444444444	62.5555555555556	71.5714285714286	20.0434782608696	36.8703700878002	97.0833333333333	7	3.6	24	0.3	0.5	114	73	35.2	11.7	2.7	397	3.7	29.1	1.2	13.3	141	4	4.9	15	6	5	4	13	0.0151633279158665	17	0.0178612329814438	1.08333333333333
435	1997	0	57.352820945504	48	0.102705357639901	0.096	0.576	0.096	5	3	1	0	1	0	0	94.6382978723404	100.449438202247	51.7977528089888	67.4007480492753	17.9444444444444	37.7698407854353	98.78	14	2.3	25	0.6	0.9	108	161	27.2	9.1	2.8	133	4.1	27.7	1.3	14.1	143	21	9.6	15	6	0	3	48	0.414603687571695	30	0.0870975718217523	2773
436	4877	0	84.4316880936069	92	0.477994225052727	0.4056	1.8876	0.156	8	0	1	2	1	2	2	121.46875	104.5	59.3333333333333	76.9047629220145	21.8205128205128	36.712962962963	97.5	23	2.6	17	5.8	3.3	116	85	38	12	4.9	234	5.4	30.9	1.3	14.2	144	58	15.6	10	5	2	3	62	0.718578141295551	57	0.748927417065446	2.01666666666667
437	4883	0	34.6334999073166	39	0.0695993546372652	0.187	1.309	0.187	1	2	0	0	1	0	0	138.193548387097	93.7971014492754	63.5797101449275	76.5619042532785	27.7878787878788	35.543209593973	85.484375	29	2.5	12	2.1	1.5	113	136	42.5	14.1	12.6	168	4.2	123.6	4.1	25	140	19	18.7	15	6	5	4	19	0.0330618222823027	22	0.0332591676367743	1.16666666666667
438	5030	0	69.4549382162552	23	0.0339272701784497	0.1316	2.9422	0.094	1	0	0	0	1	0	0	74.3260869565217	121.159090909091	47.9090909090909	65.6190476190476	16.8775510204082	36.3194449742635	94.0425531914894	16	3.6	28	0.4	0.4	105	221	46.3	15.7	1.9	272	4	22.1	1	12.1	144	10	9.4	15	6	5	4	25	0.0646488355702984	23	0.0376118026287226	220.183333333333
439	5112	0	48.6631722939859	20	0.0295751351789667	0.2667	3.2639	0.127	5	2	0	0	3	0	0	93.1470588235294	127.414634146341	90.9268292682927	104.878048780488	20.7435897435897	37.3796293470595	98.0666666666667	12	2.4	20	0.4	0.8	114	150	33.6	11.4	4.5	272	4.2	43	1.3	14.7	142	8	12.7	15	6	0	3	19	0.0330618222823027	27	0.061105571188783	1.5
440	2280	0	54.0951919853443	41	0.075974634156461	0.708	0.6254	0.118	3	2	0	0	0	0	1	93.0588235294118	132.125	67.4375	88.9999933242798	25.5333333333333	35.472223493788	99.3157894736842	14	3.2	27	1.2	1.4	91	104	26.2	8.3	1.7	474	4.8	119.3	1.3	13.9	127	33	11.8	15	6	5	4	19	0.0330618222823027	27	0.061105571188783	12556.1666666667
441	2281	0	82.2456246411562	52	0.121480964057338	0.0402	4.623	0.134	4	3	0	0	1	0	0	71.4166666666667	110.386363636364	51.1818181818182	72.6818181818182	21.5333333333333	36.6555557250977	97.7894736842105	15	2.5	20	0.7	0.9	108	262	36.6	12.5	1.5	622	4.7	95.2	1.2	13.8	138	18	13.4	15	5	0	1	57	0.619273966505765	35	0.152891534466978	5243.26666666667
442	1849	0	58.5557621854267	73	0.271698918550769	0	0.01	0.005	6	2	2	0	1	0	3	94.7916666666667	95.35	58.85	71.0166646957397	21.5333333333333	36.8148153799551	95.6666666666667	13	2.9	26	0.6	2.7	108	123	27.4	9.3	1.3	107	3.3	36.4	1.4	15.6	141	11	0.5	15	6	5	4	51	0.483851895865776	35	0.152891534466978	1.11666666666667
443	4904	0	67.330982241201	93	0.489796416789745	0.1022	2.7083	0.073	11	2	0	0	3	4	4	71.3333333333333	129.413793103448	63.2413793103448	85.2988724544131	23.0333333333333	35.8571430993459	95.3666666666667	21	2.9	21	0.2	5.2	100	198	34.3	11.5	1.6	268	5.6	23.9	1	12	136	43	7.3	5	3	1	1	64	0.753242574104576	42	0.30584857538598	12347.7666666667
444	5281	1	84.3050265430307	76	0.300642543142082	0.103	0.927	0.103	10	0	2	2	3	0	3	66.775	107.559322033898	45.6551724137931	66.6783631977282	18.780487804878	37.1916663003346	98.0789473684211	17	2.6	20	3.5	3.9	102	105	25.4	8.6	1.7	83	3.7	37.4	1.6	15.1	137	48	10.3	15	1	0	1	59	0.660981452850639	55	0.698022747482586	3.56666666666667
445	2530	0	75.184691093698	54	0.131934681564631	0.84	1.575	0.105	4	4	0	0	1	0	3	100.862068965517	111.4	44.3333333333333	66.6888863881429	21.4137931034483	37.7407413058811	98.0689655172414	20	2.1	21	0.7	3.5	104	221	29	9.6	1.5	195	5.2	65.9	1.3	13.5	140	58	10.5	15	6	5	4	36	0.181019761585943	21	0.0293948572474154	375
446	2538	0	67.401288303625	82	0.363390135443367	0	0.6386	0.062	8	3	0	2	4	0	1	129.685714285714	91.04	48.4666666666667	62.8577773539225	25.16	37.6604942039207	94.0138888888889	19	2.7	18	0.6	1.9	101	216	27.4	8.7	4.5	342	5.5	29.7	1.6	15.6	129	75	6.2	15	6	5	4	70	0.83837926124234	39	0.231101848855616	11436.1333333333
447	2539	0	60.8679439476658	57	0.14903624565945	0.0376	0.188	0.188	4	2	0	0	1	0	1	82.2608695652174	144.391304347826	64.4782608695652	93.7826086956522	23.4166666666667	36.425926067211	95.8095238095238	18	3	16	0.4	1.9	110	451	33.8	11.2	2.4	320	4.8	33.4	1.6	15.8	140	33	18.8	15	5	0	2	34	0.152870496099133	47	0.454600386534955	7.6
448	2291	0	67.9673844036333	47	0.0984310695493601	0	0.137	0.137	2	1	0	0	1	0	0	98.8076923076923	127.677419354839	60.9677419354839	86.4946094635994	20.5142857142857	36.9876546035578	99.2857142857143	11	3.4	33	0.3	0.8	100	183	29.6	9.5	1.7	325	4.5	36.3	1.1	12.8	140	21	13.7	15	5	0	3	33	0.140051062900573	35	0.152891534466978	3912.51666666667
449	1938	0	63.8396798548279	110	0.681917955569917	0.2337	2.009	0.041	14	4	3	0	4	0	3	95.9444444444444	87.9090909090909	47.5757575757576	61.0201995156028	26.3947368421053	36.685184902615	94.969696969697	19	2.7	15	0.7	2	114	290	27	9	9.5	27	7.1	150	1.4	14.6	142	59	4.1	15	5	0	2	85	0.949923503340695	47	0.454600386534955	525.583333333333
450	1944	0	49.9940298334924	38	0.0666005753944609	0	0.051	0.051	4	1	1	0	1	0	1	71.0930232558139	89.4823529411765	43.4	59.1647058823529	12.6744186046512	36.3611125946045	98.1081081081081	22	3.5	10	0.3	4.2	107	235	41	13.7	1.6	120	5.6	46.7	1.5	15	138	97	5.1	15	6	0	4	32	0.128047650802525	29	0.0774792292942076	2208
451	2012	0	48.1763680224598	26	0.0388941759754069	0	2.457	0.351	2	2	0	0	0	0	0	88.3846153846154	107.941176470588	64.2941176470588	79.6767698345762	23.8125	36.9111099243164	98.1538461538462	15	4.3	24	0.7	0.8	107	142	41	15	1.5	298	4.2	20.9	1	12	142	14	35.1	15	4	0	1	29	0.0966978364673039	30	0.0870975718217523	1.53333333333333
452	4914	0	70.525386219071	158	0.953958631511609	0.126	1.26	0.126	16	4	0	0	4	4	4	108.5	99.8157894736842	62.6052631578947	75.5350867823551	27.2888888888889	37.5624996821086	95.6388888888889	17	2.2	11	1	3.5	126	301	32.7	10.6	1.9	167	4.5	33.8	1.6	16	150	41	12.6	3	1	1	1	90	0.966678979287066	64	0.879255629115513	0.683333333333333
453	5033	0	300.003210453871	58	0.155129907506569	0	0.644	0.184	9	3	2	0	3	3	1	84.2857142857143	104.592592592593	49.8148148148148	68.0740740740741	23	36.7592592592593	91.88	14	3	22	0.4	1.2	109	115	40.2	13.1	2.2	133	3.8	59.7	1.5	15.7	141	25	18.4	7	5	1	1	50	0.460662301769887	47	0.454600386534955	1.53333333333333
454	5130	0	63.0423941903967	25	0.0371655224241628	0	0.968	0.088	4	3	0	0	1	0	0	77.9047619047619	108.590909090909	61.0454545454545	79.4761904761905	13.8333333333333	35.9682531205435	94.1818181818182	16	2.8	24	0.3	0.4	100	109	27.8	9.5	2.1	401	4.4	67	1.9	17.1	136	18	8.8	15	6	0	4	47	0.391925539232831	37	0.188911273423736	1.4
455	2301	0	68.8873039110852	52	0.121480964057338	0.1611	4.4929	0.179	2	0	0	0	1	0	1	85.75	115.8	74.6	83.5789473684211	21.0952380952381	36.6222212049696	96.7894736842105	17	4.2	23	0.5	1.9	105	206	42.4	14.6	2	309	4.4	22.9	1	12.1	140	25	17.9	15	6	5	4	26	0.0717161853928427	33	0.122700716637573	0.75
456	2543	0	56.8008059775487	21	0.0309620954315077	0.0655	1.572	0.131	1	0	0	0	1	0	0	77.2083333333333	121.5	66.75	86.999996554467	15	37.0555550711496	97.3076923076923	14	3	28	0.5	0.6	100	143	37.3	12.7	1.1	275	4.2	22.9	1.2	13.6	139	14	13.1	15	6	0	4	35	0.16652291711905	31	0.0977833819842284	364.566666666667
457	2021	0	66.7655339866495	65	0.203574752846539	1.1398	0.834	0.278	2	3	0	0	1	1	0	103.242424242424	124.821428571429	71.5892857142857	92.7380946023124	17.1714285714286	36.6851856090404	97.1818181818182	13	2.1	19	1	0.6	109	226	39.5	13.1	1.7	639	5.3	32.4	1.5	16.7	136	23	27.8	14	6	4	4	42	0.285486456014371	42	0.30584857538598	10538.65
458	1752	0	62.4625971920292	60	0.167925716773725	0	0.724	0.181	6	3	1	0	1	1	0	106.027777777778	137.594594594595	68.8648648648649	92.5405274468499	25.1578947368421	38.5833326975505	97.5135135135135	19	4.3	16	0.7	1.1	121	302	34.5	11.7	3.1	173	3.8	28.5	1.2	13.5	148	35	18.1	14	6	4	4	53	0.530067675181907	50	0.549933001966723	2.05
459	1757	0	74.4913234974397	70	0.244567331593465	0	0.903	0.301	9	3	0	0	3	0	3	96.8666666666667	111.733333333333	47.2888888888889	65.9333333333333	25.32	36.5740740740741	97.0217391304348	19	3.3	23	0.4	1.8	102	342	39.6	12.1	5.2	360	4.5	28.7	1.1	12.9	139	44	30.1	15	6	0	3	60	0.680887269877367	49	0.518216933026906	0.516666666666667
460	5056	0	39.5927098537611	105	0.628619733060565	0	1.17	0.18	18	3	1	4	4	2	4	67.3333333333333	105.411764705882	47.1764705882353	62.4411764705882	18.1951219512195	36.0925921687373	98.3636363636364	26	3	11	37	5	98	86	30.5	10.4	5.1	120	6.6	150	4.9	43	127	68	18	11	5	2	4	58	0.640425770368787	33	0.122700716637573	21130.0166666667
461	5163	0	26.5445224153261	48	0.102705357639901	0	0.468	0.039	5	4	0	0	1	0	0	126.852941176471	126.628571428571	65	86.5999743870326	25.8611111111111	38.6111115820614	92.7297297297297	11	3	26	0.5	1	101	152	42.6	14.3	2.1	250	4.2	27.8	1.2	13.4	138	11	3.9	15	6	5	4	26	0.0717161853928427	44	0.362483778008034	1.21666666666667
462	5164	0	59.457101419262	17	0.0257663948045946	0.1425	3.401	0.095	0	0	0	0	0	0	0	70.2	121.88	78.96	93.2667047119141	12.8125	36.9333326551649	98.9666666666667	19	3.2	21	0.9	1.1	106	121	41	14.3	2.3	273	5.1	55.1	1.4	21.6	140	23	9.5	15	4	0	1	24	0.0581533536933968	30	0.0870975718217523	1.11666666666667
463	5169	0	52.2302403713256	65	0.203574752846539	0.414	0.138	0.138	7	2	0	0	1	0	4	106.5	94.2857142857143	51.7857142857143	64.6444465637207	18.7333333333333	39.3333350287543	97.5714285714286	13	1.8	25	0.8	0.8	109	114	26.8	8.6	1.1	222	4.5	34.3	1.3	14.1	142	7	13.8	15	5	0	3	46	0.369603581722039	44	0.362483778008034	15340.2666666667
464	5244	1	300.003716143452	85	0.39678000041362	0.0466	1.6543	0.233	7	0	1	0	1	3	2	105.615384615385	92.3846153846154	54.4230769230769	63.4230769230769	29.3076923076923	36.7314819053367	98.5769230769231	17	2.8	21	0.6	2	116	306	43	14.2	3.8	352	4	26.5	1.4	15.9	153	78	23.3	6	1	2	3	58	0.640425770368787	43	0.333566080724587	1.5
465	5251	0	66.3529903473942	84	0.385525521869554	0	1.935	0.215	9	1	1	4	1	0	2	85.9736842105263	102.666666666667	61	75.4529922680977	22.195652173913	36.6666672721742	99.1463414634146	17	2.6	15	17.4	2.7	123	228	40.4	12.2	2.9	192	5.9	38.2	1.7	15.9	148	58	21.5	15	1	0	1	60	0.680887269877367	39	0.231101848855616	1.41666666666667
466	4424	0	83.9972768815683	45	0.090355662268945	0.948	1.106	0.158	3	2	0	1	0	0	1	96.8260869565217	150.047619047619	50.7619047619048	83.9666297912598	26.9130434782609	36.9814809163411	96.0833333333333	14	2.8	30	0.7	1.2	104	292	36	11.9	1.5	299	4.8	26.7	1.1	12.8	141	42	15.8	15	6	5	4	34	0.152870496099133	36	0.170144996054249	2.1
467	2549	1	67.8664248635151	51	0.116526765814168	0.248	5.084	0.124	3	2	0	0	1	0	0	134.678571428571	114.296296296296	61.6666666666667	79.2098774380154	18.2	37.6666667726305	97.6428571428571	20	3	24	0.7	0.6	105	182	32.2	10.3	2.5	693	6.2	30.2	1.4	12.8	144	14	12.4	15	4	0	2	39	0.229591668830459	47	0.454600386534955	1
469	1860	1	68.077094325538	51	0.116526765814168	0.264	1.392	0.06	6	3	1	0	1	0	4	74.52	121.269230769231	52.6538461538462	75.5256425417387	15.24	36.8253962198893	96.4347826086957	27	3.3	26	0.3	10.1	90	187	27.6	9.7	1.6	144	5.3	128.2	1.1	13	135	164	6	15	6	5	4	38	0.212560032341708	19	0.0229302733443993	2726.28333333333
470	1861	0	81.3289501917247	43	0.0828818658351324	0.3692	4.4872	0.142	2	0	0	0	1	0	1	71.4642857142857	116.620689655172	44.2068965517241	65.4827586206897	21.6176470588235	36.966667175293	94.8275862068966	15	3.3	28	0.5	1.7	104	174	39.6	12.3	1.2	378	4.4	30.6	1	12.4	141	45	14.2	15	5	0	4	41	0.266086520848452	35	0.152891534466978	2.73333333333333
471	1863	0	46.2436516912582	90	0.454476419914007	0.043	0.7998	0.043	8	4	0	0	4	0	4	105.7	81.5714285714286	55.8928571428571	64.761903490339	23.5	34.8055564032661	74.3333333333333	23	2.5	8	0.8	1.9	104	188	33.3	9.6	9.6	180	5.9	77.9	1.4	18.3	133	38	4.3	15	6	5	4	64	0.753242574104576	43	0.333566080724587	1.31666666666667
472	1872	1	75.1499629139848	47	0.0984310695493601	0.129	2.4768	0.258	4	2	0	0	1	1	0	75.6153846153846	136.304347826087	54.0434782608696	77.7916666666667	21.9615384615385	36.6190476190476	93.4230769230769	14	3.9	27	0.3	0.5	100	114	28.6	9.9	1.5	287	3.4	75.5	1.1	12.9	137	17	25.8	14	6	4	4	43	0.305597154296702	37	0.188911273423736	1921.15
473	1946	0	57.205153440124	46	0.0943159669270933	0	0.4165	0.049	2	0	1	0	1	0	0	116.36	119.68	61.4166666666667	80.0555294354757	24.8	37.8095239306253	97.8260869565217	16	2.7	16	0.6	1.1	114	147	35	11.5	7.5	118	4.8	123	1.2	25.5	140	16	4.9	15	6	5	4	25	0.0646488355702984	32	0.109622781561179	18449.5
474	1948	0	32.5672602000865	35	0.0583101388197655	5.8	6.293	0.29	4	3	0	0	1	0	0	96.3703703703704	114.588235294118	68.5294117647059	84.0392177806181	16.3333333333333	37.240741164596	96.5862068965517	20	3.6	23	0.2	0.9	106	231	45.1	15	1.7	470	3.9	31.7	1.4	14	140	18	29	15	5	0	2	23	0.0521949779496253	30	0.0870975718217523	0
475	4266	1	76.7994252973219	53	0.126615606059166	0.193	1.8528	0.193	4	0	1	0	3	0	0	78.8235294117647	103.129032258065	46.0967741935484	65.7724872770764	14.1951219512195	35.5888883802626	99.525	20	2.3	26	1.1	0.5	102	149	33.6	11.3	4.2	158	3.7	28.1	1.7	16.2	141	10	19.3	15	6	0	4	52	0.507019055617768	32	0.109622781561179	6522
476	4405	0	48.322684476624	49	0.107143195427775	0.183	1.2444	0.183	9	2	2	2	1	2	0	48.3333333333333	96.8571428571429	58.8857142857143	70.4871794871795	18.6296296296296	35.037037037037	92.625	27	3.6	8	35.7	8.7	100	182	26.4	8.9	8.8	177	4.7	71.3	5.2	46	131	63	18.3	11	6	2	3	36	0.181019761585943	38	0.209225537600491	1.33333333333333
477	6362	0	55.1847462004897	71	0.253403840278451	1.308	7.521	0.327	5	2	0	0	1	0	2	110.487179487179	108.162790697674	73.6046511627907	85.1587186540876	24.3181818181818	37.6250007417467	98.8108108108108	27	2.4	15	0.4	2.4	107	308	54.3	18.1	6.9	293	5.4	32.9	1.6	15.4	141	32	32.7	15	5	0	3	43	0.305597154296702	38	0.209225537600491	1.38333333333333
478	6365	1	68.4053863983027	40	0.072722637956702	0.182	0.819	0.091	6	4	1	0	1	0	0	68.5	112.423076923077	45.3461538461538	67.7051231677716	23.7741935483871	36.8518513809016	96.8214285714286	7	2.5	34	0.2	0.5	107	106	28.1	9.2	0.8	240	3.5	25.9	0.9	12.2	144	24	9.1	15	6	5	4	33	0.140051062900573	33	0.122700716637573	314
479	6448	0	65.94441418	29	0.044554694327019	0.027	2.133	0.09	3	0	0	0	1	1	1	70.8846153846154	143.833333333333	61.875	82.875	19.3076923076923	37.2999988132053	94.6	15	3.7	26	0.2	1.3	107	121	31.7	10.7	0.8	257	4	27.2	1	11.8	142	17	9	13	6	4	3	28	0.0877062133595423	30	0.0870975718217523	8422.4
480	3929	0	55.8862400362864	69	0.235941584	0.4128	1.344	0.096	7	2	0	0	1	0	4	73.6	158.142857142857	60	95.3571428571429	16.56	37.1249998940362	95.64	17	3.4	26	0.6	5.6	107	209	25.6	8.1	1.3	199	4.5	30	1.2	13.7	140	41	9.6	15	6	5	4	34	0.152870496099133	26	0.0541871972038274	7411.15
481	3935	1	86.6381556675158	50	0.111748908263056	0.0671	0.8479	0.061	7	3	0	0	3	1	3	71.32	101.84	61.2	70.96	21.76	36.1296296296296	94.6	16	3.5	22	0.4	1.2	107	158	38.7	12.6	1.8	154	5.4	33	1.3	14.7	141	24	6.1	13	6	4	3	45	0.347723333178511	36	0.170144996054249	4111.2
482	4118	1	51.9803866847693	38	0.0666005753944609	0.258	1.326	0.06	5	1	1	1	1	0	2	91.9761904761905	101.130434782609	50.2826086956522	68.5333333333333	15.5	37.0500000317891	99.5111111111111	12	3.2	25	3.1	1	107	186	38	12.5	3.4	147	6.4	77.6	1.4	15.3	138	32	6	15	6	5	4	31	0.116838573510712	14	0.0122536752022229	1.11666666666667
483	4127	0	41.7098339809506	28	0.0425856061002645	0.4958	1.0434	0.074	3	0	0	0	1	2	0	88.44	113.44	57.68	76.2666680908203	18.3703703703704	36.2083339691162	98.0769230769231	12	2.7	28	0.3	1	109	108	36.5	12.5	1.9	209	4.1	27.4	1	12.4	146	17	7.4	11	6	2	3	30	0.106398223217765	35	0.152891534466978	0.783333333333333
484	4272	0	300.027824144803	96	0.525218582718437	0	0.546	0.182	10	3	0	0	4	3	0	77.1666666666667	104.434782608696	42.6086956521739	64.0797065237294	24.94	36.3148150031949	97.3777777777778	15	2.1	12	0.3	0.8	112	218	40.6	13.5	3.8	459	4.2	150	2.7	19.5	138	22	18.2	9	5	1	3	66	0.784755736107151	46	0.423212377332084	12713.0666666667
485	6525	0	62.5411441756932	116	0.740036832290414	0	0.132	0.006	16	4	4	0	4	1	3	115.018867924528	103.092592592593	49.0185185185185	67.0432092172128	30.3076923076923	36.8596486320273	93.8545454545455	18	2.1	17	0.3	1.9	112	292	22.8	7.8	3.9	19	5.6	51.3	1.6	15.9	140	43	0.6	14	6	5	3	73	0.870859905810809	58	0.772133934336207	0.716666666666667
486	6533	1	68.104794598893	64	0.196019637277979	1.3038	5.0085	0.159	6	3	0	0	1	0	2	104.357142857143	129.928571428571	69.6071428571429	89.2962962962963	27.2758620689655	37.0648148148148	98.6071428571429	19	4	18	1.1	2	113	180	45.4	13.8	6.1	378	8.3	30.9	1.2	13.5	144	28	15.9	15	4	0	1	51	0.483851895865776	41	0.279468409210464	1.26666666666667
487	6759	1	73.3852814823231	41	0.075974634156461	0	0.6201	0.159	5	0	0	1	4	0	0	93.5813953488372	93.1162790697674	45.3023255813954	61.2403114673703	14.6734693877551	37.3555569118924	97.8536585365854	15	3.9	29	1.2	0.5	81	157	32.9	11.8	1.4	278	5.5	44.1	4.2	38.2	120	18	15.9	15	5	0	3	48	0.414603687571695	30	0.0870975718217523	870.25
488	6904	0	83.1961075034067	83	0.374392140538119	0.0127	2.0193	0.127	6	0	1	0	1	4	0	72.84375	122.6	43.5142857142857	70.9142624991281	11.8	37.5555568271213	98.6969696969697	18	3.7	20	0.6	1	105	149	33.5	11.1	3.1	140	4.7	32.4	1.2	13.4	140	22	12.7	3	1	1	1	65	0.769396160670446	53	0.641734422955789	1.28333333333333
489	3941	1	76.8863664174864	44	0.0865457592186239	0.0336	3.08	0.112	6	2	2	0	1	1	0	107.918918918919	126.8	61	82.933319745745	19.8	36.8666670057509	97.2121212121212	8	3.4	32	1	0.7	105	188	35.6	11.8	3.8	78	5	30.1	1.2	13.5	140	30	11.2	14	6	4	4	46	0.369603581722039	35	0.152891534466978	24439.4
490	3948	0	58.8153965828237	45	0.090355662268945	0	0.236	0.118	7	3	1	0	1	0	2	91.6363636363636	138.823529411765	67.3823529411765	90.9090909090909	23.8333333333333	37.0499996609158	98.2352941176471	18	3.5	18	0.4	2.1	107	386	33	10.9	3.5	160	6.1	29.5	1.4	15.1	140	35	11.8	15	6	0	4	39	0.229591668830459	39	0.231101848855616	1.43333333333333
491	3949	1	71.0023713729527	72	0.262448702081892	0.0191	1.6044	0.191	9	1	0	2	4	0	2	109.96	98.4	50.4	66.4000074768066	22.32	37.0873012239971	97.7916666666667	21	3.8	22	0.5	1.7	137	1221	47.9	15	3.3	215	4	21.6	3.6	22.5	176	53	19.1	15	5	0	4	52	0.507019055617768	38	0.209225537600491	1.23333333333333
492	3952	0	53.6848604448862	56	0.143141394839062	0.0988	0.5624	0.076	7	0	0	0	0	3	4	69.3333333333333	133.260869565217	71.2173913043478	86.9090909090909	13.2333333333333	36.3827160493827	99.68	19	3.8	23	0.3	5.5	106	261	29.3	10	1.4	209	6.2	28	1.1	12.7	141	84	7.6	9	5	1	3	30	0.106398223217765	36	0.170144996054249	1.45
493	4274	0	39.1464982463682	33	0.0533315922973389	0.2958	1.7748	0.102	1	2	0	0	1	0	0	102.5625	107.58064516129	60.2903225806452	77.3548387096774	18.4193548387097	37.620371359366	93.8787878787879	9	3.2	30	0.5	0.5	109	109	32.6	11.4	2.1	252	3.7	27.8	1.7	13.4	144	9	10.2	15	6	5	4	9	0.00813111872495969	14	0.0122536752022229	5216.25
494	4394	0	55.8503388646229	83	0.374392140538119	0.1568	3.1948	0.098	10	2	0	0	1	3	4	95.28	99.48	45.68	58.5	16.1724137931034	36.7301589723617	96.7083333333333	15	3.9	31	0.6	4	96	188	39	9.7	3.4	343	3.9	36.8	1.5	16.5	136	16	9.8	6	4	1	1	48	0.414603687571695	55	0.698022747482586	0.533333333333333
495	6378	0	57.5224393651637	28	0.0425856061002645	0.14	1.53	0.1	1	0	0	0	1	0	0	81.8333333333333	115.521739130435	51.304347826087	72.7101433795431	32.9583333333333	38.0972221162584	95.28	14	2.4	28	0.5	1.1	102	161	33.5	11	1.2	251	4	34.8	1.3	14	140	20	10	15	6	5	4	18	0.0292951667754007	21	0.0293948572474154	1.63333333333333
496	7047	0	69.9337332749144	103	0.606298635796348	0	0.047	0.047	9	0	0	1	4	0	4	102.854545454545	98.125	46.3035714285714	62.4821427890233	18	35.6875001059638	61.6	33	2.9	7	1.3	5.8	104	366	33.5	11.1	14	229	17.5	125.7	7.8	34.4	136	58	4.7	15	6	5	4	55	0.575439155617865	42	0.30584857538598	1.71666666666667
497	7051	0	53.6696484035851	30	0.0466103974308657	0.3145	0.9775	0.085	1	0	0	0	1	0	0	99.8888888888889	133.076923076923	65.3076923076923	87.8974157480093	18.7272727272727	35.9166661015263	97	18	3.9	24	0.2	0.7	103	185	44.9	14.8	4.7	314	4.8	17.1	0.9	13.9	141	13	8.5	15	6	5	4	17	0.0258763122393952	33	0.122700716637573	2.83333333333333
498	7059	1	64.7162477460403	24	0.0355108602524421	0.153	3.06	0.085	3	2	1	1	0	0	0	78.8571428571429	157.958333333333	73.6041666666667	97.2638958295186	16.1521739130435	38.011110941569	97.7	18	3	21	1.2	0.8	105	333	31.9	10.7	6.2	123	4.1	29.9	1.5	15.1	141	15	8.5	15	5	0	1	28	0.0877062133595423	30	0.0870975718217523	1462.28333333333
499	7062	0	55.3561927776652	87	0.419608680735176	0	1.47	0.49	11	0	1	2	4	0	4	74.9705882352941	107.315789473684	42.0263157894737	63.1491261532432	17.9230769230769	37.0000008477105	98.3333333333333	24	1.5	18	3.5	5.2	108	100	26.8	8.3	5.9	139	6.1	150	1.9	17	143	34	49	15	1	0	2	60	0.680887269877367	40	0.254529276070534	37089.45
500	3967	0	35.0313045554069	22	0.032411926370943	0.026	1.1284	0.052	0	2	0	0	0	0	0	96.6666666666667	120.2	70.55	87.1000106811523	18.5833333333333	36.7716047498915	100	15	2.8	25	0.5	0.4	109	95	25.4	8.4	1.1	475	3.7	41.6	6.1	28.7	145	19	5.2	15	6	5	4	7	0.00563118186830785	17	0.0178612329814438	27239.0666666667
501	3969	0	64.4190220874866	66	0.211344515561405	0.0076	0.2128	0.076	2	3	1	0	1	0	0	86.0285714285714	127.0625	64.125	79.125	23.3846153846154	36.523808676099	95.2894736842105	25	3.9	15	0.2	1.2	112	324	38.4	11.4	5.1	368	4.5	42.8	1.1	13	147	10	7.6	15	6	5	4	53	0.530067675181907	39	0.231101848855616	1.71666666666667
502	3975	0	55.2711588785274	93	0.489796416789745	0	0	0.056	9	2	3	0	1	3	0	43.2083333333333	109.565217391304	54.4347826086956	72.8115916044816	20.2142857142857	32.9126987760029	93.1666666666667	15	3.1	33	0.2	0.7	104	170	30.9	9.9	1.9	54	4.9	37.6	1	11.9	144	22	5.6	6	4	1	1	37	0.19636613203211	34	0.137098606738186	1741
503	4137	0	52.2855665444646	3	0.0134634734905321	0	6.7938	0.402	0	3	0	0	0	0	0	91.0588235294118	102.472222222222	70.8333333333333	80.7333314078195	19.8	37.0555554495918	98.9428571428571	15	5.1	20	0.6	0.6	115	259	45.3	14.6	3.7	484	4	28.3	1.1	13.1	143	18	40.2	15	1	0	1	13	0.0151633279158665	17	0.0178612329814438	2.2
504	4140	0	68.1926091886414	49	0.107143195427775	0	1.314	0.219	2	2	0	0	1	0	1	116.909090909091	107.590909090909	57.2727272727273	74.0454493435946	23.5909090909091	37.1805551317003	96.2272727272727	20	2.8	21	0.2	1.2	102	145	27.5	9.3	4.5	463	4.1	31.1	1.5	15.9	134	39	21.9	15	6	5	4	49	0.437547390103724	38	0.209225537600491	1.15
505	4145	0	72.301775641599	44	0.0865457592186239	0	0	1.875	6	2	2	0	1	0	1	73.2820512820513	93.5588235294118	39.0294117647059	57.2058734893799	24.7692307692308	36.3518517105668	96.0526315789474	16	2.5	21	0.6	1.2	107	126	28	9	1.3	240	4.1	42	1.7	15.7	140	28	187.5	15	6	5	4	47	0.391925539232831	27	0.061105571188783	449
506	4276	0	300.001980453802	101	0.583524791020497	0	0.456	0.152	11	4	1	0	4	0	2	106.763157894737	87.2439024390244	46.1463414634146	61.2666673660278	32.3777777777778	36.2986114290025	94.3333333333333	25	2.3	12	0.2	3	128	253	36	12.2	6.7	240	7.1	96.6	1.9	19.5	154	75	15.2	15	4	0	1	71	0.849905974056501	48	0.486353390058873	0.616666666666667
507	4285	0	58.8980616504491	56	0.143141394839062	0	0.574	0.041	11	3	2	0	4	0	2	100.421052631579	88.92	55.36	68.7333357238769	18.12	36.7888895670573	95.7619047619048	18	3.4	22	0.7	2.3	115	220	48.8	16.5	3.2	130	7	35.8	1.5	14.9	144	52	4.1	15	5	0	4	44	0.326363945332203	34	0.137098606738186	1
508	4290	0	26.2497633164881	72	0.262448702081892	0.12	1.32	0.08	4	0	0	0	1	3	0	109.826086956522	104.869565217391	68.2173913043478	76	16.68	37.5079365079365	100	16	3.4	17	0.2	0.4	114	80	27.3	9.3	3.6	250	5.2	33.7	1.3	14.7	140	15	8	6	4	1	1	36	0.181019761585943	37	0.188911273423736	3724.11666666667
509	4406	1	62.2563406780831	80	0.341818687794096	0.1776	2.109	0.111	5	2	0	0	1	0	2	129.315789473684	108.552631578947	58.9473684210526	73.0438577752364	19.4318181818182	36.8333333333333	99.4242424242424	21	2.8	15	0.3	2.1	111	360	33.8	11.1	2.7	265	4.7	25.4	1.4	14.6	142	53	11.1	15	4	0	2	57	0.619273966505765	44	0.362483778008034	6017.75
510	6464	0	74.7240357078321	60	0.167925716773725	0.8385	4.641	0.195	7	4	0	0	1	0	2	68.2894736842105	163.745454545455	62.0909090909091	96.024241846258	18.2444444444444	37.0214281082153	96.0975609756098	18	3	19	0.3	2.8	106	176	40	13.4	1.7	334	4	28.4	1.4	14	139	50	19.5	15	5	0	3	51	0.483851895865776	37	0.188911273423736	1
511	6468	0	88.9601367419105	66	0.211344515561405	0	18.354	0.399	8	0	2	0	4	0	2	85.7241379310345	106.8	47.8333333333333	68.2999998728434	23.2941176470588	37.54761832	99.3214285714286	12	2.3	29	0.3	2.6	111	241	36.7	11.4	1.3	96	4	28.5	1.1	12.8	149	77	39.9	15	5	0	2	61	0.700098236144212	39	0.231101848855616	10350.7
512	6534	0	68.2569711010478	52	0.121480964057338	0	1.287	0.078	8	2	0	0	4	2	0	86.3125	114.625	45	67.625	14.7647058823529	37.0032257572297	99.21875	14	3.2	22	2.4	0.6	107	267	35.9	11.3	1.2	218	4.9	60.5	1.5	15	137	14	7.8	11	6	1	4	40	0.247442850379824	46	0.423212377332084	1.46666666666667
513	6911	0	63.4095525541462	52	0.121480964057338	0.235	2.585	0.235	10	3	0	2	3	0	2	115.03125	110	59.6486486486486	74.1351379188331	17.3947368421053	36.6111113533141	94.0857142857143	20	3.1	23	2	2.9	104	175	44.7	14.7	2.7	236	4.6	35.7	3.2	30.1	144	70	23.5	15	4	0	1	48	0.414603687571695	35	0.152891534466978	1.78333333333333
514	6912	0	23.6908968092591	26	0.0388941759754069	0.2886	2.3199	0.111	0	0	0	0	0	0	0	136.466666666667	128.193548387097	76.4193548387097	92.1720453077747	20.1111111111111	38.1388880411784	99.0714285714286	17	3.2	19	0.5	0.8	106	139	40.5	13.4	3.9	232	4.2	26.2	1.1	13.1	137	8	11.1	15	1	0	1	19	0.0330618222823027	30	0.0870975718217523	1.16666666666667
515	3977	0	40.9226794735991	62	0.181550179753366	0.935	3.553	0.187	6	1	1	2	1	1	1	76.2	85.7916666666667	48.3333333333333	57.2083333333333	16.52	36.7037037037037	99.0833333333333	17	3.6	15	1.2	2	117	223	40	13.2	3.5	232	3.9	30.7	1.3	14.4	141	41	18.7	14	6	5	3	29	0.0966978364673039	41	0.279468409210464	1.78333333333333
516	3980	1	85.2750373002314	33	0.0533315922973389	0.3136	2.7216	0.112	2	1	0	0	1	0	0	82.4	105.025	51.575	75.925	16.093023255814	36.565624806616	98.6341463414634	20	3.6	20	0.3	1.6	117	204	41.4	14.4	4.9	285	8.6	150	1.7	16	139	38	11.2	15	6	0	4	38	0.212560032341708	35	0.152891534466978	2.08333333333333
517	3984	0	47.0836955361103	44	0.0865457592186239	0.2604	1.1256	0.084	5	0	2	0	1	2	0	113.322580645161	110.3125	57.1875	74.9583284854889	18.0810810810811	38.3722220526801	97.24	15	2.8	17	0.9	0.6	112	89	32.7	11	1.2	50	5	33.3	1.2	13.6	140	11	8.4	11	5	3	2	56	0.597588313888408	35	0.152891534466978	3121.1
518	4413	0	42.669004386133	29	0.044554694327019	0.1456	2.4297	0.091	3	0	3	0	0	0	0	114.971428571429	132.71875	71.875	90.6145970821381	17.6	37.0462961550112	99.9166666666667	11	3.6	21	0.9	0.8	115	135	33	11	1.7	106	3.8	28.6	1.4	14.4	144	33	9.1	15	4	0	1	32	0.128047650802525	37	0.188911273423736	1
520	6543	1	59.5036597817845	44	0.0865457592186239	1.3516	6.867	0.218	4	0	1	0	1	0	2	107.074074074074	106.290322580645	60.6774193548387	71.0322580645161	20.0434782608696	37.3796300534849	99.6818181818182	20	2.6	19	0.4	2.4	109	210	38.7	12.9	2.4	287	5.2	26.9	1.3	14.8	139	70	21.8	15	6	0	4	33	0.140051062900573	36	0.170144996054249	1.46666666666667
521	6546	0	81.1429158739401	57	0.14903624565945	0	0.406	0.203	5	1	0	0	1	0	3	76.15	126.6	56.85	80.05	20.9230769230769	36.3333334746184	99.0476190476191	24	1.8	10	0.1	2.9	120	75	32	10.6	0.9	323	3.6	34.9	3.1	21.5	150	74	20.3	15	4	0	1	58	0.640425770368787	37	0.188911273423736	1168.26666666667
522	6548	1	78.6204466896327	51	0.116526765814168	0.0945	2.1105	0.105	6	2	0	2	1	0	1	70.5384615384615	123.56	57.08	76.3866680908203	20.5	37.7129632455331	96.5555555555556	19	3.6	23	2.8	1.9	105	230	36.1	12.7	2.1	229	4.3	56	1.8	16.8	138	34	10.5	15	6	5	4	40	0.247442850379824	38	0.209225537600491	589.433333333333
523	6789	0	46.9985002143176	96	0.525218582718437	0	0.13	0.026	9	0	3	1	0	3	2	110.125	126	78.7894736842105	103.349970245361	35.2	35.5873011028956	96.8333333333333	24	2.9	15	1.8	2.1	107	234	29.9	10.3	4.1	60	5	33.7	2.2	18.5	139	106	2.6	7	5	1	1	56	0.597588313888408	59	0.79378609183262	53778.75
524	6800	0	54.3860683844927	117	0.749025182681578	0.074	1.2395	0.185	9	0	2	2	1	4	0	120.928571428571	115.333333333333	62.5	82.976187933059	24.7555555555556	37.2685185185185	97.9318181818182	24	2.2	11	4.5	1	115	307	37	12.3	10	172	5.3	55.1	3.3	21.9	141	8	18.5	3	1	1	1	78	0.912318357839485	60	0.813876772254812	257
525	6802	1	71.2707312447536	55	0.137442045415608	0	0.4745	0.065	6	0	0	0	4	0	2	80.2413793103448	109.709677419355	58.258064516129	74.0430094811224	14.9428571428571	37.2777776364927	98.9090909090909	18	3.3	25	0.3	3.1	100	218	38	12.8	3.6	162	5.1	45.4	1.1	12.5	139	57	6.5	15	5	0	3	45	0.347723333178511	38	0.209225537600491	1.76666666666667
526	3521	0	75.8910250423514	68	0.22752843138664	0.016	1.088	0.16	9	4	0	0	4	0	1	97.6538461538462	110.576923076923	61.6923076923077	74.456788804796	17.1818181818182	37.7081483063874	97.8275862068966	19	3.4	20	0.6	1.7	111	352	43.2	14.3	0.9	269	4.3	32.9	2.7	19.8	144	27	16	15	4	0	1	42	0.285486456014371	37	0.188911273423736	3.26666666666667
527	3526	0	76.2183569767138	110	0.681917955569917	0	0.844	0.211	9	4	0	0	3	3	3	112.833333333333	97.4444444444444	61.6666666666667	73.5925886366102	33.8333333333333	36.6666666666667	86.5555555555556	23	2.9	19	13.1	2.8	111	108	45.9	14.7	1.7	421	8.5	55.5	1.2	14.7	142	75	21.1	9	4	1	4	64	0.753242574104576	46	0.423212377332084	1
528	3538	0	71.0393747755167	42	0.0793596067364393	0	0.15	0.05	4	0	2	1	0	1	0	92	135.48275862069	77.8620689655172	93.9375	21.6969696969697	36.7361118175365	96.0606060606061	11	2.4	27	1.5	1	115	181	25.6	9.4	0.7	99	3.8	26.4	1.2	13.5	151	40	5	13	6	4	3	42	0.285486456014371	21	0.0293948572474154	12803.1833333333
529	3539	0	86.469686916863	56	0.143141394839062	0.4061	0.9432	0.131	5	2	0	0	3	0	0	109.510204081633	108.714285714286	47.7959183673469	68.1020452538315	18.2	37.9111116197374	99.7450980392157	13	3.3	25	0.5	0.9	99	155	35.7	12.6	1.5	265	4.5	28	1.1	13.1	134	28	13.1	15	6	0	4	49	0.437547390103724	42	0.30584857538598	2338.4
530	6566	0	50.324123920528	61	0.174633217202111	0.5104	2.2736	0.116	6	0	2	3	1	0	0	85.6923076923077	103.730769230769	58.8076923076923	73.7820622370793	18	36.1919198855005	99.6538461538462	15	2.1	17	8.7	0.6	107	137	34.4	12.2	1.8	74	5.2	54.3	2	17.8	135	22	11.6	15	4	0	2	33	0.140051062900573	34	0.137098606738186	0.8
531	6575	0	74.5767113919599	39	0.0695993546372652	0.1846	3.3228	0.142	1	0	0	0	1	0	0	94.3461538461538	111.423076923077	57.8461538461538	75.7051347585825	21.2307692307692	36.022221883138	99.7307692307692	10	3.9	31	0.3	1.1	107	123	31.8	10.6	2.3	250	4.2	85.9	1.3	14.6	144	21	14.2	15	6	5	4	34	0.152870496099133	28	0.0688429582830862	2
532	3641	0	77.9514035291061	31	0.0487561082888106	0	0.306	0.034	2	1	0	0	1	0	0	86.9615384615385	128.058823529412	66.7941176470588	88.9607822193819	16.5483870967742	37.5	98.5555555555556	15	3.1	17	0.6	0.6	118	152	39.7	13.1	3.6	266	4.2	29.9	1.2	13.2	145	14	3.4	15	5	0	1	37	0.19636613203211	45	0.392432197729611	1.2
536	3740	0	85.1524850875128	30	0.0466103974308657	2.0433	0.695	0.139	1	0	0	0	1	0	0	107.363636363636	122.5	57.0909090909091	78.8939359838312	16.7857142857143	37.3777779473199	98.4583333333333	14	3.5	24	0.4	0.7	107	146	34.2	12.1	1.8	468	4.9	19.2	1	12.4	143	22	13.9	15	5	0	1	28	0.0877062133595423	41	0.279468409210464	2.1
537	6598	1	68.0980253680614	32	0.0509953135294617	0.0388	0.4462	0.097	6	1	2	3	3	0	0	81.53125	102	59.46875	69.59375	27.6842105263158	38.1767673685093	96.53125	10	3	29	8.4	0.6	97	115	30	9.9	1.9	173	4.2	34.2	1.4	15.4	132	23	9.7	15	1	0	1	26	0.0717161853928427	36	0.170144996054249	3577.93333333333
538	6606	1	44.630467734533	35	0.0583101388197655	0	0.94	0.094	5	0	3	2	0	0	0	66.7241379310345	157.034482758621	78.4137931034483	102.931034482759	16.7368421052632	37.6319440205892	96.7096774193548	8	2.9	32	3.8	0.5	107	138	38.2	12.6	2.2	48	3.7	31.8	1.9	16.8	143	33	9.4	15	3	0	1	27	0.079390379700951	28	0.0688429582830862	1.66666666666667
539	6609	0	71.3168790791068	42	0.0793596067364393	0	1.352	0.169	2	2	0	0	1	0	1	86.3333333333333	119.714285714286	50.1428571428571	73.3333233424595	18.2222222222222	36.1555548773872	93.75	23	3.2	24	0.4	1.7	100	193	37.1	12.3	1.3	308	4.4	27	3.1	21.6	141	54	16.9	15	6	5	4	36	0.181019761585943	26	0.0541871972038274	122.15
540	4653	1	83.200085396197	32	0.0509953135294617	0	0.6532	0.284	1	0	0	0	1	0	0	61	138.041666666667	45.7916666666667	76.5416620572408	18.375	36.488889058431	93.9166666666667	12	3.1	25	0.6	1	106	102	32.5	10.6	1.8	734	4.7	25.5	1.2	13.3	138	36	28.4	15	6	5	4	39	0.229591668830459	24	0.0425090204859465	327.45
541	4718	0	72.7371560867204	30	0.0466103974308657	0.0237	4.266	0.237	3	2	0	1	0	0	0	80.8461538461538	125.769230769231	54.1923076923077	81.6153846153846	22.8571428571429	36.9374995761447	98.44	13	2	20	1.6	0.8	109	136	32.2	9.8	1.8	381	4.9	40.4	1.3	14	137	18	23.7	15	6	0	4	32	0.128047650802525	36	0.170144996054249	9923.41666666667
542	4016	1	72.6904562337867	35	0.0583101388197655	0.159	1.4204	0.106	4	3	0	0	1	0	0	81.2	139.448275862069	60.8620689655172	85.5595212663923	13.5333333333333	36.9777789645725	99.7	12	3.3	30	0.7	0.8	104	116	34	11.2	1.9	197	3.7	23.4	1.3	13.9	142	31	10.6	15	5	0	2	46	0.369603581722039	33	0.122700716637573	2.18333333333333
543	4017	0	34.5541879881467	43	0.0828818658351324	0.249	5.0132	0.166	5	4	0	0	1	0	0	96.48	107.117647058824	54.156862745098	70.6666666666667	28.5945945945946	38.035555352105	96.8867924528302	12	3.4	21	0.5	0.9	112	281	43.2	15.1	6.4	259	4.6	28.6	1.2	13.4	140	15	16.6	15	1	0	1	22	0.0467394939739799	39	0.231101848855616	2.65
544	4020	0	53.9445673779049	32	0.0509953135294617	0.3225	4.4634	0.129	1	0	0	0	1	0	0	73.8888888888889	105.481481481481	57.8518518518519	73.7284001950865	15.3142857142857	37.6458337571886	99.6969696969697	15	4.1	22	0.3	0.9	111	145	43.8	13.9	1.8	291	4.5	25.7	1.1	13.1	142	17	12.9	15	2	0	1	26	0.0717161853928427	31	0.0977833819842284	9.21666666666667
545	4029	0	47.2036839996191	26	0.0388941759754069	0	1.474	0.134	1	0	0	0	1	0	0	85.5	118.675675675676	62.8108108108108	84.6126108942805	22.7	37.550000084771	98.0789473684211	18	3.3	19	0.3	0.8	110	159	36.9	11.1	1.7	239	5.1	26.4	1.2	14	140	20	13.4	15	6	5	4	24	0.0581533536933968	44	0.362483778008034	1.85
546	4032	1	85.3206273803345	83	0.374392140538119	0.0699	4.194	0.233	7	3	0	1	1	0	2	76.84	117.807692307692	66.7307692307692	82.5925925925926	21.5806451612903	36.3888888888889	98.48	29	3.8	15	1.7	2.4	114	120	40.3	12.5	14.1	332	5.3	61.8	2.6	25.4	143	41	23.3	15	6	5	4	59	0.660981452850639	40	0.254529276070534	52.2833333333333
547	3830	0	85.6639822085489	69	0.235941584	0.058	0.4292	0.058	6	1	0	0	1	3	1	99.1764705882353	115.764705882353	67.5294117647059	78.0666666666667	24.1176470588235	36.1851854677554	98.5625	16	2.9	22	0.2	0.9	102	230	29.3	9.8	1	259	5.8	24.4	0.9	10.4	139	56	5.8	7	5	1	1	48	0.414603687571695	38	0.209225537600491	1.86666666666667
548	6613	0	51.0497663510058	87	0.419608680735176	0.0294	2.058	0.147	15	3	3	2	4	0	3	84.6666666666667	103.722222222222	56.1111111111111	71.9814804924859	35.3255813953488	36.1611111958822	99.8421052631579	26	2.9	8	2.7	2.5	122	299	33	11	11.2	154	4.5	150	3.5	100	150	31	14.7	15	1	0	1	55	0.575439155617865	51	0.581248326936065	1.01666666666667
549	6615	1	80.0104281760322	64	0.196019637277979	0.085	0.255	0.085	7	2	0	0	3	2	0	92.8333333333333	110.630434782609	49.5	70.7246352485988	23.9310344827586	36.3412699623713	98.24	14	4.5	32	0.4	1	105	146	33.3	10.5	1.5	224	5.8	26.4	0.9	11.5	146	26	8.5	10	5	2	3	40	0.247442850379824	50	0.549933001966723	1.08333333333333
550	6624	0	81.0554128166064	54	0.131934681564631	0	1.19	0.034	6	0	0	1	4	0	1	82.3877551020408	91.76	49.84	64.2400000762939	22.1111111111111	36.0888892279731	99.32	18	3.9	23	1.9	1.2	103	193	28.2	10.3	4	215	4.1	31.8	1.2	13.3	136	27	3.4	15	5	0	2	59	0.660981452850639	49	0.518216933026906	1560.16666666667
551	6630	0	38.6854333463739	16	0.0246062682386301	0.156	2.1476	0.052	3	3	0	0	0	0	0	89.1034482758621	154.285714285714	92.9642857142857	113.404750279018	20.7	36.7777771419949	97.7586206896552	15	4	24	0.8	0.6	104	181	35	11.6	2.3	246	4	25.8	1	13.1	141	11	5.2	15	6	0	4	24	0.0581533536933968	28	0.0688429582830862	1.7
552	6637	0	79.0421754490731	112	0.702058588819258	0.909	1.818	0.303	9	0	2	3	1	2	1	99.1212121212121	103.441176470588	42.5882352941176	60.9428513663156	25.5	37.2222222222222	96.4848484848485	15	1.5	24	9	1.7	100	79	28	9.7	1.1	102	4.4	37.3	1	12.8	134	62	30.3	12	6	2	4	60	0.680887269877367	48	0.486353390058873	885.033333333333
553	4587	1	72.3317348497708	52	0.121480964057338	0.568	2.556	0.284	10	2	0	0	3	1	4	70.4642857142857	106.62962962963	41.3703703703704	63.1234557540328	20.8928571428571	36.4444445386345	96.5357142857143	22	2.7	22	0.3	6.1	108	188	31.6	10.1	2.3	296	4.2	35.2	1.4	14.1	146	77	28.4	14	6	4	4	45	0.347723333178511	35	0.152891534466978	1
554	4588	0	37.289722686653	37	0.0637221532740128	0.4756	7.5932	0.164	0	3	0	0	0	0	0	101.392857142857	101.58064516129	73.4838709677419	80.8387096774194	14.3611111111111	37.1458333333333	97.4827586206897	15	4.1	38	0.4	1	98	305	45.3	15	1.3	211	4.6	46.3	0.9	9.9	140	29	16.4	15	6	5	4	13	0.0151633279158665	22	0.0332591676367743	298.366666666667
555	4312	0	57.7719760688347	156	0.949624418794123	0	2.18	0.218	16	0	3	2	3	4	4	93.1063829787234	98.1038961038961	52.9350649350649	68.3896118263145	16	35.8194451861911	94.3	33	2.7	6	2.1	2	111	160	32	11.5	13.6	162	5.8	39.5	2.7	19.6	144	81	21.8	3	1	1	1	86	0.953825673619097	57	0.748927417065446	1
556	4316	0	63.3593750475332	47	0.0984310695493601	0.0132	0.6996	0.066	7	3	0	0	1	2	4	77.8	103.4	56.9	72.4000001907349	14.05	36.7111112806532	97.5	12	2	25	0.3	0.7	102	151	32.3	10.9	2.9	251	3.8	56.8	1.8	14	135	15	6.6	11	5	2	4	41	0.266086520848452	29	0.0774792292942076	7206
557	3551	0	79.6512036375375	32	0.0509953135294617	0.0387	2.2704	0.129	5	3	0	0	1	1	0	84.4	139.869565217391	48.7826086956522	79.144940086033	20.1538461538462	37.3425921687373	97.4814814814815	14	3.5	25	0.9	1.1	107	118	39.1	13.4	0.8	232	4.3	25.9	1	12.1	140	18	12.9	14	6	4	4	36	0.181019761585943	43	0.333566080724587	222.483333333333
558	3649	0	50.3273485075953	41	0.075974634156461	0.334	3.674	0.167	4	0	0	2	1	1	0	85.8695652173913	116.833333333333	59.9583333333333	79.304347826087	19.0322580645161	35.9545447609641	98.88	16	2.4	18	2.8	1.6	112	142	28.5	9.7	4.2	146	6.1	47.8	1.9	19.5	141	28	16.7	13	6	4	3	29	0.0966978364673039	39	0.231101848855616	3.45
559	3661	0	85.8916777045032	49	0.107143195427775	0.0855	0.988	0.095	5	0	0	0	0	2	3	103.916666666667	160.826086956522	85.1739130434783	114.449243296748	19.5	37.1666675143772	97.6666666666667	19	3.1	20	0.7	0.6	105	120	32.8	11.1	0.7	237	4.4	106.2	1.5	15.4	142	9	9.5	10	5	3	2	42	0.285486456014371	36	0.170144996054249	4853.33333333333
560	6651	0	72.8090911109773	54	0.131934681564631	0.1206	0.6097	0.067	7	0	2	0	2	0	3	106.952380952381	95.5909090909091	62.6818181818182	73.6515135331587	18.8571428571429	36.4777772691515	98	20	2.9	19	0.7	4.8	100	159	32.3	11	2.1	102	5.2	33.3	1.3	14.4	133	129	6.7	15	6	5	4	46	0.369603581722039	30	0.0870975718217523	1.8
561	6659	1	74.9533297126999	61	0.174633217202111	0.1595	1.595	0.145	5	1	0	0	1	3	0	93.4130434782609	113.272727272727	40.6363636363636	64.8484840393066	22.2391304347826	35.6111102634006	97.1521739130435	12	2.7	32	0.7	0.7	107	145	32	8.6	0.6	444	4.8	125.5	3.6	24.4	146	65	14.5	9	5	2	2	56	0.597588313888408	38	0.209225537600491	75163.2
562	4664	0	64.433185546995	36	0.060960009469949	0.6111	0.3528	0.063	6	3	1	0	1	0	1	83.59375	111.727272727273	52.4242424242424	68.6666666666667	12.8823529411765	36.959999593099	96.625	12	2.6	24	0.3	1.2	108	192	33	11.1	1.3	139	6.6	38.2	1.5	14.6	139	24	6.3	15	5	0	1	43	0.305597154296702	34	0.137098606738186	213
563	4059	1	87.3872342021028	42	0.0793596067364393	0.0288	0.9792	0.072	4	1	0	0	1	2	1	79.625	118.95652173913	58.4782608695652	78.6376782292905	24.7083333333333	35.9722222222222	96.75	16	2.7	23	0.9	1.6	117	80	31.5	9.9	2.8	177	3.7	32.3	1.7	15.5	152	32	7.2	11	6	2	3	41	0.266086520848452	32	0.109622781561179	9847
565	4070	0	77.2256467338144	64	0.196019637277979	0.048	0.708	0.12	7	2	0	0	1	3	1	59.8076923076923	123.192307692308	52.7692307692308	76.2435801579402	20.0333333333333	37.12036981	98.4444444444444	22	3.6	22	0.5	1.2	116	429	39.1	13.1	2.8	333	5.4	68.6	1.5	15.2	152	49	12	7	4	1	2	57	0.619273966505765	52	0.611922362607133	1.51666666666667
566	4183	0	67.4486983021607	30	0.0466103974308657	0.8798	4.0338	0.166	1	0	0	0	1	0	0	78.695652173913	102.173913043478	46.6521739130435	65.1594261501146	17.6551724137931	37.4333335028754	99.6	16	3.6	26	0.5	1.1	95	168	35.6	12	1.1	430	5.9	28.1	1.1	12.9	131	35	16.6	15	1	0	1	47	0.391925539232831	28	0.0688429582830862	14911.35
567	4187	0	44.2715122337965	66	0.211344515561405	0.051	0.867	0.085	9	1	3	2	0	0	3	78.4	126.266666666667	70.9333333333333	88.7333333333333	13.3888888888889	36.7637043988263	99.9310344827586	23	3.5	18	4.8	2.8	106	289	34	11.7	5.5	127	5.7	150	5.1	28.4	141	46	8.5	15	6	0	3	50	0.460662301769887	32	0.109622781561179	521.566666666667
568	3841	0	65.8603724836319	39	0.0695993546372652	0.0075	0.4425	0.075	9	3	0	0	3	0	3	67.0625	99.53125	41.8125	61.0520813465118	13.5625	36.2777780603479	98.9705882352941	17	2.1	23	0.5	3.7	101	222	35.1	11.2	3	203	4.8	150	2.6	19.7	135	14	7.5	15	5	0	1	51	0.483851895865776	46	0.423212377332084	1.8
569	3613	0	67.8034687605397	21	0.0309620954315077	0.1241	0.2409	0.073	1	3	0	0	1	0	0	83.4545454545455	144.380952380952	45.1428571428571	78.2222290039062	16.8260869565217	37.5555564032661	97.9545454545455	12	2.5	30	0.8	0.9	99	126	23.6	7.5	1.5	305	4.2	34.1	1.2	14.8	137	9	7.3	15	6	5	4	23	0.0521949779496253	11	0.00839157558375282	3151.33333333333
570	3619	0	87.422981714863	97	0.536987309744718	0.49	0.98	0.245	15	3	0	4	4	0	4	76.3235294117647	105	47.9705882352941	70.9411764705882	24.5	36.9537028559932	95.8611111111111	24	1.5	12	14.5	5.1	113	121	33.5	11.3	1.7	290	4.6	36	1.2	13.6	142	108	24.5	15	4	0	2	78	0.912318357839485	51	0.581248326936065	5.35
571	3703	0	86.0000794501139	38	0.0666005753944609	0.0104	1.1752	0.104	7	3	1	0	1	1	1	67.64	129.181818181818	68.6190476190476	82.5652173913043	22.8888888888889	36.3703710767958	98.2692307692308	14	2.7	36	0.5	2	102	266	42.2	13.3	1.4	157	4.4	28.5	1.2	14.3	148	57	10.4	14	6	5	3	46	0.369603581722039	36	0.170144996054249	3107.06666666667
572	3705	0	61.1999683251612	69	0.235941584	0.0957	0.363	0.033	9	0	2	3	1	0	3	69.2	112.4	47.2	66.7333333333333	14.4	36.7666668362088	97.8571428571429	12	2.3	26	5.1	0.8	102	100	30.9	10.3	2.3	145	4.5	40.2	1.8	16.5	135	16	3.3	15	4	0	1	60	0.680887269877367	45	0.392432197729611	2.61666666666667
573	4317	0	34.8362119042534	14	0.0224368104514975	0.036	1.332	0.18	0	0	0	0	0	0	0	85.5217391304348	134.782608695652	82.695652173913	94.695652173913	20.4166666666667	37.462962962963	98	15	3.9	26	0.3	0.6	108	105	35.1	11.8	2.4	325	4.3	23.5	1	11.5	147	10	18	15	6	0	3	14	0.0174450017603583	28	0.0688429582830862	1.75
574	4324	0	67.6089704324905	74	0.281150884841478	0	3.096	0.258	9	3	0	0	4	0	2	63.3333333333333	102.95652173913	56.2826086956522	71.304347826087	15.9189189189189	37.1875005298191	98.25	17	2.2	25	0.4	2.6	102	203	35	11.6	8.6	437	5.3	86.9	1.4	15.7	140	93	25.8	15	6	0	4	58	0.640425770368787	32	0.109622781561179	1.23333333333333
575	4073	0	76.0169266642492	55	0.137442045415608	0	0.432	0.144	4	3	0	0	1	0	0	87.9411764705882	122.021739130435	61.1086956521739	82.3333324764086	15.7631578947368	36.7380953591967	95.1470588235294	11	2.3	35	0.5	0.5	107	143	40.8	12.4	1.3	275	4.6	31.4	1	12.5	148	30	14.4	15	6	5	4	53	0.530067675181907	42	0.30584857538598	1.03333333333333
576	3563	0	50.6684457002328	77	0.310671896506282	0.0616	5.3592	0.154	4	0	0	0	0	4	0	88.2857142857143	140.178571428571	67.9285714285714	90.4444444444444	26.1428571428571	38.7152777777778	99.8928571428571	21	3.5	18	0.2	1	118	159	37	12.6	3.4	516	4.3	26.2	1.1	13.1	150	15	15.4	3	1	1	1	49	0.437547390103724	51	0.581248326936065	2
577	3564	0	80.9453619234087	62	0.181550179753366	0	1.8923	0.149	11	3	2	0	4	0	2	84.4857142857143	111.457142857143	51.4285714285714	73.2	27.4878048780488	37.6826085629671	94.2285714285714	21	2.4	16	0.6	2.6	107	181	32.9	10.3	4.4	63	4.7	43.1	1.8	16.5	141	73	14.9	15	4	0	2	49	0.437547390103724	40	0.254529276070534	2.06666666666667
578	3673	0	72.0970464635624	82	0.363390135443367	0.0187	0.9724	0.187	11	0	2	3	4	0	2	57.9772727272727	98.8409090909091	32.1136363636364	58.9492781265922	17.3061224489796	35.8888886466859	98.5	17	2.2	22	8.4	2.1	100	246	37.8	12.8	3.1	154	7.2	86.8	3.5	22.4	131	64	18.7	15	1	0	1	69	0.826119995769426	39	0.231101848855616	376
579	6718	0	38.312664230281	31	0.0487561082888106	0.0316	1.6985	0.079	1	0	0	0	1	0	0	59.4615384615385	102.5	56.375	71.375	16.3103448275862	35.1611107720269	97.96	14	2.8	20	0.2	1.8	116	247	39.4	11.6	1.5	240	3.7	36	1.1	13.2	145	34	7.9	15	6	5	4	8	0.00680920525950229	15	0.0138968331168213	52319.8666666667
580	3796	0	59.5797290195927	52	0.121480964057338	0.3069	4.557	0.093	9	3	1	0	4	1	3	82.6551724137931	102.464285714286	69.4285714285714	80.4404856818063	13.2424242424242	36.3240736502188	98.6451612903226	22	4.8	18	0.6	1.4	96	302	28.4	9.8	0.9	474	4.3	26.4	1.2	13.4	130	26	9.3	13	6	4	3	34	0.152870496099133	29	0.0774792292942076	4.18333333333333
581	3804	1	300.003390794728	89	0.442786686853868	0	2.088	0.261	12	4	0	0	4	0	4	91.7297297297297	93.5555555555556	52.3333333333333	65.7941205641803	26.3571428571429	37.3412698412698	92.125	30	3.5	12	0.6	3.3	98	416	39.8	12.8	15.7	350	6	25.4	1.1	13.1	132	78	26.1	15	5	0	4	86	0.953825673619097	51	0.581248326936065	1.38333333333333
582	3677	0	35.7942110920573	90	0.454476419914007	0	2.075	0.083	14	4	3	2	4	0	1	106.051282051282	96.9756097560976	50.0731707317073	64.544711973609	24.6388888888889	37.3951687651556	96.0681818181818	16	2.2	17	4.6	1.5	110	74	27	9.2	4.9	82	3.9	61.7	3.1	21.6	138	14	8.3	15	4	0	1	50	0.460662301769887	34	0.137098606738186	4970.91666666667
583	3764	0	26.1957739663018	70	0.244567331593465	0	0.48	0.12	11	3	4	4	1	0	2	89.2592592592593	86.9230769230769	38.4166666666667	54.8611164887746	17.5185185185185	36.4666663275825	93.6666666666667	14	3	23	51.6	2.1	96	114	34.3	11.9	1.1	39	4.2	52.9	2.4	18.9	128	55	12	15	6	5	4	38	0.212560032341708	26	0.0541871972038274	17194.5
584	3765	0	74.0279257010116	40	0.072722637956702	0.217	4.3245	0.155	4	2	0	2	1	1	0	103.56	142.08	65.36	90.1733081054687	24.5416666666667	37.8765435866368	99.7083333333333	17	3.5	21	3.3	1	105	415	39.4	13.3	1.7	322	6.1	25.5	1.2	13.3	138	14	15.5	14	6	4	4	30	0.106398223217765	32	0.109622781561179	1
585	3768	1	67.5160217847447	44	0.0865457592186239	0	14.355	0.319	1	0	0	0	1	0	0	113.391304347826	110.565217391304	57.4782608695652	75.1739176874575	21.0666666666667	37.2407404581706	98.1851851851852	23	2.1	23	0.3	0.9	95	248	37	12.3	3.8	520	5.2	27.5	1.7	16	136	26	31.9	15	5	0	4	42	0.285486456014371	37	0.188911273423736	0.966666666666667
586	3773	0	84.1961409414093	83	0.374392140538119	0	0.256	0.128	13	2	1	0	4	3	3	66.7647058823529	69.5	26.75	41.0000061988831	22.0555555555556	36.8888897365994	73.5294117647059	15	2.8	27	0.8	1	97	142	37	12	1	137	4.3	32.7	1.3	13.7	135	49	12.8	7	5	1	1	69	0.826119995769426	49	0.518216933026906	1.35
587	3852	0	80.3511593949278	107	0.65040502179164	0.024	0.468	0.12	14	3	0	0	3	4	4	60.6724137931034	103.609756097561	37.6951219512195	59.0853658536585	14.2068965517241	35.2350427350427	96.7543859649123	19	3.9	16	0.4	5	109	330	33	10.7	2.9	264	5.2	36	1.1	12.5	139	59	12	3	1	1	1	93	0.973944342290334	66	0.903819235916275	2.15
588	3853	0	81.5019296186577	121	0.782868231882708	0.0015	0.06	0.003	10	4	1	0	4	0	1	86.72	91.16	56.24	70.76	22.258064516129	34.472221798367	62	21	1.5	15	0.7	1.9	120	181	35.4	11.3	3	191	5	76.2	3.9	24.4	149	117	0.3	15	1	0	1	81	0.930896309707605	51	0.581248326936065	2
589	6979	0	86.7942783419902	41	0.075974634156461	0.0119	1.5827	0.119	6	2	1	0	3	0	0	59	93.5869565217391	46.9130434782609	72.1086956521739	14.1379310344828	36.488889058431	98.7826086956522	13	3.3	18	0.5	0.7	112	184	32.5	11.6	0.9	175	4.1	143.3	1.7	15.7	139	23	11.9	15	6	0	3	40	0.247442850379824	36	0.170144996054249	0.766666666666667
590	6709	1	75.5516792886888	29	0.044554694327019	0.0206	1.236	0.103	0	0	0	0	0	0	0	103.833333333333	115.083333333333	74.2916666666667	83.2083333333333	19.7083333333333	35.6358035994165	98.8695652173913	15	2.9	27	1.1	0.6	100	230	42.3	13.1	2.7	267	6	32	2	20.5	140	34	10.3	15	6	5	4	32	0.128047650802525	22	0.0332591676367743	1195.88333333333
591	3868	1	64.8129845975281	61	0.174633217202111	0.4192	3.4322	0.131	3	0	2	0	1	0	0	97.0888888888889	118.955555555556	69.0666666666667	86.6222222222222	24.6666666666667	37.5851852982133	94.3913043478261	24	2.8	19	0.2	3.6	101	144	28.3	9.7	3.8	80	4.4	30.5	1.2	13.7	140	165	13.1	15	6	0	3	43	0.305597154296702	42	0.30584857538598	14407.75
592	3622	0	51.9357189383518	21	0.0309620954315077	0.273	4.7866	0.182	4	3	0	0	1	0	0	81	112.806451612903	53.2258064516129	73.0860328674316	15.1111111111111	37.8888893127441	97.9166666666667	17	3.7	23	0.5	1	102	160	42.4	14.2	4.4	374	4.1	59.1	1.4	14.8	138	22	18.2	15	6	0	3	29	0.0966978364673039	27	0.061105571188783	1.43333333333333
594	3632	0	68.1661888885644	25	0.0371655224241628	0.2976	1.0168	0.062	2	0	0	1	1	0	0	65.8095238095238	119.214285714286	45.8214285714286	67.1666680744716	16.56	36.2460315038287	99.6666666666667	16	3.3	24	0.6	1.1	106	176	37	12.3	3.6	369	3.6	22.8	1	12.7	141	21	6.2	15	6	5	4	23	0.0521949779496253	21	0.0293948572474154	0.683333333333333
595	4333	0	76.6002500536428	16	0.0246062682386301	0.1125	0.3	0.075	1	0	1	0	0	0	0	76.8275862068966	156.461538461538	74.6153846153846	92.48	17.7352941176471	37.3484856191308	97.4516129032258	13	2.7	21	0.5	0.7	104	153	40.4	14.2	4.5	123	4.2	45.9	1.2	13.4	135	20	7.5	15	6	0	4	32	0.128047650802525	30	0.0870975718217523	1.08333333333333
596	4338	1	77.4806457595745	40	0.072722637956702	0.096	1.5744	0.192	6	3	0	0	2	0	1	73.3181818181818	110.866666666667	55.1555555555556	72.2148155212402	17.66	37.1018522757071	96.6938775510204	13	4.1	32	0.6	1.2	101	152	35.2	11.5	1.2	328	4.7	27.6	1.2	13.6	139	34	19.2	15	1	0	1	46	0.369603581722039	34	0.137098606738186	1823.86666666667
597	4344	0	62.1515428659476	48	0.102705357639901	0.13	1.39	0.1	5	0	1	0	1	3	0	95.7941176470588	130.481481481481	55.8888888888889	80.7530740808558	15.3529411764706	36.4999993642171	97.6969696969697	12	2.5	27	0.6	0.9	108	134	28.1	9.7	0.4	135	4.4	28.8	1.1	12.7	144	26	10	9	5	2	2	19	0.0330618222823027	22	0.0332591676367743	2954.5
598	3860	0	53.6114525894247	49	0.107143195427775	0.1705	1.86	0.155	3	0	0	0	1	0	2	82.7307692307692	114.6	46.44	69.1600120544434	17.3846153846154	36.6944450802273	98.9615384615385	20	2.4	15	0.1	2.8	104	290	27.9	7.5	1.4	415	6.1	29.2	1.1	12.3	132	125	15.5	15	6	5	4	34	0.152870496099133	23	0.0376118026287226	1
599	3862	1	83.3565781956438	83	0.374392140538119	0.05	0.83	0.1	7	3	0	0	1	3	0	96.5217391304348	100.590909090909	54.5	69.8636406985196	27.8571428571429	36.1574081138328	99	10	2.6	28	0.1	0.6	104	120	32.3	10.9	1.4	381	4.2	29.4	1.3	14.3	138	14	10	9	5	1	3	47	0.391925539232831	47	0.454600386534955	1.48333333333333
600	3577	1	54.4649442343351	68	0.22752843138664	0	0.696	0.29	8	4	0	0	4	0	0	105.9375	102.454545454545	50.7272727272727	67.4791660308838	25.4	36.1444447835286	94.3243243243243	14	2.9	28	1	0.7	110	253	38.5	11.7	2.5	394	4.5	24.4	1.4	14.7	150	39	29	15	1	0	1	53	0.530067675181907	46	0.423212377332084	0.633333333333333
601	6850	0	31.6609352751306	51	0.116526765814168	0.925	1.665	0.185	7	2	1	4	0	0	0	109	121.142857142857	65.6571428571429	84.3714285714286	12.3	37.2435554334852	99.5714285714286	23	3	22	13	0.9	110	241	42	13.9	8.6	249	5.1	150	3.4	22.8	148	19	18.5	15	1	0	1	23	0.0521949779496253	27	0.061105571188783	2.78333333333333
602	6856	0	55.3873951684393	34	0.0557686145464311	0.0302	0.3926	0.302	1	0	0	0	1	0	0	81.5116279069767	111.382978723404	72.4468085106383	86.0070959862242	14.4318181818182	35.6777776082357	96.4651162790698	20	3.3	19	0.8	0.7	104	108	45.7	15.8	3.1	238	4.8	24.2	1.3	14.5	131	23	30.2	15	6	5	4	45	0.347723333178511	39	0.231101848855616	2.3
603	6865	0	51.3459422869708	113	0.711848761655204	0	1.445	0.289	17	4	1	4	4	0	4	108.943181818182	110.045977011494	66.3218390804598	80.7279596876824	32.8314606741573	38.0833329094781	96.3235294117647	36	2.9	7	19.9	5.6	113	328	49.7	16.9	10.2	235	7	131	2.9	28	141	62	28.9	15	1	0	1	81	0.930896309707605	51	0.581248326936065	1.3
604	3722	0	53.3323256300693	53	0.126615606059166	0.0946	1.5996	0.086	4	2	0	0	1	1	2	97.2916666666667	115.565217391304	65.5217391304348	76.695652173913	29.7916666666667	37.712962962963	92.2916666666667	15	3.3	23	1.5	1.4	103	192	37.6	12.5	1.6	175	4	58.1	1.6	17.3	137	19	8.6	14	6	5	3	29	0.0966978364673039	31	0.0977833819842284	1.8
605	3813	1	84.9879344329188	32	0.0509953135294617	0.0728	1.8837	0.091	5	0	1	0	4	0	0	109.903225806452	125.827586206897	81.448275862069	92.1428571428571	16.7368421052632	37.1388885709975	99.0322580645161	16	3.4	24	0.5	0.9	108	239	42.1	14.3	3.9	164	3.9	42.2	1.2	13.8	144	24	9.1	15	4	0	1	28	0.0877062133595423	38	0.209225537600491	0.933333333333333
606	3818	0	36.664994671468	37	0.0637221532740128	0.0226	0.9492	0.113	4	3	0	0	1	0	0	104.888888888889	100.857142857143	52.4642857142857	68.6428572790963	24.7352941176471	37.2111112806532	96.3636363636364	14	2.5	35	0.3	0.3	100	96	24.7	7.5	2.9	519	3.9	28.3	1.1	13	143	15	11.3	15	6	0	4	37	0.19636613203211	32	0.109622781561179	1.21666666666667
607	4225	0	38.1815574407592	17	0.0257663948045946	0.5252	0.808	0.202	0	0	0	0	0	0	0	98.75	131.51724137931	70.2413793103448	90.2873587772764	19.0333333333333	37.1888893975152	99.56	14	3.8	26	0.6	1	117	135	44.1	15.1	5.1	337	4.9	31.7	1.2	12	156	7	20.2	15	4	0	1	19	0.0330618222823027	29	0.0774792292942076	3.1
608	4235	0	49.0104014243626	25	0.0371655224241628	0.0032	0.576	0.032	4	0	0	0	4	0	0	72.1176470588235	104.470588235294	62.3823529411765	77.2058823529412	12.45	37.3533334096273	100	12	3.2	18	0.3	0.6	114	248	31.2	10.6	2.2	288	4.4	116.8	1.5	15.3	139	8	3.2	15	5	0	4	46	0.369603581722039	22	0.0332591676367743	1054.13333333333
609	4346	0	37.9961012214225	26	0.0388941759754069	0.22	4.191	0.11	1	0	0	0	1	0	0	77.8947368421053	104.9375	56.875	72.8958311080933	16.5263157894737	36.541666454739	96.0588235294118	19	4.3	22	0.3	0.7	106	92	39.9	14	3.2	160	3.8	24	1.1	13.2	143	16	11	15	6	5	4	17	0.0258763122393952	24	0.0425090204859465	1.45
610	4348	0	72.7399895708416	57	0.14903624565945	0.1608	2.01	0.201	8	3	0	0	3	0	2	76.8571428571429	129.645161290323	68.4193548387097	90.5483739299159	16.7027027027027	36.3888881824635	99.4375	21	3.2	16	0.9	2.4	105	399	37.2	11.9	3.7	510	6.5	28.1	1.2	12.9	135	55	20.1	15	5	0	4	47	0.391925539232831	39	0.231101848855616	1.95
611	4356	0	83.0759379068206	74	0.281150884841478	0.131	1.0611	0.131	6	0	0	0	3	3	0	97.3823529411765	98.7962962962963	44.9259259259259	63.9382738184046	17.52	37.2619047619048	96.04	9	1.5	25	0.3	0.8	113	105	36.6	11.8	2.9	399	4.8	66.2	1.8	16.4	142	22	13.1	9	6	1	2	57	0.619273966505765	48	0.486353390058873	2683.26666666667
612	3683	0	46.9638928956185	187	0.987890959447457	0.0112	0.2905	0.007	19	2	4	4	2	4	3	139.48	112.16	53.12	72.7999957275391	42.2	37.2430557674832	96.36	20	2.3	14	21.9	2.4	97	142	28	10.5	8.7	14	4.5	35.9	1.4	14.7	126	99	0.7	3	1	1	1	110	0.993566437884638	50	0.549933001966723	94311.0833333333
613	3684	0	50.4313390163234	54	0.131934681564631	0.376	3.384	0.188	8	3	0	0	1	0	4	105.595238095238	117.488888888889	62.0666666666667	79.9333333333333	26.5490196078431	38.0228070710835	96.5111111111111	20	2.3	18	0.4	5.2	113	137	33.8	11	4.1	275	4.3	27.4	1.2	14.1	146	42	18.8	15	1	0	1	39	0.229591668830459	36	0.170144996054249	3.1
614	3695	1	66.2711019718129	45	0.090355662268945	0.2788	3.444	0.164	7	0	0	0	3	0	4	86.9722222222222	108.805555555556	55.6388888888889	73.3611276414659	18.7906976744186	37.0833328035143	97.7142857142857	17	4	19	0.7	1.2	113	157	49.3	17.4	1.3	227	9.7	99.2	1.3	14.6	145	18	16.4	15	5	0	2	47	0.391925539232831	49	0.518216933026906	1.35
615	3780	0	86.1196322245606	59	0.161425458107935	1.1252	2.522	0.194	6	2	1	0	1	0	4	73.2916666666667	72.6666666666667	48.9583333333333	54.0833333333333	21	37.9761904761905	98.3157894736842	30	3.2	18	0.6	11	102	217	32.3	10.6	9	242	6.5	30.5	1.3	14.5	144	89	19.4	15	1	0	1	66	0.784755736107151	45	0.392432197729611	1.66666666666667
617	3826	0	36.855281306894	107	0.65040502179164	0.432	0.864	0.216	10	3	0	3	1	0	3	106.507692307692	103.670886075949	48.0759493670886	65.5726499312963	29.5479452054795	38.0101017036823	97.3484848484848	25	2.1	15	10	3.7	98	115	29.5	9.6	10.9	163	6.3	40.9	3.9	35.7	132	65	21.6	15	1	0	1	55	0.575439155617865	46	0.423212377332084	1.18333333333333
618	3881	0	300.002337491307	56	0.143141394839062	0	0.96	0.2	5	3	0	0	1	0	1	79.7931034482759	109.424242424242	47.8787878787879	69.6206896551724	26.7894736842105	36.6111107478066	97.9	17	2.2	20	0.6	1.4	123	147	33.5	10	2.4	437	6.2	29.1	1	12.3	153	39	20	15	5	0	2	55	0.575439155617865	51	0.581248326936065	1.4
621	3888	0	41.7062196852437	37	0.0637221532740128	0.1144	0.312	0.104	5	0	2	2	1	0	0	75.12	138.04	71.16	93.4533158874512	21.68	36.7936518835643	98.4	13	2.6	22	3.2	0.7	116	169	28.9	9.8	2.2	110	3.8	29.7	1.7	15.8	145	21	10.4	15	6	5	4	21	0.0417535080775526	21	0.0293948572474154	0.85
622	3893	0	77.6025210682233	103	0.606298635796348	0.112	0.224	0.112	13	3	1	4	1	0	4	81.5625	122.4	54.4285714285714	73.276188659668	22.0769230769231	37.212963104248	99.3939393939394	25	1.3	17	40.7	7.6	106	123	39	13.2	6.1	121	5.4	37.3	1.4	14.3	143	74	11.2	15	5	0	2	68	0.813107173862964	47	0.454600386534955	31184
623	4362	1	300.001858325236	27	0.0406998344314517	0.1309	1.8095	0.077	1	0	0	0	1	0	0	61.5714285714286	144.357142857143	62.4285714285714	89.6666968209403	14.0571428571429	36.8425927338777	99.6428571428571	14	3.7	22	0.3	1	112	129	37.7	11.9	1.7	286	5	26.8	1.3	14	145	27	7.7	15	5	0	3	36	0.181019761585943	29	0.0774792292942076	154.383333333333
624	4104	0	44.7418404935784	69	0.235941584	0.6384	1.2768	0.084	8	0	2	0	1	1	4	65.96	151.777777777778	50.4444444444444	84.9259259259259	13	36.9206358894469	100	20	2.8	31	0.2	7.8	104	175	30.6	10.1	5.1	176	6.4	42.5	1.2	14	147	71	8.4	14	6	5	3	41	0.266086520848452	32	0.109622781561179	1.91666666666667
626	4109	0	66.3174083451418	21	0.0309620954315077	0.24	0.375	0.075	3	0	0	0	0	1	2	72.6666666666667	110.333333333333	63	78.7777777777778	15.7777777777778	36.25	94.8888888888889	13	3.3	27	0.5	1	108	92	31.9	10.5	0.9	154	4.5	29.8	1.2	13.3	143	10	7.5	14	6	4	4	26	0.0717161853928427	28	0.0688429582830862	4554.21666666667
627	4236	0	300.005562395262	48	0.102705357639901	0	11.284	0.124	5	1	0	1	3	1	0	99.9117647058823	88.4117647058823	47	56.3529411764706	26.09375	37.6495719974876	95.3548387096774	15	1.8	21	1.9	1.1	114	139	27.9	9.2	3.5	223	4.6	30.5	1.2	14	143	25	12.4	13	6	4	3	44	0.326363945332203	32	0.109622781561179	924.533333333333
628	3790	0	65.0932746302451	27	0.0406998344314517	0.2304	0.7392	0.096	3	0	2	0	0	1	0	75.0952380952381	119.05	58.55	77.05	17.15	36.6527779897054	99.6	13	2.5	22	1.8	1	109	160	28.9	10	2.9	87	5.2	36.1	1.6	17.6	139	17	9.6	14	6	5	3	27	0.079390379700951	25	0.0480120662752839	1350.85
629	3866	1	47.813517875363	69	0.235941584	0.147	3.3957	0.147	6	0	0	0	1	1	4	80.5294117647059	123.117647058824	62.5294117647059	82.7254943847656	17.4117647058824	36.6666666666667	99.4705882352941	20	3	20	0.4	8	109	203	45.1	15.8	1.6	291	5.3	150	5.2	26.5	142	29	14.7	14	6	4	4	43	0.305597154296702	33	0.122700716637573	1.71666666666667
630	3586	0	44.1632362926498	55	0.137442045415608	0.3743	3.5263	0.197	8	3	0	0	0	1	4	106.115384615385	127.346153846154	69.88	92.2666638183594	17.7647058823529	36.6111119588216	98.6	26	2.8	19	0.6	9	98	235	36.1	11	10.5	472	7	31.9	1.2	13.2	137	72	19.7	14	6	5	3	45	0.347723333178511	42	0.30584857538598	1
631	3588	0	84.2516932456958	53	0.126615606059166	0	0.628	0.157	9	3	0	0	3	0	3	89.4545454545455	137.681818181818	49.7272727272727	76.2272727272727	20.6315789473684	36.6959596306387	97.5	22	3	18	0.8	1.2	109	187	27	9.1	10.1	153	5.2	36.1	1.6	15.3	142	28	15.7	15	5	0	3	55	0.575439155617865	49	0.518216933026906	1
632	6873	0	58.3095804998492	133	0.864077782638698	0.9114	0.868	0.434	21	3	2	4	4	4	4	60.1818181818182	96.2941176470588	40.3823529411765	59.3921558155733	23.8888888888889	35.9000000535396	98.0322580645161	25	2.7	11	18.3	3.5	102	175	39	12.9	3.8	127	4.3	37.4	2.1	17.5	133	131	43.4	5	1	1	3	93	0.973944342290334	57	0.748927417065446	247.233333333333
633	6874	0	58.3300418195587	72	0.262448702081892	0	0.507	0.169	11	4	3	0	3	0	1	94.2784810126582	106.012658227848	61.9620253164557	82.7974683544304	35.1034482758621	37.1944434554489	96.4444444444444	16	2.2	20	0.7	1.3	105	202	31.1	10	5.3	66	4.4	48.5	1.2	13.6	136	31	16.9	15	1	0	1	39	0.229591668830459	49	0.518216933026906	2.83333333333333
634	6877	1	77.6574999640015	35	0.0583101388197655	0.0198	0.9603	0.099	4	0	1	0	1	0	2	80	131.391304347826	56.0434782608696	81.1594171938689	18.2083333333333	37.3791669209798	98.125	15	3.4	23	0.8	2.8	111	142	33.2	11	1.1	122	4.6	33.1	1.5	14.8	145	44	9.9	15	6	5	4	23	0.0521949779496253	19	0.0229302733443993	2129.06666666667
635	6881	0	85.3297557459113	94	0.501609994435648	0.0086	1.9092	0.086	5	0	0	0	1	4	0	72.375	109.666666666667	46.75	67.7222170829773	20.6538461538462	37.0092589766891	99.52	17	2.2	16	0.3	1.1	113	102	33	10.9	1.4	388	4.9	29.7	1.2	13.2	138	40	8.6	3	1	1	1	72	0.860724094600982	44	0.362483778008034	1.33333333333333
636	6883	0	50.2551698282945	25	0.0371655224241628	0.162	3.267	0.135	4	3	0	0	1	0	0	94.3939393939394	119.083333333333	59.8611111111111	78.092591603597	16.0769230769231	37.1875	98.7222222222222	10	2.7	31	0.1	0.6	100	156	31.4	10.8	1.2	233	3.7	104	2.1	18.2	137	10	13.5	15	6	0	3	27	0.079390379700951	28	0.0688429582830862	10911.1833333333
637	3895	0	73.8118502278652	34	0.0557686145464311	0.1664	1.9264	0.064	4	2	0	0	1	0	1	99.2692307692308	112.538461538462	59.0769230769231	70.7692307692308	19.4838709677419	38.3680555555556	99.6538461538462	16	1.6	25	0.8	1.5	100	187	35.1	11.6	4.4	236	4	150	1.1	12.8	135	20	6.4	15	5	0	3	40	0.247442850379824	25	0.0480120662752839	1140.43333333333
638	3896	0	62.574879957824	47	0.0984310695493601	0	0.7774	0.169	6	4	0	0	1	0	1	88.3636363636364	122.333333333333	57.2121212121212	77.21875	13.4615384615385	37.2727272727273	96.71875	15	3.2	23	0.4	1.3	105	320	27.7	9	1.4	211	5.2	25.8	1.4	13.9	138	46	16.9	15	6	5	4	52	0.507019055617768	33	0.122700716637573	0
639	3913	0	57.5472561178109	149	0.931230083917503	0.1793	1.467	0.163	15	4	3	0	3	4	1	101.424242424242	87.2647058823529	47.4411764705882	59.7142711094448	18.125	34.4861115349664	89.35	13	1.4	17	0.3	1.8	118	194	36.4	12.1	3.3	91	3.5	85.2	1.5	15	146	13	16.3	3	1	1	1	77	0.905156043195698	56	0.724201671379514	1.88333333333333
640	3914	0	73.9942630882781	51	0.116526765814168	0.7	1.32	0.2	11	3	1	0	4	0	3	85.448275862069	120.913793103448	51.948275862069	68.2241379310345	17.3076923076923	36.9000000535396	96.8548387096774	16	2.8	19	0.9	2.4	113	202	44	14.6	1.3	113	6.1	38.9	1.1	12.9	142	45	20	15	4	0	3	54	0.552904214509247	40	0.254529276070534	1.2
641	4245	0	48.5966315876921	122	0.790794315732186	0.063	0.098	0.007	15	4	3	4	3	1	4	96.375	108.5625	65.1875	79.6458283662796	26.1111111111111	34.5185188010887	94.3333333333333	24	2.8	16	4.9	3.5	97	235	34.6	11.8	4.1	38	5.8	27.1	1.5	15.1	131	196	0.7	13	6	3	4	94	0.975999107354894	50	0.549933001966723	93799.5166666667
642	4377	0	38.6315233765862	56	0.143141394839062	0.276	0.48	0.12	2	0	0	2	0	0	0	123.214285714286	138.275862068966	74.9310344827586	96	27.3939393939394	38.5333333898474	99.8275862068966	19	3.7	18	4	0.5	118	315	33.4	11.6	3.1	274	3.3	32.8	2.7	19.9	152	25	12	15	4	0	1	27	0.079390379700951	37	0.188911273423736	1
643	6258	1	58.2627142491219	75	0.290800377109891	0.1116	0.8742	0.186	8	3	0	0	3	1	4	83.6521739130435	112.114285714286	49.6857142857143	68.5428571428571	17.125	36.0972222222222	97.1304347826087	16	1.3	18	0.2	5.6	111	57	26.1	8.3	1.7	293	3.7	83.1	1.4	16	142	95	18.6	14	6	5	3	47	0.391925539232831	36	0.170144996054249	0.383333333333333
644	6739	0	64.9232264473255	45	0.090355662268945	0.1859	1.859	0.143	5	3	0	0	1	0	1	91.21875	108.03125	60.4375	80.71716967	16.7619047619048	36.9365080576094	97.1851851851852	15	3	21	1	1.2	115	123	35.5	12	1.5	242	3.8	35.5	2.5	24.6	147	27	14.3	15	5	0	4	37	0.19636613203211	42	0.30584857538598	2013.26666666667
645	6743	0	65.4456348398738	38	0.0666005753944609	0	0.47	0.094	4	3	0	0	1	0	0	99.3448275862069	110.777777777778	62.6666666666667	80.5925925925926	22.9705882352941	36.5925923100224	97.8620689655172	7	3.1	46	1	0.6	90	266	39.5	12.7	1.1	224	6.4	29	1.1	13.2	138	18	9.4	15	6	0	4	37	0.19636613203211	42	0.30584857538598	1.16666666666667
646	6745	0	87.3459393462518	43	0.0828818658351324	0.044	0.275	0.11	2	2	0	0	1	1	0	102.586206896552	130.703703703704	63.7037037037037	86.0370441012912	32.3103448275862	36.6203696639449	95.448275862069	17	3.8	25	0.6	0.9	104	268	32.7	11.3	1.6	210	4.2	30.4	1.1	12.3	142	19	11	14	6	4	4	28	0.0877062133595423	36	0.170144996054249	1394.03333333333
647	6884	0	43.6285727707272	72	0.262448702081892	0	2.6208	0.336	11	3	0	4	4	0	0	99.6521739130435	111.190476190476	70.9047619047619	79.8571428571429	22.7391304347826	36.9444444444444	96.2173913043478	8	2.6	39	20.9	0.3	87	235	41	13	2	255	3.3	38.9	1.6	18	130	10	33.6	15	1	0	1	53	0.530067675181907	32	0.109622781561179	0.8
648	3918	0	62.3141981194305	38	0.0666005753944609	0.441	0.7791	0.147	2	2	0	0	1	0	1	104.241379310345	139.566666666667	66.7333333333333	89.5333333333333	23.7	37.1000001695421	98.7241379310345	14	3.7	23	0.3	1.2	102	140	32.5	10.3	2.6	920	4.9	29.5	1.3	14.6	135	17	14.7	15	6	0	4	40	0.247442850379824	35	0.152891534466978	2558.78333333333
649	3919	0	300.002714809633	51	0.116526765814168	0.1251	0	0.139	9	2	0	2	3	0	4	71.9375	99.6190476190476	57	73.3333386012486	13.7	35.4907403168855	99.875	13	2.5	19	3.4	1	116	119	32	10.6	2.6	316	5.2	30.6	2.4	16.4	143	51	13.9	15	4	0	3	54	0.552904214509247	40	0.254529276070534	16442.7833333333
650	3927	0	53.0016151328485	67	0.219329157639327	0.053	1.908	0.053	9	0	3	0	4	0	2	95.1875	102.342105263158	59.8421052631579	73.5225241377547	27.3589743589744	38.9027779190629	98.2058823529412	18	3.5	10	0.8	2.2	116	223	35.1	12.4	2.8	59	4	54.2	1.8	16.3	141	21	5.3	15	5	0	3	33	0.140051062900573	39	0.231101848855616	0.916666666666667
651	3928	0	79.0241342967027	38	0.0666005753944609	0.1656	1.2765	0.069	1	0	0	0	1	0	0	63.4	126.5	54.7692307692308	78.6794967651367	24.2	36.0648141083894	98.3076923076923	14	4.2	27	0.3	1.1	102	200	36.3	12.4	1.2	165	4.4	28.3	1.2	13.3	139	26	6.9	15	6	5	4	30	0.106398223217765	35	0.152891534466978	1.31666666666667
652	4390	0	58.3194798534893	41	0.075974634156461	0.1428	3.8437	0.119	3	0	0	0	1	2	0	95.3776077885953	135.395833333333	72.3333333333333	87.4583333333333	16.1646223369916	37.7592592592593	96.0031948881789	14	3.6	29	0.8	1	100	229	37.4	12.4	1.3	144	4.1	31.8	1.6	17.1	136	19	11.9	11	5	3	3	21	0.0417535080775526	16	0.0157568155528584	426.783333333333
653	4112	0	87.8281005774558	66	0.211344515561405	0	2.74	0.274	5	0	0	0	3	0	2	118.588235294118	112.878787878788	58.5757575757576	84.4242424242424	19.525	36.5714282081241	99.8918918918919	27	3.1	10	0.4	2	119	595	31.6	10.7	10.4	340	4.2	33.8	1.7	16.4	147	38	27.4	15	1	0	1	54	0.552904214509247	48	0.486353390058873	2
654	4113	0	37.4121853151852	36	0.060960009469949	0.7488	3.744	0.156	2	2	0	0	1	1	0	81.1304347826087	143.416666666667	69.875	96.1458333333333	19.6666666666667	36.1746031746032	99.6304347826087	25	3.2	14	0.1	2.2	101	398	38.9	12.8	1	669	5.7	23	1.1	13.2	131	53	15.6	14	6	4	4	14	0.0174450017603583	28	0.0688429582830862	307
655	4252	0	83.9310491653733	54	0.131934681564631	0	2.236	0.172	9	4	1	0	3	0	1	67	112.280487804878	50.5853658536585	72.8312777295525	20.4545454545455	37.3703702290853	98.1428571428571	14	2.9	25	1	1.8	109	94	36.4	12.2	3.3	142	4.4	62.9	1.7	16.1	146	29	17.2	15	4	0	2	61	0.700098236144212	52	0.611922362607133	7.73333333333333
656	8081	0	66.681316707421	34	0.0557686145464311	1.0935	0.5994	0.081	5	2	0	0	1	0	4	60.8148148148148	134.730769230769	50.9230769230769	78.8589729895959	14.0606060606061	35.6203700878002	98.9655172413793	15	3.4	18	0.2	2.4	113	245	29.9	9.7	1.2	355	5.6	32.7	1.2	13.3	142	31	8.1	15	6	5	4	30	0.106398223217765	21	0.0293948572474154	1.16666666666667
658	6492	1	66.0078456100238	62	0.181550179753366	0.226	2.26	0.226	5	3	0	1	1	0	0	110.113636363636	105.468085106383	55.2127659574468	70.7517723732806	22.06	38.1222224765354	97.2272727272727	10	2.2	26	1.2	0.9	110	369	36.1	11.6	1.8	287	5.2	29.2	1.1	12.3	143	26	22.6	15	5	0	2	42	0.285486456014371	42	0.30584857538598	1.06666666666667
661	5786	0	54.1145065831036	77	0.310671896506282	0.0404	0.5252	0.101	8	3	2	2	1	0	0	100.8	125.28	62	80.96	23.7	37.7222221280322	99.6333333333333	13	1.4	17	0.5	1.5	119	154	38	12.5	3.1	133	5.2	46.7	1.7	15.8	147	17	10.1	15	1	0	1	31	0.116838573510712	42	0.30584857538598	0.7
662	5809	0	23.411331182096	19	0.0282484932609094	0	2.952	0.246	3	0	0	0	3	0	0	115.133333333333	103.033333333333	59.0666666666667	73.7222198486328	17.3714285714286	38.2407407407407	99.5	13	3.4	21	0.5	0.8	113	123	37	12.9	2.2	295	5.9	31.8	1.5	16.3	140	15	24.6	15	5	0	2	27	0.079390379700951	31	0.0977833819842284	2.05
663	5812	0	83.1167612335971	131	0.852589879928317	0.1771	3.4155	0.253	13	3	0	1	1	4	4	73.1052631578947	84.0909090909091	23.5454545454545	43.7272638841109	23.9	36.5277777777778	85.9047619047619	15	2.7	34	1.6	2.4	97	85	33.1	10.7	1.9	163	4.9	34.3	2.4	24.3	141	52	25.3	3	1	1	1	94	0.975999107354894	59	0.79378609183262	3729.23333333333
664	6053	1	57.0466135136785	34	0.0557686145464311	0.0699	1.4912	0.233	4	0	0	0	4	0	0	97.9310344827586	103.4	64.7666666666667	78.3444432576497	20.6052631578947	37.0092589766891	99.4848484848485	12	3.6	28	0.7	1	104	183	36.5	11.9	1.2	310	4.1	39.2	2.9	21	142	35	23.3	15	1	0	1	33	0.140051062900573	44	0.362483778008034	1.66666666666667
665	6062	0	72.4130724426342	44	0.0865457592186239	0.2556	2.2578	0.213	4	0	0	0	3	0	1	88.8148148148148	114.354838709677	62.741935483871	82.1182805953487	25.3030303030303	37.0444442749023	97.5925925925926	23	4.2	16	0.7	1.4	112	330	41	13.7	2.2	212	4.8	150	3.9	24.2	143	37	21.3	15	5	0	3	44	0.326363945332203	46	0.423212377332084	1.38333333333333
666	8337	1	36.3671532998821	43	0.0828818658351324	0.02	0.8	0.1	9	3	1	0	1	0	4	118.285714285714	130.45	79.65	91.05	18.7142857142857	37.1111111111111	96.2857142857143	17	3.3	21	0.3	3.8	110	58	29.5	9.7	2.3	257	4.3	37.9	1.3	14.6	144	80	10	15	6	0	3	36	0.181019761585943	33	0.122700716637573	1
667	8339	0	64.9074985126553	60	0.167925716773725	0	0.159	0.159	6	3	0	0	3	0	0	110.48	158.895833333333	71.875	97.0625	18.59375	37.3333334544348	97.1923076923077	16	2.5	22	0.5	0.9	108	275	31.7	11.4	2.3	268	4.3	28.5	1.1	13.1	146	31	15.9	15	4	0	1	43	0.305597154296702	35	0.152891534466978	1.18333333333333
668	5818	0	56.6110810891591	41	0.075974634156461	0	25.228	0.371	5	4	2	2	1	0	0	95.8333333333333	98.4444444444444	51.4444444444444	67.1111115349664	23.3333333333333	36.347221798367	93.1111111111111	11	3.2	34	2.9	1	98	105	30.5	9.3	1.1	85	4.1	31.8	1	12	139	37	37.1	15	6	5	4	37	0.19636613203211	30	0.0870975718217523	1.21666666666667
669	5819	0	80.5704028906659	22	0.032411926370943	0.0057	0.3192	0.057	1	0	0	0	1	0	0	56.9285714285714	141	54.3846153846154	83.2564236567571	18.8571428571429	36.2777773539225	96.8	10	3.6	28	1.5	1.1	103	101	30.8	9.9	1.3	172	4.5	23.4	1.2	12.8	137	17	5.7	15	6	5	4	35	0.16652291711905	23	0.0376118026287226	8830.93333333333
670	6065	0	72.2756662718498	100	0.571996132931519	0	2.21	0.17	9	4	0	0	1	4	0	121.769230769231	111.25	52.5	67.5	20.5625	37.3888884650336	98.4	23	3.1	16	0.3	1	111	428	33.4	9.9	8.1	513	4.2	26	1.1	12.7	138	14	17	3	1	1	1	73	0.870859905810809	53	0.641734422955789	1.81666666666667
671	6069	1	300.003169543653	18	0.0269797056154591	0.26	0.9152	0.104	2	0	1	0	1	0	1	74.9565217391304	135.045454545455	57.7272727272727	75.8181818181818	15.7391304347826	36.3425925925926	97.9130434782609	16	3.6	18	0.8	1.7	112	137	37.9	11.8	1.2	287	6.1	23.4	1.1	13.3	142	51	10.4	15	6	5	4	38	0.212560032341708	13	0.0108026754572716	724.266666666667
672	6071	0	83.5901756955358	44	0.0865457592186239	0.1869	2.0915	0.089	5	1	1	2	1	1	1	82.72	151.083333333333	58.6666666666667	89.4722296396891	22.3846153846154	37.2870367544669	97.92	13	3.7	25	3.6	1.6	107	304	32	10.5	1.3	147	4.7	27.6	1.1	14.4	140	36	8.9	14	6	5	3	34	0.152870496099133	26	0.0541871972038274	8675.85
673	6176	0	68.7232130924053	49	0.107143195427775	0.0186	0.8835	0.093	4	3	2	0	1	0	1	95	112.681818181818	68.3636363636364	78.1363636363636	22.0909090909091	36.8796296296296	95.6363636363636	19	4.5	28	0.4	1.6	102	117	34.4	11.2	2.1	95	4.2	38.6	3.7	37.4	144	29	9.3	15	6	5	4	36	0.181019761585943	33	0.122700716637573	1.5
674	6183	1	81.4140773509476	35	0.0583101388197655	0.1701	1.4418	0.081	3	2	0	0	1	0	0	72.64	156.52	49.76	85.3466596984863	20.68	37.166666454739	94.12	11	2.5	35	2.9	0.8	96	168	33.8	11.5	1	224	3.9	47.7	1.6	15.5	138	22	8.1	15	6	5	4	26	0.0717161853928427	25	0.0480120662752839	1.23333333333333
675	5910	1	79.9874956700448	71	0.253403840278451	0.024	2.004	0.12	4	0	1	0	3	0	0	83	129.05	66.1	87.0833053588867	27.5882352941176	36.6666666666667	94.8	11	3.3	27	0.3	0.9	109	189	33.8	11	1.5	389	3.9	29.9	1.1	13.4	145	18	12	15	5	0	1	56	0.597588313888408	46	0.423212377332084	1.45
676	5911	0	60.2713050271895	44	0.0865457592186239	0.2567	2.2952	0.151	7	3	0	0	0	0	4	83.945945945946	162.629032258065	77.8225806451613	104.095211089603	18.6756756756757	37.4047621469649	99.2	16	3.4	30	0.3	8.2	96	139	29.5	10.3	1.7	233	4.3	28.3	1.1	13.2	138	38	15.1	15	6	0	3	41	0.266086520848452	37	0.188911273423736	2.26666666666667
677	5913	0	300.002381348581	106	0.639584220109194	4.1832	0	0.747	13	2	0	0	4	4	3	108.102040816327	102.816326530612	56.6122448979592	68.804347826087	23.875	36.6111111111111	96.3333333333333	29	2.7	8	0.4	1.8	123	230	39.5	13.7	10.1	234	4.6	41.7	1.6	17	145	37	74.7	4	1	1	2	93	0.973944342290334	57	0.748927417065446	1.46666666666667
678	8358	1	84.5108999396037	49	0.107143195427775	0.1708	2.318	0.244	7	2	0	0	4	0	1	92.8333333333333	129.75	67.75	86.4861170450846	19.44	36.861110969826	98.8095238095238	23	3	22	0.6	1.5	105	406	34	11.3	11.3	217	5.9	150	10.2	36.4	141	34	24.4	15	1	0	1	51	0.483851895865776	32	0.109622781561179	355.366666666667
679	8373	1	83.9708919461719	43	0.0828818658351324	0.0864	0.6432	0.096	6	2	1	0	1	1	1	70.9166666666667	117.333333333333	41.3333333333333	59.304347826087	20.28125	35.7129626803928	93.7666666666667	10	3.7	40	0.5	1.5	100	173	36.3	11.4	2.4	161	4.8	30.8	2.5	24.6	147	52	9.6	14	6	5	3	31	0.116838573510712	41	0.279468409210464	1.98333333333333
680	8380	1	87.3063930773853	39	0.0695993546372652	0	1.918	0.137	5	3	0	0	1	3	1	76.2	137.458333333333	57.1666666666667	83.9305585225423	22.6666666666667	37.4259263497812	99.0769230769231	24	3	18	0.7	1.5	107	199	26.2	9.1	7.6	192	4.6	38.8	1.2	14.9	140	27	13.7	8	5	2	1	47	0.391925539232831	27	0.061105571188783	3270.73333333333
681	6437	0	81.1043099062986	44	0.0865457592186239	0.168	2.688	0.168	5	2	0	0	1	1	1	65.4	158.307692307692	56.3333333333333	93.0588235294118	16.695652173913	36.2656568276762	97.175	14	3.7	18	0.2	1.2	117	230	35.8	11.2	2.7	293	4.8	40.9	1.1	12.8	144	32	16.8	14	6	4	4	52	0.507019055617768	41	0.279468409210464	1.18333333333333
682	6501	0	55.1600885572164	25	0.0371655224241628	0.0188	0.8272	0.094	6	0	2	0	4	0	0	108.44	163.576923076923	84.6153846153846	109.961538461538	20.8529411764706	38.0617283008717	99.8518518518518	25	4	16	1	0.8	105	179	33.8	11.8	4.6	186	4.3	25.2	1.1	13.4	148	8	9.4	15	3	0	1	32	0.128047650802525	47	0.454600386534955	1.73333333333333
683	6505	0	74.2545015055467	95	0.513421774801856	0.1626	4.9322	0.271	15	3	2	4	1	2	3	92.2105263157895	137.897435897436	61.0512820512821	85.4956874358348	18.9772727272727	35.8152781592475	96.0789473684211	25	3.1	14	26.5	4.8	101	145	30	10.5	9.8	122	3.7	58	3.4	31.5	135	68	27.1	11	6	2	3	67	0.799323427283074	41	0.279468409210464	9857.2
684	6510	0	48.8302903736883	90	0.454476419914007	0.5952	3.0504	0.093	20	4	3	4	3	2	4	97.3030303030303	103.057142857143	53.3428571428571	67.6857142857143	17.775	35.8650793650794	98.4117647058823	23	4	24	30.1	3.9	117	137	25.9	9.1	6.1	73	5	52.8	4.4	41.7	156	63	9.3	12	5	2	1	74	0.880341431528547	48	0.486353390058873	29836.1333333333
686	6512	0	82.549256250346	23	0.0339272701784497	0.108	0.819	0.09	0	0	0	0	0	0	0	76.875	152.148148148148	68.3703703703704	99.2820654649001	13.3870967741935	36.8333336159035	99.7407407407407	17	4.1	22	0.6	0.7	108	128	41.7	13.8	1.4	261	6.2	44.9	1.1	13.1	139	22	9	15	6	0	1	35	0.16652291711905	34	0.137098606738186	3.85
687	6518	0	54.6019763507381	39	0.0695993546372652	0.0832	1.0608	0.208	2	2	0	0	0	0	0	118.428571428571	134.136363636364	87.2727272727273	102.57577271895	13.962962962963	38.9888899061415	97.304347826087	19	3.4	22	1.5	0.9	120	183	43	14.3	8.8	416	3.6	36.5	1.3	16.8	157	20	20.8	15	2	0	1	37	0.19636613203211	35	0.152891534466978	1.46666666666667
688	5799	1	61.1480363691389	70	0.244567331593465	0.001	0.0205	0.005	6	2	4	0	1	1	0	108.653846153846	107.75	62.2083333333333	73.4090909090909	23.1304347826087	36.1296293470595	95.7083333333333	8	2.6	24	0.5	0.7	114	133	30.6	10.3	2.2	27	4.3	26.7	1.2	14	142	25	0.5	14	6	4	4	53	0.530067675181907	40	0.254529276070534	15974.7833333333
689	5806	0	56.3827415820906	25	0.0371655224241628	0.19	0.52	0.1	3	0	0	0	1	2	0	74.3170731707317	137.190476190476	59.7936507936508	84.3010776273666	14.3333333333333	37.2777783429181	98.7058823529412	13	3.5	22	0.4	1	111	175	38	12.8	1.9	176	4	28.2	1.2	13.4	143	16	10	12	6	4	2	22	0.0467394939739799	26	0.0541871972038274	2.08333333333333
690	5933	0	32.7575681620628	135	0.874801880516499	0.0276	0.1886	0.046	16	0	3	4	3	2	4	128.316666666667	90.9180327868852	44.5573770491803	60.7486262712322	31.6615384615385	37.4259256433558	96.6333333333333	22	2.6	11	17.7	1.7	104	120	34.7	9.9	3.5	46	4.7	34.1	1.6	15.3	130	60	4.6	12	5	3	4	65	0.769396160670446	53	0.641734422955789	5551.18333333333
691	8396	1	77.2957167148133	42	0.0793596067364393	0.0399	0.4617	0.057	7	0	1	0	2	0	4	74.5384615384615	108.703703703704	55.1481481481481	71.5555555555556	18.7241379310345	37.976191081698	97.8076923076923	19	3.4	24	0.6	6.2	103	329	31.9	10.2	2.8	143	4.6	78.2	1.8	18.7	141	42	5.7	15	1	0	2	39	0.229591668830459	30	0.0870975718217523	7095.71666666667
692	6241	0	87.0161372713413	16	0.0246062682386301	0.2145	2.1736	0.143	4	0	0	0	4	0	0	80.8	100.229166666667	51.25	73.2907722148489	18.0645161290323	37.0000005651403	99.9090909090909	17	4.1	16	0.8	0.7	114	217	34.4	11.5	1.1	337	3.6	25.8	1.2	13.2	143	16	14.3	15	3	0	1	50	0.460662301769887	37	0.188911273423736	1.13333333333333
693	6251	0	40.3374052277262	56	0.143141394839062	0.3	2.1	0.3	7	4	2	0	1	0	0	112.111111111111	98.3888888888889	65.1666666666667	83.4444444444444	30.44	35.904040481105	96.0277777777778	18	3.4	14	0.6	0.7	110	166	32.2	11	6.7	126	4.8	34.7	1.7	16	137	12	30	15	1	0	1	44	0.326363945332203	39	0.231101848855616	5.96666666666667
694	6255	0	69.6984768989794	53	0.126615606059166	0.2565	1.7005	0.095	5	4	1	0	1	1	2	76.4705882352941	116.098039215686	47.3529411764706	70.2679744795257	14.9310344827586	36.7407410233109	96.16	15	4.3	26	0.3	6.1	101	134	41.1	13.7	13.2	208	6.5	28	1.1	13.2	143	48	9.5	14	6	5	3	36	0.181019761585943	30	0.0870975718217523	1.41666666666667
696	6349	1	300.001889918952	36	0.060960009469949	0.2175	2.4534	0.087	2	0	1	0	1	0	0	69.4347826086957	101.086956521739	43.0434782608696	62.3912870987602	18.5	36.8425920274523	97.4782608695652	18	4.4	22	0.6	1.1	100	140	34.3	12.2	1.2	183	4.6	29.2	1.3	13.9	138	27	8.7	15	6	0	4	31	0.116838573510712	23	0.0376118026287226	1
697	6082	1	65.413501844642	47	0.0984310695493601	0.432	0.72	0.18	7	3	0	0	4	0	0	87.2857142857143	100.876712328767	57.9041095890411	74.1805555555556	20.3333333333333	37.0702707445299	98.1136363636364	10	2.3	24	0.4	1	114	211	38	12.8	3.8	166	6.3	61.9	1.6	17.6	141	27	18	15	1	0	1	39	0.229591668830459	37	0.188911273423736	0.866666666666667
698	5824	1	68.2086192802256	50	0.111748908263056	0.0072	1.4436	0.036	5	2	0	0	1	0	4	78.7916666666667	132.45	74.5	93.8167297363281	20.1	36.1574081138328	97.5	13	2.9	23	0.4	6.8	103	118	26.4	8.5	1.9	175	4.1	26.8	1.4	15	134	69	3.6	15	6	5	4	47	0.391925539232831	27	0.061105571188783	8800.63333333333
699	5491	0	76.5822508889084	23	0.0339272701784497	1.008	0.8568	0.072	1	0	0	0	1	0	0	58.5769230769231	145.692307692308	54.3076923076923	84.7692389855018	14.96875	37.2777776364927	95.962962962963	11	2.4	40	0.5	1.2	92	119	27.7	9.7	1.4	434	4.4	24.6	1.3	14.2	139	35	7.2	15	6	5	4	24	0.0581533536933968	29	0.0774792292942076	0.95
700	5564	1	54.965132453024	39	0.0695993546372652	2.925	2.8665	0.195	2	0	0	0	1	0	1	85.0285714285714	126.027027027027	82.4324324324324	98.7037027147081	17.547619047619	36.5648149560999	99.9487179487179	18	3.6	21	0.6	0.7	102	147	36.5	12.4	2.2	661	5	27.7	1.3	13.9	136	18	19.5	15	6	5	4	30	0.106398223217765	25	0.0480120662752839	1.25
701	8415	0	25.5065090849456	34	0.0557686145464311	0.0177	0.8024	0.059	1	0	0	0	1	0	0	87.36	104.52	60.8	75.3733320617676	27.24	35.8888892521934	99	14	2.1	17	0.6	0.5	108	145	29.3	9.6	1.2	168	3.5	28.3	1	13.2	135	4	5.9	15	6	5	4	18	0.0292951667754007	22	0.0332591676367743	346.683333333333
702	8422	0	71.1875028139638	43	0.0828818658351324	0.1482	0.2886	0.078	3	2	1	0	1	0	1	86.1428571428571	120.842105263158	54.7368421052632	76.7719316984478	26.2380952380952	38.1722221374512	94.8571428571429	16	3.5	19	0.7	1.5	105	105	41.4	13.8	2.2	151	4.2	40	1.6	15.7	136	30	7.8	15	6	5	4	43	0.305597154296702	33	0.122700716637573	0.9
703	8426	1	71.272423774283	64	0.196019637277979	0.4624	1.4416	0.136	7	2	0	0	1	1	3	65.4814814814815	117.111111111111	52.3703703703704	69.8518518518518	13.1428571428571	37.0740740740741	96.3461538461538	18	3.2	23	1.5	3.1	101	137	33.1	11.3	1.6	228	4.3	33.5	1.6	17.8	137	104	13.6	13	5	4	4	54	0.552904214509247	32	0.109622781561179	9502.11666666667
704	8427	1	62.4647869819239	89	0.442786686853868	0.076	0.456	0.076	8	3	0	0	1	4	0	74.9259259259259	118.692307692308	65.1923076923077	83.0256423950195	16.6666666666667	36.2333331637912	96.25	14	4.3	23	0.2	0.9	106	76	48	16.2	3.2	212	4.5	32.7	1.2	13.7	138	14	7.6	4	2	1	1	70	0.83837926124234	53	0.641734422955789	1.21666666666667
705	6440	0	23.1781713993482	56	0.143141394839062	0.0604	0.8305	0.151	4	3	0	0	0	0	4	87.5263157894737	130.578947368421	66.7368421052632	88.017573306435	20.2631578947368	36.4999997174298	97.4736842105263	27	3.9	20	0.4	8.2	90	582	30.9	10.2	1.9	475	4.4	27.3	1.1	13	135	132	15.1	15	6	5	4	23	0.0521949779496253	30	0.0870975718217523	0.95
706	6447	0	44.1456981680031	43	0.0828818658351324	0.8321	1.2614	0.053	7	3	2	2	1	1	1	97.88	132.2	78.8	96.5999795532227	18.3103448275862	37.3518526995624	99.84	17	3.3	23	6	0.9	111	570	49.8	17.9	3.1	58	6	29.9	1.3	14	140	28	5.3	14	6	5	3	37	0.19636613203211	28	0.0688429582830862	1.51666666666667
707	5370	1	74.3011683070808	57	0.14903624565945	0.01	0.38	0.1	7	0	0	1	4	0	2	77.3555555555556	111.021276595745	53.8085106382979	73.3758850097656	15.9272727272727	37.2500002825702	98.9607843137255	14	3.5	31	1.5	2.8	95	146	37.3	12.4	2.1	255	6.1	28.6	1	12.8	133	36	10	15	6	5	4	48	0.414603687571695	34	0.137098606738186	1.53333333333333
708	5833	0	45.4632917974526	39	0.0695993546372652	0.0384	1.344	0.128	5	3	0	0	0	2	0	93.3461538461538	146.423076923077	80.2307692307692	102.54666809082	18.1818181818182	37.5833331214057	96.3448275862069	19	3.3	23	0.5	0.5	86	178	42	13.5	2.1	175	4.3	66.3	1.1	13.2	143	16	12.8	11	6	2	3	27	0.079390379700951	31	0.0977833819842284	1.21666666666667
709	5837	0	25.044945466902	28	0.0425856061002645	0.0815	0.8639	0.163	3	0	0	0	1	1	1	107.65	126.526315789474	61.4736842105263	83.1578947368421	20.4	37.2685192249439	97.25	22	4.4	26	0.5	1.3	97	127	47.6	15.8	1.7	307	6.3	28.3	1.4	13.8	137	18	16.3	14	6	5	3	13	0.0151633279158665	31	0.0977833819842284	4
710	5942	0	88.8427740742465	86	0.408144799267856	0.178	2.759	0.445	10	2	2	0	4	0	2	115.897435897436	98.2142857142857	54.3095238095238	71.3854155540466	22.4	37.1543215527946	97.5897435897436	22	2.9	12	0.3	2.7	120	195	37.2	12	5.7	248	4.7	28.8	1.2	13.9	144	62	44.5	15	6	0	3	66	0.784755736107151	46	0.423212377332084	1.98333333333333
711	5570	1	66.1133861755179	56	0.143141394839062	0.0366	3.294	0.122	5	3	0	0	1	0	4	111.478260869565	115.782608695652	46	69.2608476721722	22.4	38.1000001695421	94.15	25	2.3	17	1	10.3	95	115	33.9	11.7	1.7	190	6	28.8	1.5	15.1	133	71	12.2	15	6	0	4	43	0.305597154296702	36	0.170144996054249	1.11666666666667
712	5313	0	72.5296819947079	92	0.477994225052727	0.259	1.036	0.259	15	4	0	4	4	0	3	97.9736842105263	107.823529411765	54.5490196078431	70.8496745988434	23.2391304347826	38.1458333863152	94.7906976744186	23	2.1	17	14.6	3.9	97	122	37.2	11.8	2.4	654	5.1	77.7	2.6	19.2	132	70	25.9	15	1	0	1	72	0.860724094600982	49	0.518216933026906	1
713	8439	0	46.522276193288	12	0.0204546158370258	0.0555	1.258	0.185	1	0	0	0	1	0	0	66.7307692307692	114.615384615385	59.5769230769231	75.1923076923077	16.9354838709677	36.8518518518518	97.9310344827586	14	4.1	21	0.6	1.1	109	149	43.5	15.1	1.6	279	6.1	98	1.1	12.8	141	15	18.5	15	4	0	1	29	0.0966978364673039	35	0.152891534466978	1.45
714	8440	1	300.002756797269	47	0.0984310695493601	0.258	1.9264	0.172	5	0	1	0	1	1	2	85.741935483871	100.439024390244	62.8780487804878	81.3888880411784	16.5	36.6481484307183	94.4333333333333	16	2.5	19	1.4	2.1	116	162	40.3	13.5	3.3	323	4.8	26.4	1.4	14.7	148	117	17.2	14	6	4	4	61	0.700098236144212	47	0.454600386534955	0.933333333333333
715	8444	0	69.4136922245058	86	0.408144799267856	0.146	0.292	0.146	11	4	0	0	4	0	3	101.488372093023	102.340909090909	52.7727272727273	69.151515787298	20.5652173913043	36.685184902615	97.3170731707317	26	2.3	14	0.8	4.3	106	225	35	11.5	1.9	319	5.9	30.7	1.4	14.4	138	94	14.6	15	6	5	4	63	0.736299373127573	50	0.549933001966723	0.916666666666667
716	8446	0	56.2226713726789	4	0.0141058415299109	0.021	0.609	0.105	3	2	1	0	1	0	0	118.869565217391	120.478260869565	55.2916666666667	75.8571428571429	17.969696969697	37.4930555555556	97.1	17	3.8	25	0.8	0.8	105	118	49.1	17.7	4.6	138	6.2	29.9	1.2	13.6	150	15	10.5	15	6	5	4	17	0.0258763122393952	17	0.0178612329814438	0.55
717	5462	0	39.2202687799383	43	0.0828818658351324	0.0901	1.2508	0.053	1	0	0	0	1	0	0	103.444444444444	104.740740740741	55.8888888888889	72.172844780816	19.8157894736842	36.7222231910342	98.0344827586207	12	2.3	27	0.2	0.1	105	82	25.7	8.5	3.7	413	4.2	32.8	1.1	12.8	141	5	5.3	15	6	5	4	11	0.011265291765325	42	0.30584857538598	3.75
718	5466	0	42.0479064476683	36	0.060960009469949	0.528	3.6	0.24	4	3	0	0	1	0	0	102.709677419355	103.122448979592	53.9387755102041	70.2585021038445	20.3947368421053	38.2037028559932	96.8235294117647	14	3.3	18	0.2	1.1	122	126	37.8	13	4.9	222	4.3	28.2	1.1	11.7	150	15	24	15	5	0	2	41	0.266086520848452	39	0.231101848855616	1.48333333333333
719	5472	1	77.9317200422368	63	0.188678483362089	0	1.098	0.183	8	3	2	0	3	1	2	67.6190476190476	130.227272727273	47.7727272727273	74.7878773429177	15.7142857142857	35.9126990182059	99.8095238095238	19	2.9	10	0.7	3	119	175	38.3	13.3	1.1	128	3.7	35	1.5	15	146	101	18.3	14	6	4	4	40	0.247442850379824	34	0.137098606738186	1.7
720	6099	1	56.3453377917675	36	0.060960009469949	0	0.528	0.132	2	0	0	0	1	1	0	86.6296296296296	121.137931034483	59.6206896551724	62.6969705061479	18.7777777777778	36.5714276026166	98.3846153846154	17	4.2	24	0.8	0.6	101	85	29.6	9.9	1.2	418	4.8	30.1	1.5	15	137	6	13.2	13	6	4	3	18	0.0292951667754007	35	0.152891534466978	1.76666666666667
722	5506	1	82.8888241423697	41	0.075974634156461	0.2457	1.0269	0.063	4	0	1	0	1	0	2	70.1481481481482	124.444444444444	57.5555555555556	79.8518480371546	15.2424242424242	35.8722220526801	99.9310344827586	13	3.9	27	0.5	2.3	113	111	29.2	9	1	136	4.8	32.2	1.3	14.2	151	102	6.3	15	1	0	3	48	0.414603687571695	30	0.0870975718217523	974.1
724	5629	0	41.6570540331251	46	0.0943159669270933	0.0202	0.2323	0.101	4	3	0	0	1	0	0	57.40625	107.875	57.15625	73.8387191526352	19.2631578947368	36.0444446139865	95.8823529411765	14	2.3	22	0.5	0.7	104	151	38.8	13.3	4.5	287	3.9	32.9	2	17.1	137	17	10.1	15	5	0	2	48	0.414603687571695	34	0.137098606738186	1.25
726	5845	0	85.9498913277589	95	0.513421774801856	0.0252	0.252	0.084	11	2	1	1	3	4	0	91.8611111111111	119.538461538462	61.4358974358974	82.9658157153007	16	36.8412702045743	100	15	2.9	16	1.6	0.5	120	166	34.7	11	5.2	152	6	28.2	1.2	13.4	146	21	8.4	3	1	1	1	72	0.860724094600982	50	0.549933001966723	2.7
728	5577	0	32.4266218369272	75	0.290800377109891	0	0.591	0.197	5	0	0	0	1	4	0	105.56	99.1153846153846	64.1538461538462	76.1410270104041	16.3333333333333	38.1666677969473	100	13	3.9	21	0.9	0.8	107	167	41.7	13.7	3	328	3.7	42.9	1.5	14.9	136	9	19.7	3	1	1	1	47	0.391925539232831	38	0.209225537600491	1.46666666666667
729	5578	0	52.1710224355055	92	0.477994225052727	0	0.007	0.001	13	2	3	0	4	1	3	113.644444444444	88.9333333333333	48.6222222222222	62.75	22.0952380952381	37.4444438793041	89.0652173913043	15	3	16	1	1.3	111	117	23.3	8.5	5.3	61	3.3	29.4	1.3	14.9	136	22	0.1	14	6	5	3	56	0.597588313888408	39	0.231101848855616	538.95
730	6944	0	69.455703025006	63	0.188678483362089	1.46	2.9	0.2	8	4	0	0	3	0	1	100.266666666667	110.870967741935	62.0967741935484	76.8387131229524	23.3214285714286	36.823391049926	96.5161290322581	19	3.8	23	0.6	1.6	107	247	44.4	14.3	3.9	400	4.7	63.2	1.4	14.4	141	28	20	15	1	0	1	47	0.391925539232831	43	0.333566080724587	1.43333333333333
731	7088	0	74.6828546780856	34	0.0557686145464311	0.3894	1.3806	0.118	4	2	0	0	1	1	0	90.9655172413793	133.451612903226	49.6129032258064	73.9032258064516	28.2758620689655	37.6250002119276	96.1212121212121	17	3.9	23	0.4	1	113	143	31.1	9.8	2.8	425	4	29.9	1.3	14.2	146	12	11.8	14	6	4	4	18	0.0292951667754007	28	0.0688429582830862	11538.9
732	5384	0	45.2659291204087	85	0.39678000041362	0.0245	2.1315	0.245	10	3	2	0	4	1	0	113.709677419355	116.46875	69.90625	86.6451612903226	23.2105263157895	37.4833335876465	99.5357142857143	17	2.4	20	0.4	0.8	112	186	35.3	12.2	2.6	313	5.2	34.9	1.3	14.7	136	16	24.5	14	6	4	4	51	0.483851895865776	48	0.486353390058873	111.233333333333
733	5387	0	61.0135490520542	90	0.454476419914007	0.176	1.584	0.176	7	0	2	1	1	0	3	93.0416666666667	94.0625	45.09375	61.8229155540466	19.1111111111111	36.3518510041413	91.4782608695652	25	1.3	9	1.6	1.2	119	326	33	11.1	12.4	97	4.2	70.7	2.3	18.6	148	27	17.6	15	4	0	1	56	0.597588313888408	56	0.724201671379514	3.38333333333333
734	6116	1	81.5993435643481	76	0.300642543142082	0.1265	1.564	0.115	7	0	0	2	1	2	4	114.860465116279	92.75	62.225	68.8285714285714	21.1707317073171	37.1616163157453	98.0681818181818	18	3.4	26	4.4	2.4	101	238	29.8	9.7	3.4	190	3.8	89.6	3.5	32.6	141	32	11.5	12	5	4	3	55	0.575439155617865	41	0.279468409210464	6725.53333333333
736	5434	1	83.5143136389836	27	0.0406998344314517	0.1746	1.0864	0.097	4	3	0	0	1	0	0	101.64	109.48	54.16	72.599995880127	19.9642857142857	36.3055554142705	96.75	14	3.2	23	0.5	0.9	107	130	35.8	11.2	1.2	337	5.4	28.5	1.5	38.8	142	14	9.7	15	6	0	3	45	0.347723333178511	41	0.279468409210464	129.316666666667
737	6825	0	55.1985833289223	39	0.0695993546372652	0.0236	1.652	0.118	0	0	0	0	0	0	0	105.72	144.571428571429	66.1785714285714	95.1904749189104	17.3870967741935	37.2361108991835	98.5357142857143	22	4.1	19	0.6	0.9	106	168	48.2	16.9	4.5	309	5.3	32.6	1.7	15.6	142	25	11.8	15	3	0	1	33	0.140051062900573	40	0.254529276070534	2
738	6828	0	45.9951817904294	20	0.0295751351789667	0.1078	2.4101	0.077	0	0	0	0	0	0	0	73.5	113.272727272727	58.6363636363636	76.8484819585627	14.5714285714286	35.8425931577329	99.5	15	4.3	24	0.1	1	114	99	33.5	11.6	0.7	292	4.2	27.6	1	12.4	146	24	7.7	15	6	0	3	20	0.0372046659551739	36	0.170144996054249	1.06666666666667
739	5481	1	300.003631692848	40	0.072722637956702	0.0483	0.3059	0.161	2	0	0	0	1	0	1	76.5	103.1875	38.4375	60.0208340883255	18.1176470588235	36.5555558381257	95.6	10	3.5	24	1.1	1.2	112	170	37.3	11.5	1.2	219	4.3	150	2.2	16.8	142	29	16.1	15	6	5	4	32	0.128047650802525	31	0.0977833819842284	1.51666666666667
740	5554	1	62.1631171301544	40	0.072722637956702	0	0.742	0.053	6	2	4	0	1	0	1	86.88	105.333333333333	52.125	69.8611040115356	20	36.6203710767958	93.6	12	3.6	28	0.4	1.4	103	133	28.1	9.4	2.1	15	3.3	27.7	3.6	15.2	140	28	5.3	15	6	5	4	39	0.229591668830459	19	0.0229302733443993	6987.96666666667
741	5557	0	52.8688857826277	100	0.571996132931519	0.063	0.954	0.09	12	3	3	4	1	1	3	70.34375	96.3170731707317	50.5121951219512	66.1349191211519	8.65625	35.7901236451702	96.6875	19	3	14	28.2	3.8	108	140	29.5	9.8	1.6	119	3.9	77.7	2.8	27.1	136	63	9	14	6	5	3	51	0.483851895865776	39	0.231101848855616	17111.3666666667
742	5979	1	49.3472868293107	26	0.0388941759754069	0	0.5254	0.074	1	0	0	0	0	1	0	93.5	156.318181818182	84.9090909090909	108.712122830478	22.5416666666667	37.8095239306253	92.75	17	4	26	0.3	0.8	99	103	36.2	12.1	2.2	172	4.3	25.6	1.3	14.1	138	8	7.4	14	6	5	3	13	0.0151633279158665	24	0.0425090204859465	1.5
744	5525	1	59.3433847360867	49	0.107143195427775	0.084	0.0672	0.042	7	2	0	2	1	0	4	99.7307692307692	115	54.0357142857143	68.21875	18.90625	36.2222226460775	96.5	21	3	19	1.7	6	94	94	28	8.5	0.6	114	4.5	37.2	1.2	13.8	128	116	4.2	15	6	5	4	23	0.0521949779496253	22	0.0332591676367743	1435.6
745	5527	1	74.1095593938529	33	0.0533315922973389	0.2465	2.175	0.145	2	0	0	0	1	0	1	73.85	111.65	63.2	79.6999797821045	23.4285714285714	36.149999194675	97.9411764705882	21	3.8	23	0.8	3	96	167	32.3	10.4	1.7	213	5.7	64.4	1.6	15.7	134	36	14.5	15	6	5	4	33	0.140051062900573	28	0.0688429582830862	1.15
746	6955	1	71.8118474265768	72	0.262448702081892	0	2.4966	0.219	10	1	0	0	3	2	4	109.214285714286	95.1739130434783	44.804347826087	61.4420263041621	19.6046511627907	36.4814821879069	97.125	25	3.1	16	0.5	9.1	98	102	38	11.9	3.1	232	6.2	36.6	2.1	17.7	133	77	21.9	12	5	4	3	52	0.507019055617768	41	0.279468409210464	2.65
747	7118	1	79.9998002656078	60	0.167925716773725	0.1995	2.6565	0.105	6	2	0	1	1	1	3	77.8285714285714	110.342857142857	48.5714285714286	66.3823529411765	20.4146341463415	36.6060607601898	96.5714285714286	24	2.3	23	1.6	2.3	98	216	29.5	10.1	2.3	206	4	41.2	3.1	29.2	140	184	10.5	13	6	4	3	46	0.369603581722039	42	0.30584857538598	1.35
748	5659	1	81.5361769844833	100	0.571996132931519	0.1014	1.911	0.078	8	0	1	0	1	3	3	61.03125	115.567567567568	32	58.0277777777778	14.219512195122	37.3888895246718	99.2352941176471	15	3.8	33	0.6	2	101	173	39	12.9	1	157	4.8	94.8	1.4	14.6	144	43	7.8	8	5	1	2	75	0.88919791186121	51	0.581248326936065	8005.35
749	5666	0	74.74141849	81	0.352529254856063	0.0675	0.999	0.135	13	3	1	1	4	0	4	80.9032258064516	71.3934426229508	39.2950819672131	54.322750757611	16.4918032786885	31.9555553860135	92.551724137931	22	2.4	19	1.9	2	108	162	43	14.4	6.2	170	4.2	63.4	1.8	18.7	141	23	13.5	15	1	0	4	69	0.826119995769426	63	0.865051988129994	1.25
750	6124	0	60.727290247136	24	0.0355108602524421	0.144	1.827	0.09	3	2	0	0	0	0	1	99.9	137.65	74.2	95.3500202178955	21.25	36.333332768193	99.4	19	4.2	21	0.2	1.4	110	174	39.2	12.9	3.3	352	5.8	25.6	1.3	13.6	145	9	9	15	6	5	4	22	0.0467394939739799	26	0.0541871972038274	2
751	5869	0	42.7441028064194	43	0.0828818658351324	0.2255	0.891	0.055	2	0	0	0	1	1	0	95.875	103.130434782609	55.0416666666667	71.1014478932256	17.8695652173913	37.8444446987576	98.0416666666667	14	2.5	17	0.5	1	107	89	24.7	8.3	1.3	256	4.1	42.3	2.4	21.3	135	18	5.5	14	6	4	4	21	0.0417535080775526	30	0.0870975718217523	25725.5
752	5996	0	60.7592220502916	26	0.0388941759754069	0	0.66	0.066	3	3	0	0	0	0	0	77.4230769230769	121.333333333333	64.7777777777778	83.7971045452615	11.34375	37.1481485720034	96.6666666666667	11	3.6	35	1.6	0.5	83	107	40.8	13.8	2.5	289	4.2	150	5.4	27.9	131	14	6.6	15	5	0	1	34	0.152870496099133	30	0.0870975718217523	1.48333333333333
753	5607	0	82.4351080927166	46	0.0943159669270933	0	0.72	0.048	5	3	0	0	1	0	1	86.6785714285714	115.857142857143	41.3928571428571	66.214289528983	23.9117647058824	37.0111117892795	98.9705882352941	18	3.1	18	0.4	1.4	113	148	34	11.2	1	182	3.9	26	1.3	14.3	145	47	4.8	15	4	0	1	50	0.460662301769887	44	0.362483778008034	260.8
754	5351	0	68.9350492403109	39	0.0695993546372652	0.1717	1.01	0.101	6	3	0	0	1	0	2	85.25	142.2	60.4285714285714	86.7618942260742	18	37.455554538303	96.027027027027	13	3.1	24	1.4	2.9	115	174	39.2	13.8	1.3	243	4.3	23.6	1	12.2	148	49	10.1	15	4	0	3	40	0.247442850379824	40	0.254529276070534	1.36666666666667
755	5357	0	85.4980721369008	40	0.072722637956702	0.101	0.9191	0.101	4	2	1	1	1	1	0	87.1034482758621	142.142857142857	75.6785714285714	91.0740740740741	21.1379310344828	36.638888253106	94.7272727272727	14	2.8	22	1.7	1.1	116	131	35.2	11.5	2.5	120	4	30.8	1.3	14.9	148	32	10.1	13	5	4	4	36	0.181019761585943	27	0.061105571188783	5516.93333333333
756	6839	0	80.3105671744376	70	0.244567331593465	0	2.475	0.225	6	2	0	2	1	2	3	117.631578947368	103.473684210526	58.6842105263158	73.6140315407201	34.2631578947368	35.2888895670573	95.6315789473684	17	1.9	18	3.9	1.2	119	138	31.7	9.6	1.1	534	5.3	34.8	1.4	14.6	149	28	22.5	10	5	1	4	67	0.799323427283074	46	0.423212377332084	7105.73333333333
757	6841	0	86.2599013500334	43	0.0828818658351324	0.0339	1.356	0.113	6	2	0	0	3	0	1	82.8095238095238	109.142857142857	38.9047619047619	62.3174621945336	19.3809523809524	36.7619045197018	93.6190476190476	17	3.8	30	2.2	1.8	98	143	29.7	9.9	0.9	342	4.4	28.7	1.2	13.2	139	44	11.3	15	4	0	1	50	0.460662301769887	49	0.518216933026906	2
758	6845	0	59.9236188178229	62	0.181550179753366	0	2.176	0.272	6	0	1	0	3	0	2	90.7894736842105	109.621621621622	58.027027027027	73.5648138258192	25.3488372093023	36.8819448682997	99.7096774193548	26	3.7	7	0.3	3.3	126	790	35.5	12.1	6.3	180	5.4	76.9	1.6	17.4	149	68	27.2	15	1	0	1	42	0.285486456014371	35	0.152891534466978	1.23333333333333
759	6962	0	66.5598995551808	51	0.116526765814168	0.519	0.7612	0.173	6	3	0	0	3	0	0	118.8	114.692307692308	45.8846153846154	69.910257926354	15.125	37.212963104248	95.3103448275862	9	2.1	37	0.2	0.2	98	210	39.7	12.6	1.5	585	4.5	37.1	1	14.4	138	9	17.3	15	6	0	4	39	0.229591668830459	43	0.333566080724587	2.21666666666667
760	5675	0	84.9544407847704	26	0.0388941759754069	0.2772	1.9656	0.084	2	0	1	0	0	1	0	84.4516129032258	146.870967741935	71.3548387096774	100.935483870968	18.6551724137931	37.0462961550112	98.2173913043478	13	3.6	27	0.7	1.1	104	114	33.7	11.5	1	139	4.2	28.5	1.2	13.1	141	22	8.4	14	6	4	4	20	0.0372046659551739	18	0.0202409280668567	534
761	5676	0	300.003805981149	61	0.174633217202111	0.0765	1.02	0.255	9	3	0	0	3	0	3	79.1724137931034	111.433333333333	56.4	72.5161323547363	16.9411764705882	36.033332824707	92.0416666666667	19	3.1	26	0.4	3.6	102	232	31.5	10.6	2	352	8.3	23.6	0.9	11.3	138	106	25.5	15	6	0	3	56	0.597588313888408	39	0.231101848855616	0.75
762	5679	0	72.033695454987	17	0.0257663948045946	0.0456	1.748	0.076	2	2	0	0	1	0	1	71.52	124.666666666667	53.125	70.6666666666667	20.64	36.3333333333333	90.64	18	4	24	0.3	1.6	105	257	49.4	16.4	4.8	186	4.9	25.8	1.4	15.6	143	48	7.6	15	6	5	4	23	0.0521949779496253	16	0.0157568155528584	1619.63333333333
763	5683	0	57.5714508830472	28	0.0425856061002645	0.253	1.815	0.11	2	3	0	0	0	1	1	93.7857142857143	138.56	80.56	99.8933676147461	22.2592592592593	36.7999996609158	94.0967741935484	8	4.6	49	0.3	1.2	88	93	40.9	13.3	1.2	366	3.9	25.4	1.2	13.6	141	21	11	14	6	5	3	18	0.0292951667754007	17	0.0178612329814438	862.083333333333
764	6005	0	83.5639445457978	55	0.137442045415608	1.1022	0.668	0.167	5	3	0	0	1	0	1	66.0833333333333	146.44	52.68	83.0769076714149	18.3548387096774	36.5902773539225	99.8518518518518	14	2.3	25	1.3	1.7	118	460	28.9	9.1	1.6	167	4.5	29.8	1.2	14	154	61	16.7	15	6	0	4	42	0.285486456014371	37	0.188911273423736	3344.91666666667
765	6008	1	77.4310042687071	43	0.0828818658351324	0.186	1.116	0.186	5	2	0	1	1	0	1	132.571428571429	111.35	67.8	82.3166648864746	19.2857142857143	36.6458331214057	90.1176470588235	17	3.2	22	1.4	1.5	100	106	30.6	10.3	1.7	367	4.8	74.8	5.9	29.1	134	34	18.6	15	6	5	4	37	0.19636613203211	34	0.137098606738186	0
766	6131	0	68.211634055868	43	0.0828818658351324	0.0264	4.092	0.132	3	0	0	1	0	2	0	99.4347826086957	130	78.8181818181818	95.8787592107599	29.5652173913043	36.9999998587149	98.7391304347826	12	1.5	28	1.5	0.7	106	89	30.7	10.1	1.3	528	3.7	32.4	1.3	14	142	17	13.2	10	6	1	3	25	0.0646488355702984	27	0.061105571188783	75055.0833333333
767	5452	0	88.4306045527501	71	0.253403840278451	0.0115	0.7475	0.115	8	0	1	1	2	0	4	73.1428571428571	99.4285714285714	55.2857142857143	70.0000147138323	17.25	37.8888871934679	99.5	20	3.4	25	1.5	4.2	98	146	30.9	10.5	2.9	115	6	150	2.3	23.3	137	134	11.5	15	5	0	3	63	0.736299373127573	36	0.170144996054249	2.05
768	5453	0	54.234778122501	60	0.167925716773725	0.14	0.406	0.028	6	0	3	0	1	0	2	66.5769230769231	121.5	64.8461538461538	83.7307733389048	13.25	36.179012251489	99.8148148148148	14	2.7	22	1.4	1.3	118	177	28.3	9.5	1.5	65	4.5	28.7	1.4	15.1	150	40	2.8	15	5	0	2	50	0.460662301769887	33	0.122700716637573	10414.6
769	5536	0	63.5801051907847	45	0.090355662268945	0	0.492	0.082	10	3	1	1	4	0	1	85.7407407407407	110.074074074074	54	71.3580220540365	19.8484848484848	38.1527778837416	98.1333333333333	18	3	19	1.4	1.4	108	158	34	11.8	5.1	155	4.5	32.4	1.8	17	139	49	8.2	15	6	0	3	45	0.347723333178511	37	0.188911273423736	0.683333333333333
770	6191	1	75.9817425463422	50	0.111748908263056	0.1479	1.3659	0.087	5	0	1	0	4	0	0	98.9074074074074	91.3090909090909	51.1272727272727	63.5212128379128	19.4166666666667	37.8764857013712	97.7884615384615	15	2.6	25	0.3	0.9	104	143	25.2	9	2.7	180	4.5	43.6	2.5	19	137	65	8.7	15	4	0	1	39	0.229591668830459	41	0.279468409210464	1
772	5691	0	75.8082109740736	36	0.060960009469949	0.2625	0.9525	0.075	6	2	1	0	1	0	2	67.8421052631579	140.323529411765	60.6176470588235	78.7352941176471	25.4473684210526	37.1805556615194	94.7894736842105	17	3.2	25	0.5	2.3	107	104	31.7	9.8	1.1	190	4.8	25.6	1.2	13.9	142	44	7.5	15	6	5	4	30	0.106398223217765	29	0.0774792292942076	1.38333333333333
773	5696	1	86.2535486999284	47	0.0984310695493601	0.0214	1.712	0.107	3	0	0	0	1	2	0	86.96	126.576923076923	55.3461538461538	79.0897260812613	20.6923076923077	37.185184808425	97.1153846153846	13	2.2	23	0.5	0.6	111	82	31.6	10.3	0.6	381	3.5	23.9	1.2	13.9	143	11	10.7	10	5	2	3	42	0.285486456014371	35	0.152891534466978	33571.9333333333
774	5882	1	58.7570935021367	36	0.060960009469949	0	0.345	0.115	2	0	0	1	0	0	1	101.35	122.825	66.725	85.1794871794872	16.5	37.051852049651	99.9302325581395	20	2.4	25	6.2	2	110	287	34	12.3	11.2	149	5.1	150	2.4	19.5	144	48	11.5	15	6	5	4	27	0.079390379700951	22	0.0332591676367743	9067.15
775	5885	0	49.6188832665385	74	0.281150884841478	0.3828	2.784	0.174	13	4	3	2	1	3	0	111.6	98.7837837837838	51.7567567567568	69.0450433267129	14.88	37.6296295354396	93.8	12	1.5	27	1.1	0.5	100	119	27.5	9.1	1.3	396	4.7	29.7	1.4	15.2	134	6	17.4	7	5	1	1	48	0.414603687571695	43	0.333566080724587	3252.86666666667
776	5886	0	54.2514468020391	153	0.942393092456921	0.1596	1.6093	0.133	19	4	0	4	4	4	3	113.829787234043	103.953846153846	48.8153846153846	67.3846153846154	23.58	36.5714294191391	94.0425531914894	27	2.7	14	18.5	4.2	100	169	39.4	13.1	10.6	303	6.8	50.7	2.5	25.1	137	87	13.3	3	1	1	1	91	0.969298925237835	51	0.581248326936065	0.983333333333333
777	6010	0	32.029852049387	96	0.525218582718437	0	1.344	0.112	13	4	1	4	4	0	4	118.234042553191	90.3292682926829	46.4146341463415	62.036582853736	26.5471698113208	37.5444450378418	95.34	27	1.7	10	6.3	7.5	125	114	25.6	8.3	2.3	196	8	20.2	1.2	12.9	151	119	11.2	15	5	0	2	64	0.753242574104576	50	0.549933001966723	0
778	6016	1	70.7315286217134	76	0.300642543142082	0.2343	2.6625	0.213	11	2	3	4	2	0	2	97.8	86.6	46.8	60.0666730244954	22.7142857142857	36.509258835404	96.4838709677419	19	3.3	26	21.6	2.6	99	159	29.3	9.5	2.6	68	3.8	45.4	4.2	23.9	140	78	21.3	15	6	5	4	54	0.552904214509247	38	0.209225537600491	11134.1833333333
779	5360	0	56.4504227359557	58	0.155129907506569	0	1.6368	0.124	4	0	0	0	3	0	1	75.7142857142857	116.266666666667	66.5	80.3870971433578	19.7058823529412	36.3809525020539	97.5357142857143	14	3	23	1	1.4	104	131	37.8	12.8	1.3	295	3.7	31.9	1.3	14.9	137	30	12.4	15	5	0	2	40	0.247442850379824	33	0.122700716637573	3220.03333333333
780	6204	0	80.052707824158	63	0.188678483362089	0.315	1.26	0.105	6	0	1	0	1	0	4	90	112.96	47.2	69.1200039672852	22.92	37.2592601069698	98.1666666666667	22	2.7	20	0.3	5.2	98	218	33.2	11	0.9	183	4.5	37	1.1	12.8	135	69	10.5	15	6	0	4	46	0.369603581722039	45	0.392432197729611	0
781	6294	0	52.9949391937907	48	0.102705357639901	1.0988	1.5744	0.164	2	0	0	0	1	0	1	84.7142857142857	98.4358974358974	64.2051282051282	76.0598307878543	17.6666666666667	36.6587308853392	99.4827586206897	23	3.9	20	0.8	1.2	102	332	34.4	11.3	4	408	6.7	27.5	1.3	14.1	134	25	16.4	15	5	0	2	34	0.152870496099133	32	0.109622781561179	2.71666666666667
782	6381	0	45.6325749497999	72	0.262448702081892	0.348	0.348	0.348	4	2	0	0	1	1	2	122.583333333333	105.636363636364	60.4545454545455	70.3181818181818	27.0416666666667	37.4236106872559	95.0416666666667	18	3.2	17	1.5	2.2	101	88	27.3	9.1	3.4	207	4.7	40.8	3	28.8	131	61	34.8	13	6	4	3	39	0.229591668830459	31	0.0977833819842284	37187.75
783	5710	0	55.5603881264821	44	0.0865457592186239	0	2.716	0.194	4	2	0	0	1	1	2	113.84	97.2916666666667	49.5416666666667	65.4583376248678	22.1333333333333	37.8576924576719	96.3461538461538	19	2.9	20	0.5	3.1	109	189	34.9	11	1.6	395	4.5	73.8	1.5	14.9	143	39	19.4	14	6	5	3	34	0.152870496099133	27	0.061105571188783	47.3333333333333
784	5713	0	75.9243725735266	63	0.188678483362089	0.107	2.7392	0.214	4	2	0	0	0	0	2	71.2727272727273	117.56	67.72	84.32	27.3793103448276	37.1888885498047	99.5	23	3.2	12	0.3	3.1	109	267	43	14.2	4	286	5.9	150	1.9	16.8	137	62	21.4	15	1	0	2	58	0.640425770368787	45	0.392432197729611	1.35
785	5726	0	78.3122086406638	23	0.0339272701784497	0.084	0.564	0.12	2	2	1	0	0	1	0	77.8260869565217	128.826086956522	64.6086956521739	86.7391304347826	25.9130434782609	37.2888895670573	95.6818181818182	15	4	26	1.7	1	106	174	47.4	16.2	4.8	176	4	26.2	1	12.2	143	22	12	14	6	5	3	26	0.0717161853928427	33	0.122700716637573	2.1
786	6020	0	55.2888853929825	50	0.111748908263056	0	4.65	0.062	8	4	3	0	1	0	0	78	118.161290322581	61.5161290322581	75.9892450148059	14.6923076923077	36.5277772479587	95.9090909090909	15	3.2	24	0.4	0.6	104	150	24	8.7	1.4	52	4.7	27.6	1.1	12.7	138	18	6.2	15	6	5	4	41	0.266086520848452	37	0.188911273423736	4104.21666666667
787	6024	0	65.8320714543498	76	0.300642543142082	0.1652	4.1182	0.118	6	0	0	0	0	3	3	70.0666666666667	147.4	63.25	91.2999850591024	17.8833333333333	37.1018515692817	99.8833333333333	15	2.2	23	0.5	1.5	105	146	31.6	11.3	1.2	193	4	57.5	1.9	19.4	140	22	11.8	8	4	1	3	49	0.437547390103724	36	0.170144996054249	1.48333333333333
788	6166	1	71.6219844384758	56	0.143141394839062	0.0504	0.7812	0.084	2	0	1	0	1	0	0	98.2666666666667	127.93023255814	66.9302325581395	82.6744186046512	26.34	37.1388887476038	97.2127659574468	14	2.4	26	0.4	0.6	96	161	37.2	12.5	1	215	4.3	32.2	1	12.1	128	15	8.4	15	5	0	2	36	0.181019761585943	44	0.362483778008034	9480.85
789	5365	0	82.9121135274188	72	0.262448702081892	0	0.555	0.185	10	3	0	0	4	0	3	86.6274509803922	94.9622641509434	50.8490566037736	67.4276715404582	13.5964912280702	36.3680553436279	99.3076923076923	19	2.4	23	0.6	1.8	93	207	32.2	10.8	3.3	406	5	134.3	2.1	18.4	131	41	18.5	15	1	0	1	68	0.813107173862964	47	0.454600386534955	2.08333333333333
790	5367	0	73.1236994290138	88	0.431159987391391	0	5.344	0.668	10	3	0	0	4	0	3	90.0285714285714	100.690476190476	52.7857142857143	69.7642316120427	18.325	36.3333335755363	94.6470588235294	22	2.5	16	0.4	3.9	108	179	38.5	12.1	2.8	556	12.7	47.2	1.1	15.3	140	95	66.8	15	6	5	4	70	0.83837926124234	50	0.549933001966723	2.56666666666667
791	8070	1	58.8891390084443	43	0.0828818658351324	0.0969	0.741	0.057	3	0	2	0	1	0	0	66.4848484848485	106.647058823529	48.8823529411765	67.2058851578656	16.2424242424242	37.1419760621624	98.90625	14	2.7	11	0.6	1.3	122	436	33.6	11	1	278	4.5	56.2	1.1	12.8	143	45	5.7	15	6	5	4	36	0.181019761585943	28	0.0688429582830862	795.05
792	6382	0	36.9933088946912	71	0.253403840278451	0.287	0.574	0.287	2	0	0	0	1	1	0	93.0322580645161	119.6875	60.0625	90.1176533418543	28.8333333333333	36.8333329094781	95.875	18	1.3	21	1	0.7	108	124	39.3	13.5	2	363	4.6	27.6	1.5	14.9	138	22	28.7	14	6	4	4	24	0.0581533536933968	41	0.279468409210464	877.583333333333
793	6391	0	29.8840130691128	26	0.0388941759754069	0.0981	1.4279	0.109	2	1	0	0	1	0	0	88.7083333333333	125.454545454545	67.4090909090909	86.7575725208629	20.0740740740741	36.6587302798317	97.08	16	4	22	0.6	1	109	102	43.3	15.5	1.8	277	3.8	26.7	1.1	12.9	140	11	10.9	15	6	5	4	12	0.0131099261356185	30	0.0870975718217523	1.25
794	6399	0	31.6361096179357	25	0.0371655224241628	0	0.495	0.099	1	0	1	0	0	0	0	100.058823529412	122.1875	82.3125	95.6041436195374	22.9411764705882	36.8240737915039	95.3333333333333	15	2.8	27	0.3	0.7	99	94	33	10.7	1.9	110	4.4	28	1.2	13.6	137	35	9.9	15	6	5	4	22	0.0467394939739799	22	0.0332591676367743	7112.76666666667
795	5727	1	54.9027374633095	42	0.0793596067364393	0.1168	0.9417	0.073	2	0	0	0	0	0	2	85.24	160.826086956522	77.2173913043478	105.08695187776	21.92	36.5486113230387	99.625	12	2.5	24	0.7	1.1	109	177	24.9	6.6	1.1	253	4	23.7	1	12.7	141	15	7.3	15	6	5	4	17	0.0258763122393952	36	0.170144996054249	1.85
796	5731	0	84.259129557075	26	0.0388941759754069	0.135	0.549	0.09	7	0	1	2	4	0	0	74.8823529411765	126.584905660377	59.3207547169811	83.2327169742224	15.9615384615385	37.574073885694	97.9166666666667	13	3.1	17	3.1	1.1	115	147	30	10.6	1.1	159	5.1	31.8	1.4	15.6	139	25	9	15	1	0	2	45	0.347723333178511	44	0.362483778008034	1.11666666666667
797	5901	0	74.2324865799276	56	0.143141394839062	0.3528	1.5582	0.147	3	0	0	0	1	2	0	82.1111111111111	113.925925925926	52.2962962962963	72.8394892657245	19.7428571428571	36.7666668362088	99.2962962962963	13	2.7	22	0.3	0.7	118	147	24.8	7.4	2.7	309	4.1	24.4	1.2	13.5	149	45	14.7	10	6	1	3	48	0.414603687571695	46	0.423212377332084	1.61666666666667
798	5904	0	66.831931047695	42	0.0793596067364393	0.2034	2.1809	0.113	1	0	0	0	1	0	0	96	126.619047619048	65.3809523809524	85.7936666579474	27.952380952381	37.3888884650336	98.6190476190476	13	1.9	25	0.4	0.5	109	214	27.7	9.4	1.3	644	4	25.4	1.5	14.7	143	20	11.3	15	4	0	1	33	0.140051062900573	37	0.188911273423736	1.55
799	6032	0	61.4763994247751	96	0.525218582718437	0.0294	2.009	0.098	9	3	0	1	0	4	1	113.965517241379	163.068965517241	67.2413793103448	99.1538461538462	22.3529411764706	38.8290597638513	97.0645161290323	20	3.7	19	1.2	1.3	118	221	33.3	11.5	1.2	277	4.6	23.8	1.4	16.3	150	40	9.8	3	1	1	1	69	0.826119995769426	54	0.670489539161607	0.833333333333333
800	6037	0	85.9714208446171	24	0.0355108602524421	0.0448	1.1872	0.112	2	0	0	0	1	0	1	85.2608695652174	116.130434782609	47.5217391304348	70.3913041819697	14.9032258064516	37.4444444444444	99.5384615384615	15	3.3	24	0.7	1.6	110	117	28.1	9.8	1.2	349	4.8	108	1.3	14.1	147	27	11.2	15	5	0	4	31	0.116838573510712	35	0.152891534466978	1.11666666666667
802	8154	0	43.9322344208822	30	0.0466103974308657	0.048	1.104	0.24	0	1	0	0	0	0	0	96.48	109.846153846154	70.2307692307692	86.2916666666667	23.0645161290323	37.5238097660125	99.84	18	4.1	24	0.2	0.7	104	116	42	14	1.7	389	6.3	28.1	1.1	12.8	139	15	24	15	6	5	4	26	0.0717161853928427	30	0.0870975718217523	2.28333333333333
803	8156	1	75.2267178336555	46	0.0943159669270933	0.0172	4.3	0.172	6	0	0	0	1	1	4	90.7368421052632	124.85	57.75	80.1166797637939	21.5	36.1888893975152	97.0555555555556	21	3.3	25	0.3	8.3	93	338	43.4	14.2	4.6	512	7.7	27.9	1.1	12.9	134	47	17.2	14	6	4	4	31	0.116838573510712	28	0.0688429582830862	0.9
804	8167	0	47.0831827482418	92	0.477994225052727	0	3.8962	0.161	17	4	3	3	4	0	3	107.564102564103	112.780487804878	61.9024390243902	73.953488372093	30.695652173913	37.7962962962963	97.4210526315789	39	3	6	6.9	3.8	118	255	44.9	15.3	16	70	7.7	136.5	4.6	44.2	149	41	16.1	15	1	0	1	65	0.769396160670446	54	0.670489539161607	1.46666666666667
805	6208	0	46.8868883317241	63	0.188678483362089	0.2448	2.6784	0.144	4	0	0	0	1	3	0	93.1142857142857	160.864864864865	75.1081081081081	100.435174942017	23.8157894736842	36.4135808120539	99.9428571428571	14	3.4	22	0.4	0.9	101	138	40	12.9	1.1	285	4.4	24.9	1	12.4	131	23	14.4	7	4	1	2	38	0.212560032341708	49	0.518216933026906	-1322.35
806	6214	1	67.5982880173612	63	0.188678483362089	0.248	1.3888	0.124	6	3	0	0	1	0	2	108.142857142857	106.977777777778	50.2	67.8125	18.3673469387755	36.1296296296296	96.4634146341463	17	2.4	17	0.6	4.8	108	139	42.9	14.7	1.3	180	4.8	32	1.4	15.8	133	70	12.4	15	1	0	1	44	0.326363945332203	32	0.109622781561179	0.833333333333333
807	6303	0	46.5906977238531	51	0.116526765814168	0.4676	9.7528	0.334	4	3	0	0	1	0	0	104.947368421053	107.435897435897	65.1538461538462	79.974358974359	21.2045454545455	37.7611113654243	97.3611111111111	14	3.6	20	0.9	1.1	112	191	43	14.4	6.9	197	7.4	31.5	1.4	14.3	144	16	33.4	15	1	0	1	37	0.19636613203211	34	0.137098606738186	390.65
808	5742	0	84.7994384988684	66	0.211344515561405	0.015	0.57	0.15	7	2	0	1	1	1	3	71.2592592592593	149.962962962963	51.7037037037037	83.5308518586335	23.962962962963	36.659722328186	97.4814814814815	16	2.9	21	0.3	2.7	113	220	32	10.6	3.9	256	4.4	150	2.1	21.7	146	41	15	14	6	4	4	44	0.326363945332203	44	0.362483778008034	1.78333333333333
809	5761	1	73.2882634562736	28	0.0425856061002645	0.4836	5.3664	0.156	6	1	1	0	3	0	1	61.5	116.285714285714	60.5428571428571	76.8	16.2	37.3518518518519	98.4347826086957	12	3.3	22	0.8	1.7	109	192	42	14	2.7	192	3.9	57.4	4.8	45	141	26	15.6	15	5	0	2	39	0.229591668830459	34	0.137098606738186	2.08333333333333
810	6153	1	50.6184848815103	121	0.782868231882708	0	0.32	0.16	19	4	3	4	4	0	4	77.9705882352941	107.122807017544	47.6842105263158	64.2807035613478	26.025	35.8055549197727	93.75	28	2	12	25.3	3.3	90	200	41.2	14	12.6	93	5.7	129.1	8.1	32.7	121	44	16	15	1	0	1	70	0.83837926124234	47	0.454600386534955	1.18333333333333
811	5905	1	72.7895309885359	29	0.044554694327019	0	0.836	0.418	4	2	1	0	1	0	0	90.8666666666667	109.366666666667	57.9333333333333	75.4	14.1142857142857	37.4466668446859	98.84375	7	2	27	0.8	0.8	107	165	31.2	10.2	2	152	5.2	43.7	1.9	17	136	15	41.8	15	4	0	1	36	0.181019761585943	28	0.0688429582830862	1983.18333333333
812	8321	1	75.0400172275429	57	0.14903624565945	0.6179	1.002	0.167	1	0	0	0	1	0	0	102.678571428571	111.625	51.71875	71.9895876646042	16.8857142857143	37.7857141646128	94.8666666666667	13	2.8	28	0.7	0.5	108	127	32.8	10.8	2.1	388	4.3	28.5	1.2	12.9	143	25	16.7	15	5	0	2	43	0.305597154296702	36	0.170144996054249	27240
813	8324	0	80.4823317802281	39	0.0695993546372652	0.091	3.4034	0.182	4	0	0	0	1	1	2	70.5	124.75	63.0416666666667	83.6111294428508	26.9166666666667	35.6851846200449	95.375	12	3.3	22	0.3	2.7	114	105	31.3	10.1	2.2	205	4.3	33.4	1.6	17.1	144	76	18.2	14	6	4	4	30	0.106398223217765	31	0.0977833819842284	21872.0666666667
814	8331	0	63.059191272879	43	0.0828818658351324	0.0158	0.6636	0.079	5	3	0	0	1	1	0	98.7916666666667	112.28	60.88	78.1733319091797	20.3333333333333	36.7000003390842	95.4827586206897	12	3.6	41	1	0.7	93	149	44.1	15	1.3	233	5	23.6	1.1	13	146	16	7.9	13	6	4	3	49	0.437547390103724	50	0.549933001966723	1.8
815	8333	0	300.003330776175	35	0.0583101388197655	0.1308	1.5914	0.109	5	3	0	0	1	0	1	72.76	111.138888888889	63.6388888888889	78.3235294117647	18.9677419354839	36.2301581246512	95.8076923076923	14	3.9	27	0.5	1.4	105	160	39.8	12.5	1.6	287	4.8	27.7	1.2	13.8	141	26	10.9	15	6	0	4	48	0.414603687571695	41	0.279468409210464	0.816666666666667
816	6317	0	77.8108521516531	35	0.0583101388197655	0.1989	0.0969	0.017	1	0	0	0	1	0	0	111.722222222222	114.617647058824	60.6176470588235	78.6176616444307	20.5609756097561	38.007936629038	99	11	4	32	1.1	1.1	98	115	20.7	6.1	1.3	118	5.1	44.5	1.2	13.3	136	13	1.7	15	6	5	4	36	0.181019761585943	38	0.209225537600491	1.15
817	5768	1	84.9430829549439	153	0.942393092456921	0.3905	3.337	0.355	16	3	0	2	4	4	3	68.1944444444444	98.3333333333333	40.8888888888889	60.0370447370741	27.1025641025641	34.018519366229	96.3243243243243	16	2.6	27	3.5	2.3	87	194	28.2	9.2	1.6	533	7	36.2	1.2	13.7	122	88	35.5	3	1	1	1	106	0.991061223871196	62	0.849463577487714	1.38333333333333
818	5774	1	52.3619846757614	44	0.0865457592186239	0.144	0.384	0.016	1	0	0	0	0	0	1	92.0384615384615	132.115384615385	83.0769230769231	94.4615384615385	17.2307692307692	36.7152775658502	99.3888888888889	10	2.8	26	1.3	1.1	110	148	30.4	9.6	0.9	77	4.5	29.3	1.2	13.5	143	34	1.6	15	6	5	4	30	0.106398223217765	22	0.0332591676367743	37655.25
819	8224	0	83.1263314358598	64	0.196019637277979	0.1146	4.775	0.191	7	4	0	0	2	0	1	83.8888888888889	119.821428571429	62.9285714285714	82.7142857142857	17.4864864864865	36.4920637342665	95.5357142857143	24	3.5	17	0.6	1.8	104	251	33.1	10.7	4.6	211	4.3	115.5	2.7	26.4	137	51	19.1	15	4	0	2	53	0.530067675181907	36	0.170144996054249	6040.61666666667
820	8225	0	74.1673266172382	23	0.0339272701784497	0.324	3.7908	0.162	3	0	0	0	1	2	0	79.3823529411765	114.976744186047	64.0930232558139	83.3565882305766	16.1052631578947	37.0000003633045	97.7647058823529	30	3.5	15	0.2	1	109	188	44	14.8	2.7	442	4.1	22.7	1.1	12.7	149	13	16.2	12	6	3	3	52	0.507019055617768	36	0.170144996054249	1.7
821	8309	0	55.1668863079517	87	0.419608680735176	0.0332	2.573	0.083	13	4	1	2	2	0	4	82.96	170.5	83.5384615384615	112.525666163518	12.28	36.5396832662915	97.7058823529412	20	2.6	25	3.4	3.4	100	83	37	12.3	1.2	249	4.3	29.5	1.3	13.8	141	22	8.3	15	1	0	1	45	0.347723333178511	28	0.0688429582830862	4632.25
822	8311	0	62.7502125303224	38	0.0666005753944609	0.539	0.9548	0.154	3	1	0	0	1	1	1	127.260869565217	110	53.695652173913	72.4637693322223	24.9565217391304	38.0185183772334	95.9130434782609	16	2.9	22	0.3	1	102	158	37.2	12.5	1.2	382	4.8	67.5	1.2	13.6	135	25	15.4	14	6	5	3	32	0.128047650802525	26	0.0541871972038274	0.9
823	8314	0	82.4347548895537	57	0.14903624565945	0.5192	8.8264	0.472	6	1	0	0	4	0	1	91.65	111.125	55.175	73.8095197405134	18.6428571428571	37.1222220526801	99.7916666666667	17	3.5	18	0.4	1.8	107	230	38	12.8	1.1	395	4.6	61.2	1.3	14.1	138	47	47.2	15	6	0	3	47	0.391925539232831	37	0.188911273423736	2.03333333333333
825	7647	0	59.5891987050392	65	0.203574752846539	0.0034	0.0816	0.017	3	0	2	0	1	0	0	111.48	102.92	50.6	68.0399920654297	28.52	36.1111111111111	97.08	13	2.8	17	0.5	0.4	103	122	23.9	8.1	0.9	85	4	39.8	1.9	16	129	24	1.7	15	6	5	4	40	0.247442850379824	45	0.392432197729611	3693.48333333333
826	7650	0	44.3302691612177	70	0.244567331593465	0	3.768	0.157	12	0	2	4	1	1	4	93.5294117647059	109.371428571429	57.5142857142857	73.1142857142857	26.2941176470588	37.7407408349308	93.7272727272727	18	3	11	4.8	0.8	123	240	44.6	14.9	5.1	61	3.9	36	1.9	19.9	145	14	15.7	14	6	5	3	50	0.460662301769887	25	0.0480120662752839	1.33333333333333
827	7233	0	86.161710268656	86	0.408144799267856	0	1.209	0.031	12	4	0	0	4	0	4	90	95.4666666666667	64	77.9285714285714	29.6666666666667	35.4444440205892	41.9166666666667	20	3.8	9	0.3	2	117	168	36	12.1	5.4	184	4.3	53.5	8.9	36.6	139	48	3.1	15	6	5	4	74	0.880341431528547	49	0.518216933026906	1.55
828	7234	1	65.180760670703	60	0.167925716773725	0.5452	0.3948	0.188	6	0	0	1	3	0	2	75.9736842105263	101.325	49.25	65.2333299636841	18.3333333333333	37.2000003390842	99.5609756097561	20	3	21	1.6	2.3	104	291	28	9.2	1.2	286	4.6	150	4.7	26.1	140	54	18.8	15	1	0	1	45	0.347723333178511	28	0.0688429582830862	314
829	7235	1	300.001299905522	70	0.244567331593465	0.192	2.8224	0.192	4	0	0	0	1	3	0	103.84	119.56	45.2	68.84	22.9615384615385	37.1111109900096	93.52	12	3.4	29	0.5	0.9	107	141	28.9	9.1	0.6	247	4.3	26.9	1.1	12.5	143	27	19.2	7	4	2	1	42	0.285486456014371	37	0.188911273423736	0.966666666666667
830	7282	0	83.0350158377997	44	0.0865457592186239	0.132	2.844	0.12	2	0	0	0	1	0	1	82.4166666666667	98.4090909090909	50.6818181818182	66.5908999009566	29.04	36.1018519931369	95.8333333333333	15	3.4	23	0.5	1.8	110	95	37.7	11.7	1.3	349	4.5	27.9	1.1	12.7	145	33	12	15	6	5	4	38	0.212560032341708	30	0.0870975718217523	1715.36666666667
831	7373	1	300.014625069994	23	0.0339272701784497	0.296	0.9916	0.148	2	0	0	0	1	1	0	92.5686274509804	109.71875	54.390625	73.6410199678861	20.4655172413793	37.9750000635783	94.8461538461538	17	1.9	21	0.3	1.2	108	171	35	11.2	1.3	204	4.2	34.4	1.4	14.4	143	38	14.8	14	6	4	4	31	0.116838573510712	28	0.0688429582830862	6317.03333333333
832	8829	0	300.001254875763	53	0.126615606059166	0.2844	4.0764	0.316	4	0	0	0	2	0	2	94.6296296296296	131.392857142857	60.9642857142857	88.8888777273673	13.9117647058824	37.3809523809524	99.2666666666667	22	3.1	18	0.3	2.3	115	184	32.8	10.3	5.5	683	4	23.9	1.2	13.2	145	44	31.6	15	5	0	4	50	0.460662301769887	35	0.152891534466978	63
833	8548	0	53.9528252526433	56	0.143141394839062	0.09	0.54	0.045	7	3	2	0	0	0	2	84.7826086956522	133.826086956522	82.3913043478261	99.5362781027089	20.7096774193548	36.8611113230387	99.4545454545455	17	3.4	18	0.4	2.8	105	108	37.5	11.2	2.4	140	5.1	31.9	1.4	14.7	135	60	4.5	15	6	0	4	42	0.285486456014371	37	0.188911273423736	1.43333333333333
834	8057	0	49.1709796366367	54	0.131934681564631	0.131	1.572	0.131	8	2	1	0	1	1	3	86.1515151515152	155.114285714286	81.8	108.823529411765	14.8529411764706	36.8777779473199	95.875	14	3.3	29	0.7	1.8	106	160	36.1	12.8	4.5	135	4.9	32.5	1.2	14.6	145	25	13.1	14	6	5	3	24	0.0581533536933968	20	0.0259674725448264	1222
835	8060	0	48.1405332704831	92	0.477994225052727	0.1936	0.352	0.176	14	0	2	3	4	1	4	75	130.965517241379	70.6206896551724	94.9310344827586	12.6129032258065	36.5275364567116	98.7586206896552	14	2.5	27	18.7	0.8	110	253	42	14	2.8	166	3.7	75.5	2	17.4	145	20	17.6	14	6	5	3	52	0.507019055617768	40	0.254529276070534	1.53333333333333
836	8061	0	84.368816029281	75	0.290800377109891	0.0384	0.4608	0.192	16	4	4	2	4	0	2	83.6086956521739	100.428571428571	52.2714285714286	65.8947368421053	31.9736842105263	36.6746030535017	93.7746478873239	19	3.2	13	5.1	2.8	114	192	37.3	13.2	2.6	113	5.6	41.5	1.6	17	141	48	19.2	15	5	0	1	72	0.860724094600982	53	0.641734422955789	1.55
838	8141	1	82.3806892644694	48	0.102705357639901	0	0.6601	0.161	4	0	0	0	3	0	1	100.954545454545	124.869565217391	68.9565217391304	86.4782608695652	18.6428571428571	36.6666666666667	96	14	3.5	31	0.5	1.5	102	310	33.5	11	1.9	299	4.6	25.5	1.1	12.7	142	45	16.1	15	6	0	4	44	0.326363945332203	40	0.254529276070534	1.3
839	8145	0	55.6543662159964	39	0.0695993546372652	0.12	2.64	0.12	2	0	1	0	1	0	0	66.3571428571429	106.535714285714	53.3214285714286	71.0595212663923	23.3103448275862	37.0333336724175	97.1153846153846	15	2.7	17	0.3	0.8	112	132	35	11.8	2.4	177	4.5	36.8	1.8	16.3	140	30	12	15	6	5	4	33	0.140051062900573	32	0.109622781561179	1.31666666666667
840	7887	0	56.9071920631212	23	0.0339272701784497	0.0211	2.743	0.211	0	0	0	0	0	0	0	83.7727272727273	118.47619047619	67.2857142857143	84.3492148263114	14.7272727272727	36.7314811989113	99.2272727272727	15	1.7	29	0.7	0.6	97	144	36	12.3	1.1	616	5.1	26.7	1.1	13	136	13	21.1	15	6	5	4	30	0.106398223217765	26	0.0541871972038274	1.16666666666667
841	7666	1	55.0256362245468	78	0.320882314483519	0.5002	1.0736	0.122	12	4	1	0	3	0	4	84.0434782608696	160.434782608696	64.2173913043478	96.2898788452148	24.4285714285714	37.9722224341498	95	23	2.2	27	1	8.2	103	95	39	12.5	1.13	293	4.4	30.2	1.4	14.6	145	67	12.2	15	5	0	3	66	0.784755736107151	43	0.333566080724587	0.566666666666667
842	7375	0	73.7005559936213	36	0.060960009469949	0.3507	2.3714	0.167	2	0	0	0	0	1	1	64.3214285714286	137.12	56.88	83.626643371582	13.8787878787879	36.1481475830078	99.0740740740741	21	4.2	15	0.4	1.9	117	413	31.1	10.3	4.1	176	4.6	104.9	1.2	13.8	147	50	16.7	13	6	4	3	44	0.326363945332203	34	0.137098606738186	1.4
843	7381	1	66.2818228888122	68	0.22752843138664	0.2457	1.2096	0.189	9	2	0	0	1	2	4	56.9615384615385	117.413793103448	50	72.5287308528506	13.6206896551724	36.4333326551649	99.8	18	3.5	22	1.1	1.7	106	135	32.8	10.3	3.3	283	5	39.8	1.9	16.9	141	39	18.9	11	6	2	3	60	0.680887269877367	41	0.279468409210464	3175
844	7384	0	72.3358473565066	50	0.111748908263056	0.1781	2.192	0.137	4	0	0	0	1	3	0	62.16	129.807692307692	52.6153846153846	68.8541686534882	19.9032258064516	36.8425920274523	99.8	16	3.5	19	0.6	0.7	110	328	32.4	11.1	2.1	198	3.9	26.2	1.2	13.4	141	19	13.7	8	6	1	1	50	0.460662301769887	39	0.231101848855616	0.966666666666667
846	7144	0	51.9133450105227	94	0.501609994435648	0.4776	2.5273	0.199	14	4	1	4	1	3	1	91	120.76	56.72	74.1066679382324	15.7333333333333	36.3657410939535	97.3333333333333	13	1.4	17	18.9	1.8	109	146	34.5	10.2	9.8	167	4.4	45.9	2.7	20.3	135	29	19.9	8	5	1	2	64	0.753242574104576	38	0.209225537600491	2.9
847	8556	1	80.9725571092692	75	0.290800377109891	0.072	0.2664	0.072	4	0	0	0	1	3	0	105.769230769231	103.96	47.92	66.5999949645996	19.5769230769231	36.455556233724	96.5	17	3.3	33	0.2	1.1	100	177	30.7	10.3	0.9	291	5.3	31.8	2.2	18.3	145	61	7.2	9	4	2	3	50	0.460662301769887	37	0.188911273423736	1.76666666666667
848	8841	0	50.0456067167136	93	0.489796416789745	0.0054	0.054	0.027	10	0	3	3	4	0	0	115.363636363636	94.1176470588235	53.5	68.8333325105555	29.7777777777778	36.8730157519144	97.969696969697	17	2.3	15	7.9	1.1	113	71	26.6	8.8	8.6	47	4.3	50.6	2.3	23.4	140	28	2.7	15	6	5	4	64	0.753242574104576	41	0.279468409210464	1240.78333333333
849	7786	1	72.619377218595	36	0.060960009469949	0.0424	0.212	0.106	7	3	2	0	1	0	1	69.0625	105.194444444444	40.5277777777778	63.5555554495917	19.625	35.7708332273695	99.8125	11	2.1	19	0.6	1.7	113	154	28.3	9.2	2	124	5.8	146.6	3.9	24.4	134	63	10.6	15	5	0	3	46	0.369603581722039	27	0.061105571188783	1936.06666666667
850	8842	0	66.2698750772446	24	0.0355108602524421	0.1008	0.3808	0.112	0	0	0	0	0	0	0	85.12	120.04347826087	73.0869565217391	88.7391174979832	15.7741935483871	36.8749989403619	95.6551724137931	11	2.6	33	0.3	0.7	106	121	36.4	11.1	1.2	395	4.7	24.3	1.1	13.1	146	22	11.2	15	6	5	4	19	0.0330618222823027	35	0.152891534466978	2.06666666666667
851	8850	0	84.3189843423447	44	0.0865457592186239	0	0.2324	0.028	3	1	0	0	1	0	1	94.1515151515152	112.875	47.3571428571429	73.5357142857143	15.8947368421053	36.9055553012424	99.9090909090909	12	2.6	23	0.7	1.2	103	199	32.7	11.3	2.2	325	4.9	31.9	1.5	16.1	132	32	2.8	15	5	0	1	47	0.391925539232831	50	0.549933001966723	1.65
852	8559	1	57.0425908763282	24	0.0355108602524421	0	0.324	0.054	3	2	1	1	0	1	0	106.88	127.652173913043	69.4782608695652	83.6521739130435	24.08	37.7430555555556	93.0833333333333	16	3.4	23	2.8	0.8	104	159	30.4	9.8	2	82	4.9	36.1	1.8	19.7	138	32	5.4	14	6	5	3	30	0.106398223217765	25	0.0480120662752839	0.833333333333333
853	8563	0	70.4113278991382	99	0.560388768312394	0.0446	1.9624	0.223	15	3	2	0	4	2	4	111.5875	101.761904761905	60.6666666666667	74.1626012383438	18.012987012987	37.3597884808899	96.9242424242424	22	1.9	13	0.5	2	109	364	36	12.2	9.8	150	5.2	150	2.8	20.7	138	24	22.3	10	6	1	3	81	0.930896309707605	61	0.83242330996353	166.883333333333
854	8565	1	81.6282738694609	34	0.0557686145464311	0.378	2.448	0.18	4	3	0	0	1	2	1	74.5555555555556	111.333333333333	60.0555555555556	77.1481550004747	19.5555555555556	35.7888887193468	91.1176470588235	21	2.7	18	1	1.7	115	114	32	9.8	1.7	216	3.6	42.1	4.9	27.3	146	37	18	12	6	2	4	58	0.640425770368787	26	0.0541871972038274	15988.95
855	7897	0	79.9263213638973	73	0.271698918550769	0.053	1.6112	0.106	13	4	1	2	4	0	2	91.1866666666667	105.3125	55.2375	72.6208374977112	21.7125	37.3333331792042	98.3134328358209	22	3.8	21	2.2	2.2	109	296	32	10	9	196	5.2	64.5	4.5	26.2	143	55	10.6	15	6	5	4	59	0.660981452850639	41	0.279468409210464	1024.23333333333
856	7676	0	44.5522031929819	60	0.167925716773725	0.3816	5.4696	0.159	11	3	0	0	3	1	4	112	141.695652173913	97.9565217391304	108.434782608696	24.0416666666667	36.9537037037037	95.36	21	3	22	0.3	16.5	99	105	26	9.1	1.8	437	4	32.4	1.2	13.6	138	69	15.9	14	6	4	4	60	0.680887269877367	38	0.209225537600491	99.35
857	7391	0	68.0614707420265	26	0.0388941759754069	1.73	18.684	0.692	0	0	0	0	0	0	0	114.758620689655	113.558823529412	45.8529411764706	64.1078441844267	11.0333333333333	36.046295872441	98.1785714285714	19	3.1	15	0.4	1.3	111	177	33	11.6	1.8	519	5.7	44.7	1.5	16.2	142	79	69.2	15	6	5	4	14	0.0174450017603583	12	0.00952183725540601	6227.08333333333
858	7155	0	82.7232818190354	36	0.060960009469949	0.2688	2.6768	0.112	3	2	0	0	1	1	1	85.6086956521739	123.95652173913	49.3913043478261	74.2463738814644	22.2608695652174	36.0555557977586	95.1739130434783	21	3.7	20	0.5	1.3	98	285	41.6	14.6	7.4	254	6.4	28.4	1	12.5	136	28	11.2	14	6	4	4	33	0.140051062900573	34	0.137098606738186	1.33333333333333
860	8709	0	300.002499135784	54	0.131934681564631	0.0108	0.918	0.108	3	0	0	0	1	0	2	76.8461538461538	121.52	67.6	81.1923076923077	14.3428571428571	35.9518517388238	99.1111111111111	24	3.3	14	0.8	2.9	107	184	29.4	10.5	2.1	346	4.9	31.9	1.1	12.8	140	69	10.8	15	5	0	2	48	0.414603687571695	42	0.30584857538598	1.41666666666667
862	8722	0	45.9822962127393	62	0.181550179753366	0.045	0.18	0.045	8	4	3	0	1	0	0	108.898305084746	111.384615384615	67.025641025641	105.957455208961	27.5714285714286	36.7930559935393	97.3	15	2.1	15	0.9	0.5	113	169	36.3	12.6	2.9	82	5.9	35.4	1.9	16.8	141	16	4.5	15	1	0	1	48	0.414603687571695	38	0.209225537600491	390.8
864	8892	0	62.4077733177719	91	0.466216551645289	0	0.4256	0.112	14	3	0	4	4	1	2	90.6388888888889	90.7894736842105	51.3947368421053	65.8421052631579	17.3421052631579	35.9259259259259	98.8108108108108	26	2.2	8	18.3	2.1	108	114	30.9	9.7	11.3	712	6.6	41.7	3.2	22.5	137	37	11.2	13	5	5	3	72	0.860724094600982	56	0.724201671379514	149.516666666667
865	8896	1	70.1884850014207	54	0.131934681564631	0.612	3.033	0.09	4	0	2	0	1	0	1	88.6206896551724	122.51724137931	53.6551724137931	70.0344827586207	20.4242424242424	37.0158731369745	98	22	3	20	0.3	2.8	106	207	34.7	11.5	1.1	217	5.8	27.1	1.2	14.1	145	35	9	15	1	0	1	40	0.247442850379824	37	0.188911273423736	2
866	7358	1	83.4397949332731	45	0.090355662268945	0.0456	2.812	0.152	3	0	1	0	1	0	1	79.0930232558139	115.522727272727	55.7045454545455	76.6060772809115	14.0408163265306	36.5039686172728	97.6818181818182	19	4	26	1.1	1.5	113	211	44.7	13.9	2.7	221	4.4	26.2	2.2	18.2	154	47	15.2	15	1	0	1	49	0.437547390103724	47	0.454600386534955	1.31666666666667
867	7445	0	74.6233409274865	42	0.0793596067364393	0.0552	1.1132	0.092	3	1	0	0	1	0	1	97.9333333333333	100.066666666667	61.6333333333333	74.4444468180339	24.5833333333333	37.3492056225973	96.7741935483871	15	3.1	28	0.6	1.2	103	111	38.2	12.8	2	228	6.5	30.6	1.4	15.9	138	27	9.2	15	5	0	3	30	0.106398223217765	43	0.333566080724587	0.733333333333333
868	7447	0	78.7705461188898	80	0.341818687794096	0.304	2.736	0.304	6	3	0	0	1	0	2	108.3125	126.09375	65.40625	86.8854156732559	15.2820512820513	37.0740735089337	97.5714285714286	29	2.3	13	0.3	2.5	108	444	36.4	12.1	16.2	332	6.7	71.8	1.5	14.8	143	66	30.4	15	5	0	4	51	0.483851895865776	33	0.122700716637573	24194
869	7803	1	72.0859852724231	119	0.76637243243909	0	1.424	0.356	12	3	1	2	4	0	2	87.5454545454545	107.204545454545	41.5227272727273	64.0303023078225	29.8979591836735	37.0168886481391	95.7222222222222	23	3.8	13	4.7	3.3	125	152	37.3	12.9	2.4	198	3.7	32.7	2.1	18.2	148	95	35.6	15	6	0	3	65	0.769396160670446	55	0.698022747482586	1.38333333333333
870	7809	0	49.8049896129243	51	0.116526765814168	0	1.41	0.188	3	0	0	0	1	1	1	122.791666666667	140.217391304348	67.7391304347826	91.8985781462296	24.9166666666667	37.3518519931369	99.7916666666667	37	3.3	12	0.7	1.5	121	1356	42.3	13.3	5.5	344	6.3	48.4	1.2	13.3	150	31	18.8	14	6	5	3	24	0.0581533536933968	32	0.109622781561179	1.08333333333333
871	7910	0	63.910493666604	54	0.131934681564631	0.155	2.17	0.155	10	3	2	1	4	0	0	98.1627906976744	100.045454545455	53.2727272727273	69.4393930435181	17.6	38.7916670905219	97.8863636363636	22	1.8	15	1.3	1	116	144	32	10.7	5.3	92	6.8	28.7	1.3	13.6	147	36	15.5	15	5	0	2	49	0.437547390103724	39	0.231101848855616	1
872	7911	0	71.3052752175777	50	0.111748908263056	0.2068	3.5532	0.188	5	0	0	0	3	0	2	76.825	106.525	52.025	70.3416567802429	17.9375	36.8750010596381	97.4473684210526	13	2.9	27	0.4	2	117	151	33.8	11.4	1.5	372	4.6	27.7	1.2	13.9	150	57	18.8	15	5	0	2	41	0.266086520848452	36	0.170144996054249	22183.6833333333
873	7160	0	29.9630938503077	41	0.075974634156461	0	0.342	0.114	7	0	2	0	3	0	2	99.8181818181818	119.090909090909	71.3636363636364	88.3333317149769	23.448275862069	37.8611112523962	97.8636363636364	20	3.7	25	0.9	2.6	110	201	39.6	13.3	2.4	179	6	45.8	2.8	21.2	145	24	11.4	15	1	0	1	21	0.0417535080775526	35	0.152891534466978	1.66666666666667
874	7161	0	48.8034416412802	32	0.0509953135294617	0.9295	2.1463	0.169	5	3	1	0	1	0	0	109.466666666667	114	53.5833333333333	72.4571428571429	19.7435897435897	37.4444445857295	99.9310344827586	14	2.3	22	0.2	0.5	110	148	43	14.2	3.1	188	4.2	28.5	1.1	12.7	142	7	16.9	15	1	0	1	38	0.212560032341708	33	0.122700716637573	2.95
875	7224	0	76.7783924070535	58	0.155129907506569	0	0.4386	0.102	4	0	3	0	1	0	0	86.0416666666667	117.541666666667	47.5833333333333	74.4027789433797	24.8333333333333	37.044445461697	97.6666666666667	6	3.1	44	1.1	0.5	88	200	28.6	8.9	0.8	51	4.2	23.8	1.1	13.2	136	29	10.2	15	6	5	4	41	0.266086520848452	45	0.392432197729611	1.78333333333333
876	7275	0	53.8651922713038	33	0.0533315922973389	0.0354	1.062	0.059	6	0	1	0	1	0	4	62.2857142857143	141.576923076923	71.6153846153846	94.9359001746544	13.3333333333333	36.0138893127441	98.6	19	4	23	0.9	5.8	106	128	32.7	9.2	1.1	253	5.3	32.7	1.3	14.2	140	26	5.9	15	6	0	3	30	0.106398223217765	32	0.109622781561179	1.33333333333333
877	7683	0	75.7933387949583	65	0.203574752846539	0	1.5015	0.195	3	1	0	0	0	3	0	91.8214285714286	113.756097560976	67.7317073170732	84.3162438808343	19.8928571428571	37.2777781410823	97.4285714285714	24	4.7	19	0.5	1	120	390	41.4	14.4	3.3	237	5.6	21.1	1.3	14	149	32	19.5	8	4	2	2	59	0.660981452850639	31	0.0977833819842284	2.33333333333333
878	7686	0	35.1485821386916	47	0.0984310695493601	0	4.368	0.624	3	0	2	0	0	0	1	120.85	121.894736842105	65.3684210526316	84.2105206941304	21.4210526315789	37.0277786254883	95.65	22	4.1	23	0.8	1.4	95	119	23	8.9	6.6	71	3.9	28.5	1.5	16.8	136	29	62.4	15	6	5	4	36	0.181019761585943	29	0.0774792292942076	1497.35
879	7689	0	41.8557669374765	27	0.0406998344314517	0.324	1.404	0.108	3	2	0	0	1	0	0	69.5909090909091	119.181818181818	58.9090909090909	75.9545454545455	10.3571428571429	36.3777783711751	98.32	13	3.9	25	0.7	0.8	106	345	48	16	2.1	184	4.1	26.9	1.3	13.6	141	18	10.8	15	4	0	1	21	0.0417535080775526	28	0.0688429582830862	2
880	6921	0	55.7751830242638	9	0.0177988897887732	0.0366	0.793	0.061	4	4	0	0	0	0	0	71.1578947368421	115.3	67.6	85.0350895931846	17.2083333333333	36.953704268844	96.304347826087	15	3.1	25	0.9	0.7	106	109	44.6	14.9	1	209	3.7	81.2	1.3	12.7	142	13	6.1	15	6	0	3	31	0.116838573510712	29	0.0774792292942076	1.73333333333333
881	7105	0	62.7907716677243	40	0.072722637956702	0.2286	3.4798	0.127	3	0	0	0	0	0	3	90.7586206896552	145.068965517241	84.2068965517241	100.285714285714	14	36.4188032883864	99.2857142857143	20	3.4	28	1	1.3	115	446	36	11.9	2.3	149	4.3	28.2	1.2	13.6	150	34	12.7	15	6	5	4	41	0.266086520848452	33	0.122700716637573	1.75
882	8730	0	39.6315923694022	14	0.0224368104514975	0.04	1.84	0.1	1	0	0	0	1	0	0	83.625	118.733333333333	69.5666666666667	87.1333333333333	16.1351351351351	36.2314817640517	99.65625	17	3.9	22	0.2	0.8	106	96	36.8	12.7	3.2	290	4.1	32.9	1.2	13.6	140	9	10	15	5	0	2	21	0.0417535080775526	33	0.122700716637573	1.76666666666667
883	8857	0	77.773269953488	50	0.111748908263056	0.16	0.88	0.1	5	0	0	0	1	0	4	74.375	148.916666666667	55.625	88.8611125946045	16.8	36.4074085376881	97.7916666666667	21	3.6	27	0.4	7.6	99	100	36.9	11.8	1.8	223	6	73.7	2	17.2	139	60	10	15	4	0	2	41	0.266086520848452	37	0.188911273423736	3.11666666666667
884	7277	1	84.8631504743582	87	0.419608680735176	0	1.17	0.13	12	2	2	2	3	0	3	109.093023255814	98.2093023255814	51.6190476190476	67.9761903853643	19.2333333333333	37.3425928751628	95.6818181818182	22	2.3	11	2.8	2.3	118	126	24.2	8	6.6	98	6.2	38.9	2	17.2	144	59	13	15	6	5	4	69	0.826119995769426	56	0.724201671379514	1
886	8452	0	51.1377308286926	66	0.211344515561405	0.0216	1.3176	0.054	4	0	0	0	1	0	3	77.9230769230769	127.75	67.7083333333333	83.304347826087	14.8461538461538	35.968254937066	98.8235294117647	30	3.6	11	0.4	4.9	109	319	43	14.5	2	205	6	29.2	1.1	12.9	138	85	5.4	15	6	5	4	38	0.212560032341708	24	0.0425090204859465	1.8
887	8455	0	19.4370098759483	25	0.0371655224241628	0.069	2.438	0.115	1	0	0	0	0	1	0	104.333333333333	123.666666666667	61.1666666666667	81.9999821980794	15.5714285714286	36.4444435967339	99.7142857142857	21	3.8	18	0.3	0.8	112	91	40.3	13.7	1.7	302	4.2	26.8	1	12	147	8	11.5	14	6	4	4	14	0.0174450017603583	31	0.0977833819842284	1.8
888	8619	1	81.118556612237	46	0.0943159669270933	0.0684	3.8475	0.171	5	2	0	0	1	1	1	76.0740740740741	114.16	53.24	66.8	24.2857142857143	36.4222222222222	94.1111111111111	15	3.9	32	0.3	1.9	103	178	42.9	13.6	1.6	233	4.2	31.9	3.1	31.1	144	44	17.1	14	6	5	3	46	0.369603581722039	44	0.362483778008034	2105.16666666667
889	7464	0	54.1231114183148	60	0.167925716773725	0	0.142	0.071	7	3	2	0	1	0	1	102.529411764706	114.029411764706	63.1764705882353	81.0761765616281	28.8947368421053	36.4444450095848	95.5714285714286	16	2.7	14	0.5	1.8	109	199	26.3	8.6	2.6	62	3.8	63.9	1.4	15.3	135	34	7.1	15	6	5	4	52	0.507019055617768	48	0.486353390058873	2.18333333333333
890	7478	1	76.5455905490971	70	0.244567331593465	0.184	3.8272	0.184	9	0	3	4	1	0	1	105.5	121.25	50.1785714285714	73.869046483721	22.7142857142857	36.3111110263401	97.8965517241379	23	2.2	15	12.2	1.6	110	124	27.4	9.4	1.1	82	3.5	30.1	1.2	13.6	145	91	18.4	15	1	0	2	60	0.680887269877367	39	0.231101848855616	2.01666666666667
891	7481	0	76.7659007209223	46	0.0943159669270933	0.0468	2.574	0.117	3	0	0	0	1	1	1	94.4827586206897	110.379310344828	41.4137931034483	64.4023037614494	22.7666666666667	36.5679008578077	97.1034482758621	17	3.3	23	0.6	1.4	110	170	41.8	9.8	1.5	197	4	61.2	1.3	14.2	147	37	11.7	13	5	4	4	39	0.229591668830459	28	0.0688429582830862	2041.8
892	7696	1	82.8570214393116	57	0.14903624565945	0.69	1.755	0.075	9	3	0	0	4	0	2	84.2428571428571	105.236111111111	48.8194444444444	68.481486108568	16.3521126760563	37.0444446139865	99.1857142857143	18	3.2	22	0.9	2.4	113	138	33.4	10.7	1.9	208	5.3	150	3.8	22.9	147	47	7.5	15	4	0	1	62	0.718578141295551	36	0.170144996054249	8704.48333333333
893	7700	0	38.3084559600464	19	0.0282484932609094	0	0.81	0.162	4	3	0	0	1	0	0	77.2666666666667	105.3	57.4333333333333	72.7111099243164	15.8333333333333	36.9603172181145	96.9666666666667	12	3.7	24	0.8	0.9	111	109	35.5	12.2	2.6	191	4.5	25	1.4	14.2	143	9	16.2	15	6	0	3	22	0.0467394939739799	29	0.0774792292942076	1.18333333333333
895	7702	0	36.2875062718437	38	0.0666005753944609	0.1456	0.4732	0.091	1	2	0	0	1	0	0	93.7916666666667	97.9583333333333	50.6666666666667	66.4305543899536	16.1785714285714	37.1296296296296	98.1851851851852	12	2.8	21	0.3	0.5	104	87	33.3	11.8	0.9	205	3.8	60.5	1.2	14.9	133	11	9.1	15	4	0	3	11	0.011265291765325	28	0.0688429582830862	2905.76666666667
896	8471	0	34.0383391100715	41	0.075974634156461	0.198	0.6072	0.132	1	0	0	0	1	0	0	101.739130434783	107.434782608696	37.9130434782609	61.0869522094727	21.037037037037	38.6868683015457	97.5769230769231	14	3.1	25	0.8	0.8	97	115	30.1	10.1	0.9	196	5.4	33.2	1.5	14.8	131	19	13.2	15	6	5	4	6	0.0045837981855448	35	0.152891534466978	1.71666666666667
897	8475	0	77.9860984039096	37	0.0637221532740128	0.58	0.435	0.145	7	3	0	0	1	0	3	98.875	108.03125	70.65625	87.1249966621399	21.6774193548387	36.4583343929715	96.3636363636364	15	2.5	24	0.5	0.7	108	169	30.8	10.1	1.5	247	4.4	28.4	1.3	14.2	143	15	14.5	15	6	0	4	56	0.597588313888408	52	0.611922362607133	30434.9166666667
898	8482	1	88.5185235570348	94	0.501609994435648	0	0.9476	0.092	10	2	1	2	1	4	0	81.3095238095238	123.071428571429	48.9761904761905	73.4682549976167	18.8333333333333	37.2521366217197	98.1627906976744	14	4	16	2	0.9	118	152	32.9	9.3	5.1	145	3.7	27.8	2	17.6	148	32	9.2	3	1	1	1	71	0.849905974056501	42	0.30584857538598	2885.91666666667
899	8904	0	49.7824381328503	72	0.262448702081892	0.854	0.6344	0.122	10	3	2	2	1	0	2	97.125	103.146341463415	54.219512195122	68.8617878425412	19.9782608695652	37.4135810946241	99.6829268292683	19	2.6	9	4.5	2.2	132	162	28.1	9	4.6	110	5.1	47.6	2.4	19.5	154	46	12.2	15	5	0	1	50	0.460662301769887	42	0.30584857538598	1.66666666666667
900	7482	1	64.4463244131187	49	0.107143195427775	0.1411	0.4233	0.083	11	3	0	1	3	3	1	71.9565217391304	110.304347826087	61.6086956521739	76.8260869565217	14.8214285714286	35.8650793650794	98.5652173913043	16	3.6	28	1.5	1.3	102	260	38.5	12.6	1.7	261	6.3	129.8	1.5	16.3	139	45	8.3	7	5	1	1	56	0.597588313888408	43	0.333566080724587	1.1
901	7488	0	31.6971901886664	28	0.0425856061002645	0.4935	3.6096	0.141	4	2	0	0	0	1	1	100.2	132.310344827586	74.2758620689655	92.333330877896	18.0333333333333	36.7777777777778	96.48	14	4.1	21	0.3	1.2	112	171	42	14.1	3.6	244	4.4	25.4	1.2	13.2	144	17	14.1	14	6	4	4	12	0.0131099261356185	37	0.188911273423736	1
902	7492	0	55.1533107387248	84	0.385525521869554	0	0.945	0.135	4	0	0	0	1	3	0	78.8695652173913	103.567567567568	51.3513513513514	70.2702703733702	19.7586206896552	37.7063484797402	99.8461538461538	13	3.6	20	0.2	1	122	288	36.3	12.1	1.4	145	4.7	52.4	1	12	150	23	13.5	6	1	2	3	47	0.391925539232831	47	0.454600386534955	1.71666666666667
903	7495	0	58.2468550278283	79	0.331267040005529	0	0.918	0.153	11	3	1	0	4	0	3	96.25	93	60	71.4753076765272	22.2678571428571	37.9545462251914	89.3617021276596	23	3.9	17	0.5	2.7	107	384	52.8	19.3	7.5	232	8.9	35.8	1.5	16.2	145	25	15.3	15	5	0	1	45	0.347723333178511	49	0.518216933026906	0.866666666666667
905	7947	0	49.1123719950669	43	0.0828818658351324	0.0249	0.4814	0.083	3	0	2	0	1	0	0	67.6	105.538461538462	50.1538461538462	67.4615384615385	12.5483870967742	36.4907405994557	98.68	10	2.1	19	0.5	0.8	110	107	29.4	10.4	0.9	111	4.7	27.5	1	12.2	134	27	8.3	15	5	0	2	37	0.19636613203211	31	0.0977833819842284	1.4
906	7948	0	55.422496230049	62	0.181550179753366	0	0.66	0.11	8	3	1	3	1	0	0	106.214285714286	102.379310344828	63.9310344827586	79.2068965517241	24.5833333333333	37.4722226460775	95.1388888888889	19	2.8	22	7.1	0.5	109	177	36.8	12.2	2.9	146	4.2	26.6	3.6	23.2	144	34	11	15	4	0	1	51	0.483851895865776	34	0.137098606738186	2552.65
908	8489	0	72.145762895509	61	0.174633217202111	0	2.9512	0.136	7	0	2	0	1	1	3	87.7391304347826	131	67.1739130434783	79	19.8620689655172	36.9444444444444	99.8823529411765	20	2.8	17	0.6	4.4	131	220	48.2	16.6	3.1	130	4.1	40	1.4	15.2	161	70	13.6	13	6	4	3	45	0.347723333178511	34	0.137098606738186	1.18333333333333
909	8501	0	24.4084466536849	37	0.0637221532740128	0.4785	1.2267	0.087	1	0	0	0	1	0	0	82.3076923076923	123.833333333333	66.125	79.125	18.7692307692308	36.4907407407407	99.1538461538462	15	5.2	20	0.5	0.8	107	179	40.5	14.2	1.6	290	4.2	32.4	1.3	15.2	141	14	8.7	15	6	5	4	8	0.00680920525950229	41	0.279468409210464	1.88333333333333
910	8623	1	86.5362183700325	71	0.253403840278451	0.279	4.8546	0.186	4	2	0	0	1	2	1	124.047619047619	90.3606557377049	48.4754098360656	62.4371559268138	23.6774193548387	35.4907417297363	99.6612903225806	10	2.4	17	1.8	1.3	124	221	29.6	9.9	1.4	280	3.3	150	2.6	19.1	149	39	18.6	12	6	2	4	52	0.507019055617768	48	0.486353390058873	1146.51666666667
911	8641	0	43.626947769992	26	0.0388941759754069	0.4875	1.125	0.125	7	4	3	0	0	0	0	66.8	136.88	71.76	94.32	11.25	37.5694449742635	98.3793103448276	12	3.9	28	0.5	1.1	107	459	42.4	12.5	2.9	425	7.2	27.1	1.3	13.9	146	21	12.5	15	6	0	4	30	0.106398223217765	27	0.061105571188783	4.86666666666667
912	8767	1	72.2236389325941	63	0.188678483362089	0.0436	0.218	0.218	11	4	0	1	3	0	3	100.833333333333	98.5151515151515	55.1818181818182	71.1313121680057	20.027027027027	37.0777774386936	93.3529411764706	15	2.7	22	1.5	1	106	190	36.4	12.2	2.5	300	3.8	28.5	1.1	12.9	136	29	21.8	15	1	0	1	69	0.826119995769426	44	0.362483778008034	3.11666666666667
913	8770	0	300.007515533334	73	0.271698918550769	0	0.7859	0.271	7	2	0	0	1	1	3	78.4	125.333333333333	55.8333333333333	78.9999910990397	18.72	35.9999995761448	94.2692307692308	25	2.6	25	0.4	2.2	98	134	34	10.7	2.8	334	5.2	44.7	1.9	16.7	143	71	27.1	14	6	4	4	49	0.437547390103724	35	0.152891534466978	2453.78333333333
914	7511	1	76.8260982520569	49	0.107143195427775	0.1578	0.263	0.263	3	3	0	0	0	0	0	94.3181818181818	170.181818181818	60.8636363636364	97.3029996698553	15.6428571428571	37.8833342658149	99.72	12	2.6	35	0.2	0.9	110	176	27.3	8.7	3.6	369	4.4	39.1	5.3	29	154	78	26.3	15	4	0	4	43	0.305597154296702	37	0.188911273423736	0.6
915	7519	0	80.5111272495739	60	0.167925716773725	0.09	0.39	0.03	6	3	0	0	3	0	0	95.4897959183673	106.483870967742	42.5967741935484	64.24043931	17.25	37.3989895136669	97.6122448979592	11	2.5	17	0.4	0.8	109	332	30.2	9.7	2.4	242	5.9	35.4	1.8	15.9	133	20	3	15	6	5	4	67	0.799323427283074	44	0.362483778008034	1
916	7525	0	66.4788209864206	77	0.310671896506282	0.0009	0.081	0.009	4	0	3	0	1	0	0	102.555555555556	102.666666666667	59.3703703703704	73.8024704544632	11.3939393939394	36.7698415120443	98.5185185185185	19	2.2	17	1	0.6	105	190	34.7	12.1	4.7	68	4.3	27.7	1.1	12.4	134	21	0.9	15	6	0	3	57	0.619273966505765	36	0.170144996054249	0.85
917	7709	1	79.2021768304505	45	0.090355662268945	0.2128	2.1679	0.133	4	2	0	0	0	1	3	108.736842105263	129.473684210526	83.5263157894737	98.8421522441663	20.8888888888889	36.6296287819191	97.625	17	2.6	21	0.5	1.1	97	330	32.3	10.8	3.3	250	5.6	69.2	1.3	14.4	131	29	13.3	14	6	4	4	46	0.369603581722039	38	0.209225537600491	38756.3666666667
918	7816	0	44.0793985816507	55	0.137442045415608	0	8.9712	0.356	4	4	0	0	0	0	0	125.608695652174	119.086956521739	82	94.4090909090909	20.1785714285714	37.6333329942491	97.6363636363636	21	3.9	24	0.4	0.6	100	210	47	16.1	0.9	623	4.3	80.3	2.8	20.6	137	6	35.6	15	4	0	1	36	0.181019761585943	33	0.122700716637573	1.68333333333333
919	8780	1	80.4791184743672	44	0.0865457592186239	0.1155	1.386	0.077	6	2	2	0	1	0	1	75.2380952380952	112.272727272727	53.6590909090909	71.0151523243297	16.906976744186	36.4414632843762	99	16	3.3	23	0.6	1.8	106	205	38	12.5	12.9	96	5.8	71	1.9	16.8	141	29	7.7	15	6	5	4	46	0.369603581722039	38	0.209225537600491	3857.03333333333
920	8492	1	70.8618399277435	32	0.0509953135294617	0.0282	2.491	0.094	6	2	0	0	1	2	1	72.6923076923077	105.416666666667	55.5833333333333	68	17.88	35.8425925925926	95.44	13	2.4	30	0.2	1.9	106	134	26.7	8	1.1	239	5.1	33.7	1.6	17.9	145	85	9.4	10	6	1	3	30	0.106398223217765	27	0.061105571188783	4202.06666666667
921	8494	0	64.9399147422196	59	0.161425458107935	0.0192	0.0728	0.008	5	3	1	0	1	0	0	90.6666666666667	116.333333333333	52.5714285714286	73.8253758748372	17.2758620689655	38.1597232818604	96	12	3.6	30	1.1	0.5	99	136	28.6	9.5	2.5	132	3.6	33.6	1.5	14.6	137	19	0.8	15	5	0	2	49	0.437547390103724	42	0.30584857538598	1.45
922	8772	0	69.0004190144251	40	0.072722637956702	0.0315	2.331	0.105	7	3	0	0	1	3	0	96.3103448275862	144.862068965517	74	98.6308716365269	19.5172413793103	37.1825402880472	97.5769230769231	12	4.4	26	0.4	0.8	107	111	41.6	13.6	3.3	156	4.1	30.4	0.9	11	141	11	10.5	8	5	1	2	53	0.530067675181907	39	0.231101848855616	2.5
923	8774	1	300.003227343991	76	0.300642543142082	0.6848	2.7606	0.107	6	1	0	0	0	3	3	105.086956521739	148.681818181818	78.8636363636364	102.136390686035	29.6896551724138	36.5888892279731	98.8333333333333	15	2.9	25	0.6	0.6	111	166	28.7	9.5	3.7	378	6.1	34.7	1.3	13.8	147	27	10.7	6	4	1	1	52	0.507019055617768	60	0.813876772254812	1.41666666666667
924	8879	0	29.9050222561723	20	0.0295751351789667	0.432	3.564	0.108	3	3	0	0	0	0	0	87.1	117.85	70.2	87.6166648864746	22.9615384615385	36.6944440205892	97.0952380952381	19	3.5	20	0.3	0.7	102	112	38.3	13.4	4.5	557	5.3	26.4	1.1	12.8	136	15	10.8	15	6	0	4	18	0.0292951667754007	27	0.061105571188783	0
926	8887	0	73.7807872994202	39	0.0695993546372652	0.1134	1.0368	0.162	1	0	0	0	1	0	0	87.5263157894737	119.944444444444	53.5555555555556	69.2941176470588	23.0526315789474	37.7098766373999	98.6842105263158	20	2.8	14	0.1	1	113	138	34.2	9.8	1.3	305	5.3	22.6	1.2	13.4	141	55	16.2	15	6	5	4	49	0.437547390103724	24	0.0425090204859465	0.933333333333333
927	8002	1	83.9816278836538	55	0.137442045415608	0.8786	6.6086	0.382	9	0	0	4	3	0	2	88.75	114	66.4857142857143	85.0190455845424	17.9318181818182	35.9259252195005	97.8378378378378	19	2.8	23	16.5	2.9	105	121	38.1	11.9	2.2	239	4.4	36.7	2.6	19.4	143	51	38.2	15	5	0	2	53	0.530067675181907	35	0.152891534466978	4.53333333333333
928	7533	1	57.484063553145	92	0.477994225052727	0.041	1.968	0.082	8	3	0	0	1	4	0	79.3684210526316	102.421052631579	52.2631578947368	68.9824525933517	19.8571428571429	37.1222220526801	98.0588235294118	20	2.8	17	0.7	0.6	107	118	40.8	14.3	1.7	264	4.6	150	1.6	15.6	140	12	8.2	3	1	1	1	74	0.880341431528547	49	0.518216933026906	0.883333333333333
929	7538	0	59.2619733717391	38	0.0666005753944609	1.634	1.892	0.172	2	0	0	0	1	1	0	98.24	104.4	50.16	68.2399998474121	20.4166666666667	36.601852134422	98.68	11	4.3	30	0.8	0.7	98	132	24.1	8.4	0.8	537	4.3	23.3	1.1	12.9	135	17	17.2	14	6	4	4	18	0.0292951667754007	24	0.0425090204859465	45723.8166666667
930	7543	1	77.6770193346694	90	0.454476419914007	0	1.0368	0.162	8	3	0	0	1	3	1	83.5588235294118	153	77.2368421052632	101.243885319407	32.625	37.6190476190476	95.6756756756757	18	4	29	0.4	1.6	104	125	44.5	14.2	1.6	184	5.5	39.8	3.8	24	147	41	16.2	6	4	1	1	60	0.680887269877367	58	0.772133934336207	606.25
932	7820	0	83.1168211253949	44	0.0865457592186239	0	0.546	0.091	4	2	0	0	2	0	0	89.2307692307692	96.3947368421053	45.1578947368421	62.2368343754819	20.3111111111111	36.5493821509091	95.6818181818182	17	2.3	24	0.9	1.1	102	137	35.2	11.8	2.2	236	4.5	31.8	2.6	25.3	139	31	9.1	15	6	5	4	47	0.391925539232831	43	0.333566080724587	1.73333333333333
933	7971	0	75.6231968766218	43	0.0828818658351324	0	0.7735	0.035	7	3	1	0	1	1	1	97.2916666666667	126.392857142857	58	79.1851851851852	19.1612903225806	37.5952384585426	94.1538461538462	13	3.4	39	0.4	1.2	92	248	29.1	9.8	1.8	142	5.2	29	1	12.4	142	29	3.5	14	6	5	3	45	0.347723333178511	35	0.152891534466978	7380.45
934	7973	1	77.7340162037671	56	0.143141394839062	0.2128	1.6016	0.112	9	0	1	0	4	1	3	113.25	113	62.3548387096774	80.4086032990486	17.037037037037	37.4636358781294	98.64	14	2.7	24	1.4	1.1	107	107	36.1	12.1	1.1	130	4.5	28.4	1.3	14.1	140	23	11.2	14	6	5	3	51	0.483851895865776	39	0.231101848855616	1.33333333333333
935	7976	0	41.690062494334	79	0.331267040005529	0	0.7065	0.045	8	4	3	2	1	0	0	127.428571428571	84.969696969697	43.8787878787879	57.3823530533734	24.125	37.8333324856228	87.9545454545455	28	2.2	9	2.1	0.7	105	242	27.5	8.9	13.8	36	6	32.2	1.5	14.8	139	16	4.5	15	1	0	1	70	0.83837926124234	42	0.30584857538598	4903
936	8790	1	300.039103608272	99	0.560388768312394	0.502	1.5562	0.251	8	0	0	0	4	0	4	70	103.5	42.5789473684211	63.3070210908589	15.9047619047619	36.0555560500533	97.8260869565217	36	2.8	10	1.1	7.6	101	204	32.1	9.9	5.2	372	5.8	56.6	48.2	87.5	140	109	25.1	15	5	0	1	67	0.799323427283074	48	0.486353390058873	16.4833333333333
937	8791	0	65.7927465633136	55	0.137442045415608	0.216	1.323	0.135	2	2	0	0	1	1	0	121.222222222222	161.64	97.72	119.026684112549	22.4444444444444	37.2936515202598	92.9642857142857	14	2.8	30	0.3	1	101	206	40.4	12.6	2.4	244	5.3	24.3	1	12.1	141	35	13.5	13	6	4	3	41	0.266086520848452	33	0.122700716637573	2.05
938	8796	0	75.0102523349816	62	0.181550179753366	0.0568	2.0732	0.142	8	0	0	1	1	2	4	97.8888888888889	149.666666666667	74.4444444444444	98.3081755008338	13.6111111111111	37.4722226460775	99.5111111111111	24	3.7	18	1.2	9.2	104	128	32.1	10.2	1.6	236	4.9	30.5	1.3	13.7	144	55	14.2	10	6	1	3	53	0.530067675181907	42	0.30584857538598	5774.1
939	8086	1	72.4968711764316	39	0.0695993546372652	0.3348	1.953	0.186	1	0	0	0	1	0	0	74.6046511627907	138.266666666667	65	90.5481465657552	15.804347826087	35.5648153799551	98.9772727272727	14	4.1	24	0.4	1	108	147	34.4	11.7	2.1	368	4.7	33.9	1.3	14.5	138	11	18.6	15	6	5	4	34	0.152870496099133	21	0.0293948572474154	2751.9
940	8097	0	21.8778890979334	11	0.0195288569324173	0.0098	0.8918	0.098	1	1	0	0	1	0	0	78.9166666666667	103.25	56.125	71.8333331743876	16.4137931034483	37.1349207560221	99.8695652173913	14	4	23	0.6	0.9	109	161	39.2	13	1.4	190	4	32.4	1.4	15.2	142	13	9.8	15	5	0	2	13	0.0151633279158665	26	0.0541871972038274	0.516666666666667
941	7553	0	81.1157352332305	46	0.0943159669270933	0.273	1.2012	0.273	2	0	0	0	1	0	1	77.6944444444444	119.611111111111	52.4444444444444	74.6111111111111	15.8571428571429	36.8240744979293	99.8684210526316	18	2	20	0.5	1.8	112	297	43.2	14	5.3	227	4.6	26.7	1.2	13.7	147	30	27.3	15	5	0	3	49	0.437547390103724	34	0.137098606738186	582.65
942	7569	0	63.246045252696	27	0.0406998344314517	0	0.604	0.151	4	3	0	0	1	0	0	76.6	100.952380952381	60.4761904761905	74.6	15.1333333333333	37.4907408820258	94.1363636363636	20	2.7	30	0.5	1.1	98	170	39.6	13.4	3	326	4.7	24.8	1.2	13.3	139	18	15.1	15	6	0	4	34	0.152870496099133	33	0.122700716637573	1.36666666666667
943	7574	0	42.4835047214764	32	0.0509953135294617	0	0.525	0.105	1	0	0	0	1	0	0	106.875	107	67.2352941176471	77.1764705882353	25.125	36.75	97.3125	22	2.2	14	13.7	0.5	106	115	28.5	9.3	5.7	83	4.7	43.1	2	20.9	137	18	10.5	15	6	5	4	33	0.140051062900573	27	0.061105571188783	215.733333333333
944	7728	0	49.322587103335	68	0.22752843138664	0	0	0.289	9	4	0	0	4	0	1	85.3777777777778	102.859649122807	60.6315789473684	75.1988279777661	24.7391304347826	37.1444439358181	86.8260869565217	21	3.5	23	0.6	1.4	97	129	40.5	13.2	2.4	188	4.5	19.1	1.2	13.3	136	44	28.9	15	5	0	2	59	0.660981452850639	34	0.137098606738186	2632.71666666667
947	8511	0	69.9963463785147	52	0.121480964057338	0.4335	5.1425	0.085	2	2	0	0	1	0	1	77.9130434782609	108.913043478261	42.5652173913044	64.6811430557914	33.2727272727273	37.1888885498047	99.695652173913	19	3.5	24	0.2	1.6	103	128	33.1	11.5	3.2	227	4.9	18.5	1	12.4	140	31	8.5	15	6	5	4	31	0.116838573510712	36	0.170144996054249	1.98333333333333
948	8519	1	73.6952224547418	62	0.181550179753366	0.046	3.22	0.115	5	0	0	0	3	0	2	103.5	125.837837837838	60.8918918918919	84.1578975476717	21.1190476190476	37.952381921193	98.7368421052632	14	2.6	24	0.5	3.5	116	139	30.3	10	1.4	334	5.1	29.2	1.7	15.6	150	78	11.5	15	5	0	3	48	0.414603687571695	40	0.254529276070534	1.28333333333333
949	8189	0	18.5490112073335	14	0.0224368104514975	0.104	2.457	0.13	1	0	0	0	1	0	0	61	108.52380952381	57.1904761904762	74.3015808832078	17.3181818181818	36.8888888888889	99.7368421052632	16	3.7	18	0.6	0.7	111	129	35.6	11.8	7.2	230	4.3	28.4	1.4	14.7	142	16	13	15	6	5	4	16	0.0227783499153223	25	0.0480120662752839	1.25
950	8196	0	70.6254754584834	80	0.341818687794096	0.0699	2.0271	0.233	11	3	0	0	3	2	3	81.1212121212121	109.272727272727	45.1818181818182	63.03125	25.5588235294118	36.6249995761448	98.0588235294118	21	2.8	16	3.5	4.8	112	252	28	9	1.3	508	5.2	101.5	1.4	15.5	137	109	23.3	11	5	2	4	61	0.700098236144212	44	0.362483778008034	34298.1333333333
951	8199	0	44.8359639712239	56	0.143141394839062	0.0504	1.2824	0.028	5	2	1	0	1	0	1	114.767441860465	99.7843137254902	59.5294117647059	73.5620901818369	31.5681818181818	37.2407409291209	98.4186046511628	20	2.6	19	0.8	1.5	111	144	41.3	13.8	6.6	157	4.7	43.2	1.9	17.3	137	25	2.8	15	6	5	4	42	0.285486456014371	45	0.392432197729611	1.1
952	7583	0	300.007517086084	37	0.0637221532740128	0.2	3.03	0.1	4	2	0	0	1	1	0	78.28	134.357142857143	34.8214285714286	67.9885068433038	20.2	36.6759264910663	99.76	13	3.4	18	0.4	1	115	218	33.6	11.1	1.5	268	4.1	34.2	1.2	13.6	147	17	10	13	6	4	3	35	0.16652291711905	31	0.0977833819842284	2071.6
953	7604	0	78.3309538543902	32	0.0509953135294617	0.0125	0.3875	0.125	4	3	0	0	1	0	0	90.4782608695652	126.434782608696	63.4782608695652	79.2173913043478	19.7241379310345	36.6388893127441	96.375	10	3.6	35	0.7	1	95	171	34.3	11.7	1.1	343	4.4	41.1	2.7	26.8	137	22	12.5	15	6	0	4	36	0.181019761585943	34	0.137098606738186	1.11666666666667
954	7607	0	33.533369180951	48	0.102705357639901	0.273	2.093	0.091	1	0	0	0	1	0	0	105.484848484848	132.46875	50.25	77.6562696695328	19.7948717948718	37.703704127559	98.7428571428571	15	3.3	18	0.6	0.9	117	95	27	9.6	1.2	276	4.6	78.4	1.5	15	144	39	9.1	15	5	0	3	25	0.0646488355702984	36	0.170144996054249	556.633333333333
955	7952	0	60.474305899062	33	0.0533315922973389	0.1584	3.564	0.198	4	2	0	0	1	0	2	96.5581395348837	145.692307692308	83.85	91.2083333333333	16.7	37.0074079772572	98.1538461538462	20	4.8	19	1.1	2.4	101	214	29.2	9.6	1.6	194	5.8	25.3	1	12.6	138	79	19.8	15	6	0	4	34	0.152870496099133	7	0.00505605431554264	17582.1666666667
957	8666	0	43.977998028755	55	0.137442045415608	0.1935	3.8958	0.129	2	0	1	0	1	0	0	90.6086956521739	121.823529411765	60.4313725490196	79.7581686132094	17.8076923076923	37.7592595418294	96.9090909090909	10	3.2	27	0.5	0.7	111	136	31.3	10.9	1.2	232	3.8	28.4	1.1	13.4	143	25	12.9	15	1	0	2	22	0.0467394939739799	36	0.170144996054249	4661.21666666667
958	8668	1	72.9136454582015	76	0.300642543142082	0	0.336	0.112	3	0	0	3	1	0	2	88.9	123.1	68.3	86.5667098999023	19.75	36.8611102634006	95.5	18	4	28	12.7	1	95	112	45.6	15.2	1.7	303	3.7	41.1	2	17	135	13	11.2	15	6	5	4	43	0.305597154296702	30	0.0870975718217523	7402.63333333333
959	8014	0	30.2649817842741	55	0.137442045415608	0	0	2.29	8	0	3	1	4	0	0	75.8918918918919	101.972972972973	61.8918918918919	71.1081081081081	14.1136363636364	36.9691358966592	99.6086956521739	14	3.3	23	1.7	0.9	109	199	25.2	9.5	0.9	117	4.1	44.3	1.8	19.3	143	9	229	15	6	0	3	29	0.0966978364673039	29	0.0774792292942076	247.166666666667
960	8106	0	38.3559241708744	33	0.0533315922973389	0.0242	1.936	0.121	3	0	1	2	0	0	0	108.88	132.68	74.92	95.4027668635051	15.8666666666667	37.8888905843099	100	23	4.2	23	2.7	1	111	180	38	13.4	0.9	192	4.1	25.9	1.6	15	145	10	12.1	15	5	0	1	22	0.0467394939739799	38	0.209225537600491	2.01666666666667
961	7614	0	80.9568175765048	46	0.0943159669270933	0.322	0.42	0.14	7	3	0	0	3	0	1	64.8181818181818	120.5	55.5	77.1666636033492	21.1428571428571	36.5092595418294	95.5714285714286	19	4.2	24	1	2	109	211	40.9	14.4	3.1	186	4.5	26.7	1.1	13.3	143	37	14	15	6	0	3	53	0.530067675181907	47	0.454600386534955	2.16666666666667
962	7751	0	66.7049565070201	65	0.203574752846539	0.0186	0.8742	0.186	4	0	0	0	0	4	0	93.0833333333333	137.375	65.9166666666667	90.3333333333333	20.2	37.3541657129923	99.96	15	2.9	24	0.8	1.1	106	138	38.7	13.2	2	266	4.3	22.7	1.1	12.4	144	16	18.6	4	2	1	1	52	0.507019055617768	44	0.362483778008034	1.48333333333333
964	8532	1	300.007931765484	41	0.075974634156461	0	1.2576	0.131	2	2	0	1	1	0	1	93.2	126.583333333333	65.9583333333333	80.0416666666667	28.52	37.0277777777778	94.68	15	2.7	26	0.2	1.4	99	185	40.3	13.6	1.1	215	3.9	26.4	1.1	13.1	137	29	13.1	15	6	5	4	32	0.128047650802525	34	0.137098606738186	1.6
965	8533	0	300.002681663167	26	0.0388941759754069	0	0.494	0.247	2	2	0	0	1	0	1	64.5416666666667	107	47.2083333333333	61.1666666666667	22.2258064516129	36.5793650793651	95.375	21	2.3	18	0.3	2.8	119	166	32.5	10.1	3.1	320	5.4	26.2	1.6	17	147	75	24.7	15	6	5	4	42	0.285486456014371	22	0.0332591676367743	1.41666666666667
966	8674	0	48.3479413547629	24	0.0355108602524421	0.5328	0.8544	0.048	4	2	3	1	0	0	0	72.5	128.366666666667	74.4333333333333	86.7666666666667	15.1875	36.6111111111111	96.5625	13	3.3	20	1.2	0.8	112	103	29	8.6	1.1	47	4.3	34.5	1.3	14.2	141	18	4.8	15	6	5	4	15	0.0199758771183112	22	0.0332591676367743	1.26666666666667
967	8109	1	59.1763472409566	51	0.116526765814168	0.0395	0.3476	0.079	11	4	0	0	4	0	3	64.8947368421053	137.647058823529	57.4117647058824	77.2941176470588	14.8947368421053	36.4333333333333	95.7368421052632	22	3	19	0.3	6.5	94	221	32.9	10.5	1	189	8.5	32.1	1	11.9	129	125	7.9	15	4	0	1	56	0.597588313888408	48	0.486353390058873	1.11666666666667
968	8112	0	70.0924754708547	33	0.0533315922973389	0.1974	1.7484	0.141	2	0	0	0	2	0	0	97.037037037037	123	57.25	81.0714285714286	19.1142857142857	38.1444443596734	99.4814814814815	12	2.6	18	0.5	0.6	120	153	27	9	1.1	228	4.1	30.4	1.1	13.1	145	11	14.1	15	5	0	3	42	0.285486456014371	36	0.170144996054249	0.933333333333333
969	8205	0	54.385168581531	57	0.14903624565945	0.0548	2.466	0.274	2	0	0	0	0	1	1	82.9047619047619	115.952380952381	65.8571428571429	84.4285714285714	21.2222222222222	37.7708329094781	95.0434782608696	32	2.9	14	0.9	1.6	111	143	31.6	10.9	1.7	367	6.7	33	1.5	15.4	140	67	27.4	14	6	4	4	36	0.181019761585943	34	0.137098606738186	1.75
970	8207	0	56.9282570541257	67	0.219329157639327	0.032	0.064	0.016	8	4	1	2	1	0	0	103.953488372093	112	59.2790697674419	76.0697651352993	27.0851063829787	37.4999994701809	96.525	14	1.9	18	4.9	0.7	105	183	26	8.6	3.6	169	3.7	28.4	1.2	13.2	133	16	1.6	15	6	5	4	40	0.247442850379824	44	0.362483778008034	0.266666666666667
971	8208	0	76.020747000416	37	0.0637221532740128	0.2204	1.624	0.116	4	0	0	1	1	1	1	76.45	180.7	71.55	110.392082438749	23.5434782608696	37.4666663275825	97.65	17	3.4	21	1.6	1.2	105	160	40.3	13.7	3	180	3.6	34.2	1.5	15	139	22	11.6	14	6	5	3	36	0.181019761585943	47	0.454600386534955	1590.33333333333
972	8209	1	78.1588678926625	89	0.442786686853868	0.3132	3.9498	0.174	7	3	0	0	4	0	3	64.6842105263158	133.631578947368	52.2631578947368	79.3859628376208	18.5789473684211	36.544443766276	99.0526315789474	17	2.9	28	0.7	0.7	94	297	29.6	10.2	1.5	324	3.4	31.6	1.3	14.4	132	10	17.4	15	6	5	4	58	0.640425770368787	50	0.549933001966723	38.5833333333333
973	8213	0	59.8973154176622	54	0.131934681564631	0.4275	5.085	0.225	3	2	0	0	1	0	0	85.7941176470588	130.088235294118	67.0588235294118	88.7058823529412	19.5853658536585	36.9259262084961	98.2285714285714	14	2.2	25	0.9	0.6	102	100	32.8	10.9	1.2	325	3.1	24.7	1.3	13.9	138	19	22.5	15	6	0	2	25	0.0646488355702984	41	0.279468409210464	1
974	7655	0	64.9454429452862	47	0.0984310695493601	0.013	0.6955	0.065	3	0	1	0	0	0	2	88.2916666666667	154.695652173913	58.3478260869565	90.4637474391771	22.2608695652174	37.0555559794108	98.5	25	3.3	13	1	3.4	103	208	26.5	8.9	3.3	144	4.3	63.8	1	12.2	138	55	6.5	15	6	5	4	31	0.116838573510712	22	0.0332591676367743	1
975	7985	0	50.907587881358	127	0.827215487391148	0.002	0.024	0.002	14	0	3	2	4	1	4	131.490566037736	100.792452830189	56.3396226415094	71.2704508079673	22.953125	38.5802473845305	98.8181818181818	20	2.6	13	5.3	5.9	99	141	25.3	8.9	6.6	61	4.6	43.7	2.3	18.8	127	70	0.2	14	6	5	3	81	0.930896309707605	48	0.486353390058873	27773.4666666667
976	7987	0	58.9516073260002	42	0.0793596067364393	0.1215	1.215	0.405	4	3	0	0	1	0	0	91.78125	97.975	55.45	71.1083323478699	25.972972972973	36.6203703703704	97.5666666666667	16	2.7	20	0.5	0.6	89	127	31.9	11.4	1.9	224	4.4	150	1.7	16	121	4	40.5	15	6	5	4	56	0.597588313888408	43	0.333566080724587	6785.26666666667
977	8812	0	46.54236856	72	0.262448702081892	0.052	1.664	0.052	5	0	0	2	1	4	0	99.6363636363636	118.695652173913	63.8260869565217	82.5362654976223	18.36	37.7380964491102	98.9090909090909	11	2.3	23	3.2	0.4	103	141	30.2	10.2	2.4	250	2.4	27	1.3	13.9	135	4	5.2	3	1	1	1	70	0.83837926124234	39	0.231101848855616	0
978	8287	0	300.002814629296	47	0.0984310695493601	0.0136	0.68	0.136	4	2	1	0	1	0	0	89.1304347826087	135.086956521739	50	78.3623221024223	20.8518518518519	37.1874994701809	99.8333333333333	18	3.3	16	0.4	0.9	117	199	33.6	11.8	7.5	115	5	30.7	1.3	13.5	147	67	13.6	15	5	0	4	52	0.507019055617768	38	0.209225537600491	1.35
979	7659	0	68.6353023272039	84	0.385525521869554	0.513	1.242	0.09	8	3	0	0	1	3	1	89.4	96.4	52.76	67.306664276123	16.6666666666667	37.0833328035143	97.7692307692308	23	3.7	21	0.7	1.4	111	173	40	13.2	6.9	242	4.9	27	1.6	15.1	142	44	9	6	4	1	1	55	0.575439155617865	47	0.454600386534955	1.93333333333333
980	7866	0	63.9843131910309	3	0.0134634734905321	0.1432	1.5752	0.179	0	2	0	0	0	0	0	110.62962962963	132.428571428571	71.25	88.8571428571429	22.1481481481481	36.8000005086263	93.8	18	2.8	23	0.3	1.3	103	125	41.4	13.8	2.8	317	7.4	129.5	1.5	15.9	139	45	17.9	15	6	5	4	18	0.0292951667754007	15	0.0138968331168213	98.25
981	7871	0	301.873645748217	68	0.22752843138664	0	1.008	0.112	5	0	0	0	1	0	4	125.526315789474	97.5	39.1111111111111	58.5740720960829	28.4090909090909	36.875	93.5909090909091	19	2.6	15	0.2	1.3	117	198	30.5	8.8	6.9	337	4.8	32.9	1.5	14.9	143	32	11.2	15	4	0	1	53	0.530067675181907	54	0.670489539161607	3.13333333333333
982	7125	0	50.963068347176	61	0.174633217202111	0.139	0.695	0.139	7	3	0	0	4	0	0	82.875	124.761904761905	54.5714285714286	77.968252272833	13.4	36.0740746392144	96.4545454545455	27	3.4	12	0.3	1.1	117	310	39.3	12.7	1.4	373	5.2	36.5	1.1	13.1	146	29	13.9	15	6	5	4	37	0.19636613203211	38	0.209225537600491	2463.01666666667
984	8540	1	77.6880275421653	67	0.219329157639327	0.036	0.84	0.06	6	0	3	2	1	0	0	110.076923076923	121.871794871795	62.1538461538462	84.1453052422939	14.1521739130435	36.9537035624186	99.8108108108108	14	2.4	29	3.1	0.7	106	92	30	10.1	1.4	81	4	26.3	1.2	13.2	147	32	6	15	4	0	3	46	0.369603581722039	43	0.333566080724587	0
985	8541	0	300.003090480142	36	0.060960009469949	0.0115	0.575	0.115	5	3	0	2	0	2	0	79.2592592592593	148.88	68.72	95.4400366210938	16.9705882352941	36.988889058431	99.1153846153846	11	2.9	29	2.1	0.6	103	159	32.6	11.2	1.4	283	4.3	39	1.2	13.6	136	17	11.5	10	5	1	4	46	0.369603581722039	40	0.254529276070534	0.433333333333333
987	8115	0	82.8413903772476	44	0.0865457592186239	0.356	1.0858	0.178	2	0	0	0	1	0	1	78.7714285714286	128.741935483871	52.8709677419355	77.4086131434287	23.2631578947368	37.1574076899776	97.9714285714286	15	2.9	30	0.3	1	97	183	28.2	9.5	1.6	335	3.8	29.8	1.3	14.2	138	30	17.8	15	6	5	4	46	0.369603581722039	27	0.061105571188783	1.35
988	8116	0	55.0209110152133	53	0.126615606059166	0.2268	3.1428	0.108	8	0	2	0	4	0	2	86.3809523809524	120.666666666667	68.2380952380952	88	18.8461538461538	36.7916668785943	100	19	4.6	19	0.4	2.2	122	348	38.9	13.7	3.5	152	4.6	29.7	1.4	14.7	145	30	10.8	15	6	0	4	29	0.0966978364673039	31	0.0977833819842284	1.51666666666667
989	8125	0	300.002771754374	58	0.155129907506569	0.0112	0.9184	0.056	11	3	1	0	1	2	4	79.0606060606061	89	52	61.2727272727273	20.1176470588235	36.0833330507632	93.9677419354839	18	3.9	21	0.2	1.4	107	139	42.5	13.5	1.7	159	5.9	22.9	1	11.8	141	59	5.6	10	5	4	1	75	0.88919791186121	55	0.698022747482586	1.8
990	9702	1	79.3634672164087	56	0.143141394839062	0.0116	0.6612	0.116	3	2	0	0	1	0	0	70.1428571428571	120.25	50.1428571428571	72.6071462631226	22.3823529411765	37.0952382163396	94.6470588235294	9	2.5	37	0.5	0.8	102	237	33.7	10.8	1.5	413	4.8	49.6	6.8	55.9	144	60	11.6	15	6	5	4	42	0.285486456014371	46	0.423212377332084	1.18333333333333
991	9426	1	300.002856426799	58	0.155129907506569	0	0.122	0.122	10	3	1	0	1	2	3	71.32	116.153846153846	41.7307692307692	75.0000001412851	29.0689655172414	36.7870366131818	92.75	20	3.8	30	0.7	3.5	95	199	42	15.3	1.7	118	5	27.1	1.4	13.1	137	84	12.2	12	5	4	3	60	0.680887269877367	52	0.611922362607133	2.33333333333333
992	9555	0	48.4202051818206	64	0.196019637277979	0	3.2745	0.111	6	3	2	2	1	3	0	71.304347826087	106.913043478261	63.2173913043478	77.7826040516729	16.6666666666667	37.1875005298191	97.2173913043478	13	2.8	22	2	1.8	107	105	40.4	14	2	94	3.9	25.8	1.2	13.6	136	28	11.1	9	5	1	3	27	0.079390379700951	37	0.188911273423736	1.28333333333333
993	10159	1	84.4116972572421	110	0.681917955569917	0.036	1.476	0.09	7	3	0	1	1	4	2	96.96875	99.53125	58.125	68.4516129032258	27.1025641025641	36.2857140435113	98.88	18	2.5	21	2.1	2.6	111	181	30.4	10	2.9	237	6.5	27.9	1.1	13	144	98	9	3	1	1	1	74	0.880341431528547	57	0.748927417065446	47.8666666666667
994	10168	1	74.6723215171189	63	0.188678483362089	0.133	0.95	0.19	7	4	0	0	2	0	1	87.8269230769231	97.7011494252874	59.1379310344828	73.9961689039208	14.62	36.9634617291964	95.9	11	2.7	22	0.3	1.4	107	166	35	11.8	1.4	148	5.1	150	1.6	17.5	137	31	19	15	5	0	1	61	0.700098236144212	40	0.254529276070534	2700
995	10635	0	53.0268877286232	35	0.0583101388197655	0.2023	0.9044	0.119	1	0	0	0	1	0	0	99.25	96.6666666666667	48.0606060606061	64.5444466908773	26.9333333333333	36.2777769300673	97.4	16	3.5	18	0.2	1	113	175	43.3	14.7	6.3	414	4.2	27.3	1.2	11.9	144	14	11.9	15	6	5	4	21	0.0417535080775526	26	0.0541871972038274	2
996	10356	0	61.6355818095846	116	0.740036832290414	0	1.166	0.106	18	4	3	3	4	0	4	116.032258064516	95.9032258064516	59.7741935483871	74.8279546922253	30.8421052631579	35.1666660501499	92.8571428571429	52	4.9	5	7.8	2.1	106	295	39.4	12	24.4	125	5.4	91.9	2.8	21.2	139	20	10.6	15	5	0	4	74	0.880341431528547	53	0.641734422955789	1.56666666666667
998	8984	0	38.9518838106222	52	0.121480964057338	0.3016	0.4118	0.058	9	1	3	4	1	1	0	86.0666666666667	108.4	59.5333333333333	75.8222232818603	16.5428571428571	37.6111106267051	98.1875	15	1.9	20	5	0.7	102	118	29.7	9.4	4.4	73	3.8	150	5.3	46	134	3	5.8	13	6	4	3	28	0.0877062133595423	32	0.109622781561179	1.63333333333333
999	8985	1	75.1485636958205	46	0.0943159669270933	0	5.206	0.274	3	0	1	0	1	0	1	70	66.3333333333333	30	42.1111005147298	20.75	37.9444461398654	85.5	16	3.5	26	0.9	1.4	99	121	32.9	9.9	2	134	4.3	23.9	1.1	12.8	137	28	27.4	15	1	0	1	55	0.575439155617865	23	0.0376118026287226	2.03333333333333
1000	8989	0	54.6073162907515	48	0.102705357639901	0	0.208	0.104	5	3	1	0	1	0	0	106.769230769231	123.884615384615	64.3461538461538	84.1923118004432	16.34375	36.5793645949591	94.8148148148148	12	4.1	32	0.8	1	99	247	37.2	12.5	2	159	4.6	22.4	1.1	12.7	138	30	10.4	15	1	0	1	38	0.212560032341708	35	0.152891534466978	4210.13333333333
1001	9052	1	57.3932965829657	66	0.211344515561405	0.0324	1.458	0.108	10	2	0	0	3	1	4	66.9545454545455	103.92	49.16	68.2133399963379	14.3076923076923	36.5208334392971	98.88	25	2.9	20	0.6	3.9	105	300	31.5	10.2	1.8	499	4.1	33.6	1.2	13.4	141	88	10.8	14	6	5	3	57	0.619273966505765	42	0.30584857538598	5422.1
1002	9054	0	70.4865811508128	25	0.0371655224241628	0.4888	1.5912	0.104	3	2	0	0	1	0	0	96.8076923076923	129.533333333333	60.5333333333333	83.023806980678	23.4642857142857	36.5555555555556	96.1923076923077	14	3.3	23	1	0.9	110	194	34	11.3	5.5	185	4	28.5	1.1	13.5	142	18	10.4	15	6	5	4	15	0.0199758771183112	15	0.0138968331168213	470.216666666667
1003	9706	0	80.7590510259357	52	0.121480964057338	0.0516	4.6268	0.172	8	3	1	0	1	2	1	65.5769230769231	110.32	57.12	69.68	18.5925925925926	36.4206349206349	94.3846153846154	15	3.3	24	0.3	1.5	105	142	43.3	13.7	1.3	165	5.1	47.7	1.7	18.4	139	43	17.2	12	4	5	3	54	0.552904214509247	41	0.279468409210464	1.2
1004	9441	0	77.8189837782844	50	0.111748908263056	0.0128	0.3328	0.128	4	0	0	0	4	0	0	82.6111111111111	117.592592592593	68.7160493827161	85.9464926072109	18.258064516129	36.7962964375814	99.4285714285714	11	4.1	36	0.5	0.6	101	257	41.5	13.2	2.2	323	4.5	31.7	1.1	12.6	144	13	12.8	15	6	5	4	45	0.347723333178511	39	0.231101848855616	2.23333333333333
1005	10185	1	80.702059258732	94	0.501609994435648	0	3.51	0.39	12	3	0	2	4	0	3	87.0925925925926	99.344262295082	55.0491803278689	69.3989082086282	18.2833333333333	36.7862431359669	96.6779661016949	19	1.5	11	2.7	1.5	108	137	34.5	11.5	5.6	451	5.1	36.3	1.4	15.4	133	27	39	15	5	0	1	74	0.880341431528547	48	0.486353390058873	4405.4
1006	10188	1	62.1330755628384	34	0.0557686145464311	0.3471	0.3293	0.089	1	0	0	0	1	0	0	87.25	100.458333333333	56.0416666666667	70.847221215566	18.5862068965517	37.0648143909596	99.9583333333333	15	2.1	23	0.2	0.4	103	120	22.6	7.3	1.8	338	4	29.2	1.6	17.3	137	9	8.9	15	6	0	4	27	0.079390379700951	43	0.333566080724587	1.75
1008	10494	0	88.6288175348785	71	0.253403840278451	0	3.06	0.255	7	2	0	0	4	0	1	85.7777777777778	111.125	51.25	71.2083189487457	25.1578947368421	35.7500012715658	93.1666666666667	16	3.3	18	0.2	1.8	111	225	28.9	9.1	2.8	379	6.5	24.8	0.9	11.8	136	60	25.5	15	1	0	1	59	0.660981452850639	53	0.641734422955789	0.866666666666667
1009	10496	1	78.9578586987582	57	0.14903624565945	0	3.294	0.366	7	0	1	0	4	1	1	113.826666666667	106.090909090909	58.3116883116883	57.7100090789795	23.4935064935065	37.5151520546036	97.0821917808219	17	3.6	20	0.8	1.7	111	127	39	13.4	4.3	132	4	35	3	20.6	146	29	36.6	14	6	4	4	58	0.640425770368787	50	0.549933001966723	0.766666666666667
1010	10616	1	83.2727864333784	76	0.300642543142082	0.0246	1.0332	0.246	10	3	0	1	4	0	2	118.074074074074	101.851851851852	50.7037037037037	67.0740740740741	16.5806451612903	38.5079362657335	98.8888888888889	21	3.1	21	1.4	2	106	203	40	13.4	3.3	181	5.4	34.5	1.5	16	143	43	24.6	15	5	0	2	58	0.640425770368787	45	0.392432197729611	1.45
1011	9137	0	84.5880865238613	63	0.188678483362089	0	5.4936	0.218	3	0	0	0	1	0	2	100.607142857143	104.857142857143	37.5357142857143	59.9761961528233	25.3214285714286	38.3015877859933	99.1538461538462	20	2.3	21	0.3	3.3	105	232	27.2	8.6	3.6	320	4.1	28.9	1.5	14.9	142	120	21.8	15	6	5	4	43	0.305597154296702	22	0.0332591676367743	1151.9
1012	9141	1	77.0033197928436	35	0.0583101388197655	0	2.5718	0.167	3	0	0	0	1	1	1	83.1	139.8125	62.8125	88.0937592983246	14.8333333333333	36.7745100781809	99	18	2.1	19	0.7	1.4	103	345	43	13.5	1.5	264	5.1	26.8	1	14.6	136	40	16.7	13	5	5	3	48	0.414603687571695	24	0.0425090204859465	7190
1013	9144	0	66.8865272697432	22	0.032411926370943	0.192	1.8304	0.128	3	0	1	0	1	0	1	79.125	119.181818181818	57.3181818181818	71.7826086956522	18.7037037037037	36.1851851851852	98.5	16	4	27	0.5	1.3	106	169	33.2	11	3.6	120	5.1	27.1	0.9	11.3	145	33	12.8	15	6	5	4	27	0.079390379700951	35	0.152891534466978	0.683333333333333
1015	9443	1	71.4012165221962	18	0.0269797056154591	0.5217	3.0315	0.141	2	0	0	1	1	1	0	76.5862068965517	132.8	56.4666666666667	79.2413793103448	22.1818181818182	38.1222222222222	98.8	14	4.2	26	1.2	0.6	104	148	35.6	12.5	2	181	4.9	36	1.5	16.8	139	15	14.1	13	6	4	3	46	0.369603581722039	36	0.170144996054249	1.3
1016	9567	0	73.636587655886	59	0.161425458107935	1.0863	2.1573	0.153	6	3	0	0	1	0	2	106.68	108.88	50.4	68.8399998474121	20.2727272727273	37.8095239306253	98.3870967741936	16	2.5	21	0.6	2.8	109	107	28.9	9.7	3	330	4.3	31.2	1.5	16.8	143	70	15.3	15	6	0	3	45	0.347723333178511	47	0.454600386534955	1.35
1018	10197	0	76.0696462132565	36	0.060960009469949	0.1898	0.9855	0.073	3	1	0	0	1	0	1	79.5641025641026	133.076923076923	59.1282051282051	91.6486486486486	13.0238095238095	36.1703704021595	99.0789473684211	16	4.3	21	0.4	1.2	102	235	37	12.2	1.6	263	5.5	46.7	1.4	14.5	133	22	7.3	15	6	5	4	46	0.369603581722039	33	0.122700716637573	185.8
1020	10206	1	59.1948627110143	55	0.137442045415608	0.3927	1.904	0.119	4	3	0	0	1	0	3	106.217391304348	118.565217391304	73.2608695652174	81.2916666666667	17.0434782608696	37.0347222222222	99.0909090909091	11	2.4	27	0.6	0.6	104	123	29.7	8.8	1.3	524	4.5	29.7	1.2	13.7	138	10	11.9	15	6	5	4	40	0.247442850379824	38	0.209225537600491	23141.7
1021	10207	1	76.8476529614967	59	0.161425458107935	0.639	2.769	0.213	6	3	0	1	1	2	0	85.4615384615385	109.538461538462	53	70.9615384615385	17.0689655172414	37.1296296296296	97.3076923076923	13	2.9	24	1.8	1.1	122	138	40.8	13.7	2.7	287	3.9	36.9	2.7	19.4	156	28	21.3	10	5	1	4	53	0.530067675181907	37	0.188911273423736	218.266666666667
1022	10217	0	68.2722660085135	27	0.0406998344314517	0.222	2.442	0.148	4	3	0	2	1	0	0	62.9583333333333	122.12	53.12	74.9466680908203	17.9	37.5462970027217	98.64	13	1.9	25	3.7	1	110	179	46	15.2	4.8	291	4.2	26	1.6	15.3	149	16	14.8	15	5	0	1	52	0.507019055617768	36	0.170144996054249	1.53333333333333
1023	10624	0	48.3502823635248	59	0.161425458107935	0.0256	5.76	0.064	11	3	4	2	3	0	2	127.619047619048	105.55	61.75	76.3499946594238	33.1428571428571	36.4444442022414	98.9047619047619	13	2	26	0.5	0.4	107	111	38.2	13.5	1.5	100	4.4	30.7	1.3	14.1	140	17	6.4	15	6	5	4	38	0.212560032341708	27	0.061105571188783	1.51666666666667
1024	10626	0	61.0844009854349	42	0.0793596067364393	4.554	0.759	0.253	4	3	0	0	1	0	0	96.2	113.032258064516	62	79.8602127567414	19.6111111111111	37.8402773539225	96.875	15	2.1	24	0.4	0.8	100	121	38	12.5	1.1	462	4.7	31.2	1.5	15.2	134	15	25.3	15	6	5	4	39	0.229591668830459	42	0.30584857538598	0.85
1025	10370	0	45.0636847548262	83	0.374392140538119	0.0116	0.4756	0.116	9	3	0	0	1	3	2	107.324324324324	97.5714285714286	63.2545454545455	80.5263157894737	16.6046511627907	36.4074074780499	98.4	13	2.2	17	0.4	3.1	117	148	33.7	11.1	2.4	169	4.4	33.4	1	11.5	143	39	11.6	7	5	1	1	78	0.912318357839485	57	0.748927417065446	9093.5
1026	10377	0	52.2765802080082	42	0.0793596067364393	0.3612	6.3812	0.172	4	2	0	0	3	0	1	74.35	108.55	66.15	75.5	16	36.4111111111111	99.05	20	4	24	0.2	1.1	101	116	34.4	10.8	1.6	521	4.8	22.6	0.9	11.3	133	27	17.2	15	6	5	4	30	0.106398223217765	26	0.0541871972038274	1.45
1027	9243	0	59.7328504812233	54	0.131934681564631	0.5236	0.476	0.119	4	2	0	2	0	1	1	99.8	147.24	66.28	91.64	22.25	37.3666661580404	95.3333333333333	15	3.1	27	3.9	1.4	119	156	44.5	14.7	1.9	242	3.7	27.9	1.1	13.2	156	38	11.9	14	6	4	4	22	0.0467394939739799	31	0.0977833819842284	319.916666666667
1028	9248	1	80.0468012887245	23	0.0339272701784497	0	0.7568	0.086	8	2	2	0	1	0	4	57.1666666666667	173.535714285714	51.25	92.0119391850063	15.6333333333333	36.4444450095848	98.3214285714286	18	4	23	0.2	3.7	107	148	27.4	9.1	2.9	177	7.8	23.7	1	12.5	143	53	8.6	15	6	5	4	31	0.116838573510712	10	0.00739447668521668	1602.3
1029	8998	0	25.8314738356122	82	0.363390135443367	0.231	2.9337	0.231	7	3	0	0	0	4	0	114.208333333333	122.583333333333	62.3333333333333	81.9999955495199	30.28125	38.0432100649233	95.68	17	4	24	0.8	0.9	106	108	54.8	19	5.7	174	4.7	27.4	1.2	13.4	151	10	23.1	3	1	1	1	53	0.530067675181907	49	0.518216933026906	1.4
1030	9002	1	69.9418460150317	97	0.536987309744718	0.1024	0.6624	0.032	15	3	0	4	4	3	4	70.054054054054	81.15625	38.59375	47.625	20.8048780487805	36.3703703703704	94.3809523809524	17	3.5	11	13.1	1.6	118	111	33.6	10.3	9.1	252	4.3	150	2.4	24.6	142	32	3.2	8	5	1	2	91	0.969298925237835	45	0.392432197729611	19586.6666666667
1031	9580	0	70.6846652229765	66	0.211344515561405	0.0208	2.1216	0.104	7	0	3	3	1	0	0	100.678571428571	112.6	58.3666666666667	70	15.0294117647059	36.7916668785943	99.75	14	2.3	28	6	0.8	105	265	35	11.8	4.1	87	3.8	40.7	2.2	22.1	144	26	10.4	15	6	5	4	48	0.414603687571695	41	0.279468409210464	1.23333333333333
1032	10220	0	66.9332337456323	32	0.0509953135294617	0.672	0.588	0.084	2	2	0	0	1	0	1	84.7142857142857	162.875	62.875	98.3888980547587	13.2142857142857	37.2777779273737	99.2	30	4.3	24	4.6	1.3	103	266	42	14.1	8.2	132	3.8	99.4	2.5	19.4	150	32	8.4	15	6	0	3	27	0.079390379700951	32	0.109622781561179	1.86666666666667
1033	10502	1	300.004096757411	59	0.161425458107935	0.2516	0.5698	0.074	7	2	0	0	1	2	2	64.5	124.36	51.52	69.96	18.8076923076923	35.9814814814815	95.6538461538462	23	3.6	29	0.1	4.4	81	137	25.7	8.9	1	239	3.8	26.5	1.1	13.1	129	112	7.4	12	6	3	3	48	0.414603687571695	36	0.170144996054249	6111.08333333333
1034	10644	0	78.2850543650207	50	0.111748908263056	0.1157	0.801	0.089	6	3	0	0	1	2	3	94.1612903225806	146.689655172414	68.2758620689655	94.4137720568427	21.6785714285714	37.0888883802626	97.3	16	3.8	28	0.8	1	98	112	36.7	12.2	0.6	206	4.6	26.4	0.9	11.7	133	23	8.9	12	5	4	3	38	0.212560032341708	42	0.30584857538598	1.35
1035	10650	1	82.8109310250312	51	0.116526765814168	0.546	1.3104	0.078	5	2	0	0	1	0	2	55.1666666666667	113	37	61.7916666666667	23.4814814814815	35.8444451226129	96.5555555555556	14	3.1	26	0.4	2.5	107	105	29	9.5	0.9	188	4.6	27.1	1.2	13.9	142	59	7.8	15	6	5	4	43	0.305597154296702	42	0.30584857538598	9170.21666666667
1036	9069	0	76.1078100273243	101	0.583524791020497	0.0956	3.0114	0.239	11	3	0	1	4	4	0	87.4347826086957	108.319587628866	70.1134020618557	83.4329927582102	18.7647058823529	37.217171495611	98.0588235294118	21	2	13	0.3	1.1	111	274	46	16	6.2	255	5.3	30.8	1.4	14.2	140	15	23.9	3	1	1	1	94	0.975999107354894	44	0.362483778008034	672
1037	9151	1	77.3504532864765	75	0.290800377109891	0	2.541	0.242	1	0	0	0	1	0	0	66.4035087719298	112.553719008264	55.5537190082645	76.7841484194896	14.6129032258065	35.7314816227666	99.9821428571429	23	2.7	9	0.3	1.1	102	326	32	10.8	9.7	312	3.9	42.1	1.2	13.6	138	22	24.2	15	1	0	1	45	0.347723333178511	38	0.209225537600491	5029.33333333333
1038	9152	1	62.2905934310017	52	0.121480964057338	0.9333	4.1463	0.153	6	4	1	2	1	0	2	100.821428571429	126.928571428571	70.0357142857143	89.0000250680106	27.5	36.0864206007969	96.4642857142857	16	2.9	18	2.8	2	113	137	34.4	11	1	151	4.5	30.5	1.7	16.6	142	35	15.3	15	6	5	4	45	0.347723333178511	35	0.152891534466978	922.933333333333
1039	9457	0	61.3529808724484	41	0.075974634156461	0	1.21	0.242	3	1	1	2	1	0	1	85.48	102.88	53.72	65.68	22.2727272727273	35.7999996609158	98.16	15	2	16	3.6	1.5	110	115	27.2	9.4	0.9	110	3.7	25.7	1.1	14	137	22	24.2	15	6	5	4	29	0.0966978364673039	21	0.0293948572474154	7025.8
1040	9459	0	70.2713777529439	47	0.0984310695493601	0.132	1.716	0.132	3	2	0	0	1	1	1	95.68	142.44	58.72	86.6266647338867	24.68	36.4382717933184	92.52	15	3.2	23	0.2	1.2	105	129	37.5	8.7	4.4	419	5.5	21.9	1.1	12.6	137	52	13.2	14	6	4	4	30	0.106398223217765	38	0.209225537600491	1.31666666666667
1041	9592	1	300.003800847566	78	0.320882314483519	1.115	5.5527	0.223	6	0	0	0	1	2	3	104.490566037736	84.695652173913	49.3478260869565	57.8260869565217	28.7115384615385	36.4333333333333	92.1304347826087	18	3.2	18	1.9	1.3	111	143	46.4	15.1	2.6	365	5.4	28	1.7	15.3	142	53	22.3	12	6	2	4	82	0.936214932643914	49	0.518216933026906	3.05
1042	10244	0	71.3575131921666	47	0.0984310695493601	0	4.899	0.069	4	2	0	0	1	1	0	109.076923076923	117.695652173913	52.304347826087	74.1014614934507	26.7307692307692	37.4375004238552	98.3703703703704	17	2.1	20	0.5	1.1	95	120	30.7	10.7	2	238	4.1	60.3	1	12.9	131	30	6.9	13	6	4	3	55	0.575439155617865	41	0.279468409210464	24456.6
1043	10246	0	41.1532800703217	60	0.167925716773725	0.2835	1.3851	0.081	12	3	1	0	4	0	4	66.7916666666667	99	53.6521739130435	68.7681083679199	19	36.2592598243996	99.375	16	3.4	28	0.6	0.9	94	146	46.2	16.4	1.2	232	3.3	24.2	1	12.4	135	20	8.1	15	1	0	1	45	0.347723333178511	35	0.152891534466978	1
1045	10653	1	86.6586476302774	36	0.060960009469949	0.043	1.505	0.215	2	0	0	0	1	1	0	86.4042553191489	107.604166666667	44.0208333333333	58.3958333333333	16.804347826087	36.5185184243285	98.71875	15	4	23	1.2	1.6	99	236	31.9	11.2	2.4	296	3.8	38.3	3.6	33.1	132	28	21.5	14	6	5	3	29	0.0966978364673039	34	0.137098606738186	2.75
1046	10391	0	58.9590023468965	78	0.320882314483519	0	1.311	0.069	9	4	2	2	1	3	1	103.541666666667	103.041666666667	56.875	72.2638958295186	12.3913043478261	37.4444452921549	95.1666666666667	15	2.2	17	4.3	1.7	111	98	48	16.2	5.6	93	3.7	43.2	1.9	16.8	137	23	6.9	9	5	2	2	57	0.619273966505765	42	0.30584857538598	1.66666666666667
1047	10394	0	53.0106566711629	30	0.0466103974308657	0.017	0.459	0.17	5	3	0	0	1	0	1	135.235294117647	121.692307692308	78.4615384615385	91.6060606060606	13.6	37.1419755912121	96.1388888888889	26	3.4	18	0.3	1.9	105	334	38.6	12.7	9.2	313	4.5	24.8	1.2	13.2	140	32	17	15	6	0	3	31	0.116838573510712	28	0.0688429582830862	599.3
1048	10509	1	300.003038573918	59	0.161425458107935	0.06	1.38	0.15	7	0	1	0	3	0	3	66.25	146.88	65.08	93.88	14.9333333333333	38.5000006357829	98.9642857142857	15	3.2	20	1.1	1.1	105	205	36.7	12.5	2.7	125	4.8	29.1	1.8	16.6	136	21	15	15	4	0	1	44	0.326363945332203	49	0.518216933026906	3.13333333333333
1049	10510	0	17.5629396881864	44	0.0865457592186239	0.0381	1.143	0.127	7	2	0	0	0	2	3	106.25	118	77.6666666666667	91.1111125946045	21.1666666666667	35.7555550469293	95.28	14	2.2	42	0.5	0.9	90	160	33.4	10.9	1.4	203	4.6	30.2	1.5	16.1	141	18	12.7	12	6	2	4	31	0.116838573510712	29	0.0774792292942076	4074.51666666667
1050	10511	0	65.819032566333	40	0.072722637956702	0.4284	1.0336	0.068	2	1	0	0	1	0	1	85.0416666666667	153.833333333333	59.375	82.9583333333333	19.9677419354839	38.2777775658502	98.0740740740741	13	3.2	22	0.2	1.9	112	132	31.7	10.4	0.6	171	4.2	26	1.1	12.6	140	57	6.8	15	6	0	3	24	0.0581533536933968	32	0.109622781561179	1.13333333333333
1051	9249	0	70.4491493159178	32	0.0509953135294617	0.518	0.6438	0.074	5	3	2	2	1	0	0	84.2727272727273	102.65	62.55	71.7	13.8181818181818	35.9351851851852	99.9090909090909	15	2.6	17	3.4	1	103	121	28.4	9.1	2.9	168	4.6	35	1.8	19.7	130	35	7.4	15	6	0	1	36	0.181019761585943	33	0.122700716637573	69
1052	9253	0	300.002741238077	48	0.102705357639901	0.5481	4.0194	0.261	5	3	0	0	2	0	0	71.3571428571429	92.4375	49.28125	59.2	26.6428571428571	36.6018514279966	96.5357142857143	14	2.9	29	0.3	1.5	86	164	30.6	9.6	1.1	360	5	31.6	1.1	11.8	118	77	26.1	15	6	0	4	51	0.483851895865776	33	0.122700716637573	392.433333333333
1053	9726	0	45.6623632286823	81	0.352529254856063	0	1.776	0.222	5	2	0	0	1	0	2	103.6	116.387096774194	61.258064516129	78.0860260994204	34.625	36.2936510358538	96.2	35	3.6	5	0.3	2.2	114	350	46.6	14.5	2.2	240	5.8	27.6	1.5	15.2	139	36	22.2	15	6	5	4	39	0.229591668830459	38	0.209225537600491	0.533333333333333
1054	9468	0	59.0235947951911	141	0.902706035423466	0	1.65	0.33	17	4	1	2	4	4	2	130.186046511628	86.0652173913043	51.2173913043478	69.9432597058885	26.5106382978723	39.6458339691162	47.7142857142857	27	2	15	2.3	2.6	111	459	40.5	14.5	10.7	345	6.7	127.9	2.6	19.9	140	38	33	3	1	1	1	82	0.936214932643914	62	0.849463577487714	0.966666666666667
1055	9473	0	66.5437266783241	58	0.155129907506569	0.1406	0.888	0.074	10	2	2	2	2	0	4	70.2173913043478	115.318181818182	55.0454545454545	69.6818181818182	15.2083333333333	35.4027779897054	95.75	22	3.3	20	2.5	5.8	99	92	30.1	9.3	9	91	3.5	34.5	1.2	13.7	134	74	7.4	15	6	5	4	24	0.0581533536933968	24	0.0425090204859465	1.13333333333333
1056	10247	1	64.4992296900766	37	0.0637221532740128	0.0505	1.2524	0.101	1	0	0	0	1	0	0	72.32	156.72	68.04	96.16	15.2	36.5000004238552	93.48	7	2.7	42	1.1	0.9	105	96	34.4	11	0.9	165	3.8	30.3	1.4	15.9	150	20	10.1	15	6	5	4	39	0.229591668830459	31	0.0977833819842284	0.816666666666667
1057	10248	0	61.769958469443	63	0.188678483362089	0.7424	0.464	0.058	5	0	0	0	0	1	4	108.192307692308	127.84	79.76	91.2857142857143	16.9032258064516	36.787037037037	99	15	3.6	21	0.4	2.1	109	112	27.8	9.6	2	319	4.2	52.9	5.9	54.8	138	19	5.8	13	6	4	3	54	0.552904214509247	42	0.30584857538598	69.7666666666667
1058	10251	0	75.1717483177567	8	0.0169912419120056	0.0896	0.3968	0.128	0	0	0	0	0	0	0	80.1538461538462	110	51.0769230769231	70.7179534618671	27.1428571428571	37.0833340397587	98.7741935483871	17	3.5	24	0.4	0.9	97	178	29.4	10.2	1.6	413	4.5	23.9	1	11.9	133	16	12.8	15	6	5	4	21	0.0417535080775526	17	0.0178612329814438	1.41666666666667
1059	10514	0	59.79493324	96	0.525218582718437	0	0.51	0.255	17	4	3	2	4	0	4	112.447368421053	103.589743589744	39.9487179487179	62.2991436689328	26.3555555555556	38.3333333333333	95.4871794871795	25	3	17	3.2	5.2	103	257	45.3	15.3	6	73	5	33.1	1.9	16.8	139	117	25.5	15	6	5	4	63	0.736299373127573	50	0.549933001966723	1.25
1060	9256	0	50.5115027616393	38	0.0666005753944609	0.5985	4.7595	0.095	5	0	0	0	1	0	4	82.75	152.357142857143	93.1428571428571	112.881035940988	23.3214285714286	38.0972221162584	98.0434782608696	39	4.3	15	0.3	18.1	96	137	38.1	12.2	2	193	8.1	23.2	1.1	12.1	141	111	9.5	15	1	0	1	40	0.247442850379824	30	0.0870975718217523	1.58333333333333
1061	9258	1	74.4402694791196	73	0.271698918550769	0	0.9048	0.232	8	3	0	0	4	0	1	112.346153846154	75.7407407407407	49.0740740740741	63.4691371211299	14.8181818181818	36.7264957917042	99.3870967741936	25	3.7	13	0.3	1.4	108	701	41.6	14.7	10.3	274	4.5	150	1.3	14.6	140	21	23.2	15	5	0	2	58	0.640425770368787	45	0.392432197729611	0.583333333333333
1062	9260	1	84.4521285620979	52	0.121480964057338	0.139	0.417	0.139	5	0	0	2	1	1	1	86.0833333333333	148.8	65.32	90.6818181818182	14.84	36.1203702290853	98.25	14	2.8	19	2	1.7	109	138	28.7	9.5	1.2	285	4.6	25.2	1.5	15.5	135	35	13.9	14	6	5	3	42	0.285486456014371	38	0.209225537600491	1.65
1063	9266	1	68.956205083053	77	0.310671896506282	0.0205	1.5375	0.205	7	0	0	0	1	2	4	84.15625	96.5	53.09375	67.5624967813492	18.8571428571429	37.5555555555556	98.0555555555556	27	3	17	0.9	8.1	97	132	46.4	14.9	2.8	141	5.4	36.1	4.6	26.5	136	55	20.5	10	5	2	3	44	0.326363945332203	36	0.170144996054249	5181.45
1064	9267	0	51.5595006567944	53	0.126615606059166	0.528	1.524	0.12	7	3	0	0	1	3	3	91.5652173913043	92.9583333333333	51.4347826086956	80.6133279418945	12.0689655172414	38.0666673448351	97.6071428571429	16	2.7	24	0.7	1	102	131	40	13.9	0.59	343	3.9	26	1.2	13.4	138	12	12	7	5	1	1	50	0.460662301769887	51	0.581248326936065	5468
1065	7172	1	59.91883844	38	0.0666005753944609	0	1.394	0.082	2	2	0	0	0	0	0	97.2777777777778	161.486486486486	82.3243243243243	110.045054255305	21.5405405405405	37.4000006781684	93.4722222222222	14	2.6	23	0.6	0.8	105	120	31.9	8.3	1.7	752	4.2	30.8	1.2	13.7	138	12	8.2	15	6	5	4	28	0.0877062133595423	48	0.486353390058873	1
1066	7183	0	33.4902517448097	73	0.271698918550769	0.2937	1.2015	0.267	9	2	0	0	4	0	3	86.8372093023256	87.6904761904762	45.8571428571429	61.7845560399497	23.7959183673469	35.9444443384806	95.5625	30	3	13	0.4	3.9	99	509	36.4	12	14.3	433	4.9	32.8	1.4	14.4	141	35	26.7	15	4	0	1	55	0.575439155617865	42	0.30584857538598	1
1067	7184	0	75.7017485502256	28	0.0425856061002645	0	0.138	0.138	2	0	0	1	1	1	0	108.272727272727	97.1764705882353	56.5588235294118	65.2058823529412	25.3225806451613	37.0462962962963	95.8636363636364	24	4	14	1.3	2.3	101	377	43.1	13.9	7	237	5.8	37.7	2.1	21.9	134	49	13.8	14	6	5	3	30	0.106398223217765	27	0.061105571188783	5774.58333333333
1068	10254	1	86.7331591109456	51	0.116526765814168	0.0244	2.7328	0.244	1	2	0	0	1	0	0	98	122.65625	54.21875	77.0312534570694	28.9428571428571	36.0231477242929	94.4722222222222	20	2.9	23	0.1	1.2	104	242	31.7	10.8	2.3	410	4	47.2	2	16.9	140	23	24.4	15	6	5	4	37	0.19636613203211	28	0.0688429582830862	268.2
1069	10399	0	67.8371737728633	62	0.181550179753366	1.264	8.3424	0.632	3	0	1	0	1	0	1	91.8857142857143	166.048387096774	64.9677419354839	99.6190476190476	17.0714285714286	36.3888884179386	99.6842105263158	23	4.1	13	0.5	1.7	109	335	34.7	12.3	2.5	298	4.4	64.4	2.8	20.4	141	45	63.2	15	1	0	1	49	0.437547390103724	47	0.454600386534955	3179.43333333333
1070	10408	0	58.6370760433924	55	0.137442045415608	0.4947	2.4153	0.097	8	3	3	1	0	0	1	97.2	150.192307692308	88.0769230769231	109.602576916034	30.125	35.2777783075968	98.1851851851852	14	3.1	21	1.2	1.2	109	301	35.1	11.9	3.1	136	4.1	39.8	1.8	17.2	140	59	9.7	15	6	5	4	42	0.285486456014371	35	0.152891534466978	6869.38333333333
1071	10534	1	77.5240341981785	105	0.628619733060565	2.9103	1.1214	0.267	12	3	0	0	4	1	4	92.5294117647059	119.561403508772	55	78.9883000557883	17.4406779661017	35.9529913551787	98.7592592592593	22	3.5	12	0.5	1.9	122	275	37.9	12.6	3	408	5.2	30.5	1.3	13.9	148	33	26.7	14	6	4	4	77	0.905156043195698	55	0.698022747482586	0.95
1072	9800	0	56.5943246000065	104	0.617521159138721	0.0546	3.003	0.273	11	0	1	2	4	0	4	80.5897435897436	121.90243902439	61.2439024390244	81.902446467702	21.8536585365854	37.407406700982	94.7297297297297	29	2.4	12	2.4	9	111	178	46.3	15.3	9.9	210	6	35.3	1.2	13.3	145	58	27.3	15	6	5	4	81	0.930896309707605	53	0.641734422955789	1
1073	9802	0	22.9541805755068	49	0.107143195427775	0.081	2.3814	0.162	1	0	0	0	1	0	0	122	117.269230769231	61.9615384615385	74.4	23.1724137931034	37.8611105459708	99.5	21	3.4	19	0.3	0.8	114	155	44	14.7	7.5	210	4	29.5	1.4	15.8	148	7	16.2	15	6	5	4	25	0.0646488355702984	39	0.231101848855616	1.38333333333333
1074	9804	0	45.9703053361171	37	0.0637221532740128	0.3584	4.0096	0.224	4	0	2	0	1	0	1	81.3214285714286	117.780487804878	63.9756097560976	82.0894266454185	16.2571428571429	36.507937113444	99.8928571428571	14	3.2	16	1.1	1.5	113	116	29.1	9.3	22.7	216	3.9	41.5	2.1	22	138	22	22.4	15	6	0	4	30	0.106398223217765	28	0.0688429582830862	1.21666666666667
1075	9877	0	66.5544700626698	19	0.0282484932609094	0.3473	3.4881	0.151	5	3	0	0	2	0	0	77	107.578947368421	61.3157894736842	84.1052631578947	16.76	37.2299999237061	96.6818181818182	18	2.8	23	0.5	1	108	320	46	15.7	2.2	334	4.1	33.8	1.1	12.6	142	26	15.1	15	6	0	3	32	0.128047650802525	30	0.0870975718217523	1.36666666666667
1076	7259	0	41.2273320953414	33	0.0533315922973389	0.1781	4.11	0.137	3	1	0	2	0	0	0	84.4444444444444	117.259259259259	68.9259259259259	85.5925925925926	20.5	36.6111112523962	97.1071428571429	19	3.4	23	2	0.9	103	138	44.7	15.8	6.4	271	3.7	21.4	0.9	10.9	142	15	13.7	15	6	5	4	41	0.266086520848452	27	0.061105571188783	1.65
1077	7262	1	67.5073059120417	22	0.032411926370943	0.284	4.9416	0.284	3	2	0	0	1	0	0	97.8333333333333	104.387096774194	60.0322580645161	74.5268805719191	24.2777777777778	39.0115939706996	96.2666666666667	21	2.8	19	0.7	2.2	114	238	39.3	13	2.6	425	4.2	33.2	1.5	15	149	55	28.4	15	6	5	4	28	0.0877062133595423	24	0.0425090204859465	1.91666666666667
1078	7328	0	71.6080377302355	47	0.0984310695493601	0.3216	5.0853	0.201	4	0	0	0	3	0	1	85.1714285714286	107.314285714286	57.7142857142857	74.2476226806641	21.8823529411765	36.1018519931369	93.4285714285714	17	3.1	23	1	1.3	116	148	41.4	14.3	5.3	197	4.5	24.6	1.2	13.3	152	31	20.1	15	6	5	4	47	0.391925539232831	32	0.109622781561179	1.6
1079	10545	0	51.6669810827606	93	0.489796416789745	0	0.1	0.004	11	4	2	1	4	0	0	94.0857142857143	83.5714285714286	55.6530612244898	78.6206914638651	18.0909090909091	35.5444446139865	89.08	11	1.9	21	1.3	0.6	114	170	43.6	13.8	3.8	60	3.8	42.2	1.1	12.9	145	44	0.4	15	5	0	1	70	0.83837926124234	37	0.188911273423736	1.16666666666667
1080	10277	1	56.9429566244461	159	0.955990396666924	0.0114	4.5828	0.114	17	4	1	0	4	4	4	109.24	136.95652173913	72.1304347826087	93.739130600639	19.8	36.5462953073007	96.3846153846154	22	4.3	20	0.5	1.8	101	204	40.2	13.6	4.8	206	4.4	47.5	1.3	18.6	140	34	11.4	3	1	1	1	93	0.973944342290334	55	0.698022747482586	0.916666666666667
1081	10280	0	57.4604488827499	42	0.0793596067364393	0	1.6632	0.297	5	3	0	0	2	0	0	68.2424242424242	98.3409090909091	53.8409090909091	68.0310094966445	17.7	36.712962962963	94.7428571428571	10	2.5	36	0.3	0.5	97	129	38.2	12.4	1.7	320	5	150	2	17.7	138	22	29.7	15	6	0	3	35	0.16652291711905	31	0.0977833819842284	0.75
1082	9966	1	62.0424324641075	41	0.075974634156461	0.0621	0.828	0.207	2	2	0	0	1	1	0	110.612903225806	127.617647058824	69.4705882352941	88.0294117647059	25.5483870967742	37.6190482245551	95.7333333333333	17	3.9	20	0.9	0.8	110	202	37.6	13.3	2.9	235	4.5	30.6	1.3	14.4	141	10	20.7	14	6	4	4	24	0.0581533536933968	28	0.0688429582830862	288.05
1083	9294	0	69.4186749051922	30	0.0466103974308657	0	0.8112	0.078	4	3	0	0	1	0	0	74.5	157	61.8888888888889	90.0617297137225	17.1891891891892	37.3796293470595	98.2692307692308	13	3.1	27	0.6	0.9	95	169	30.7	8.7	0.9	234	4.2	31.2	1.2	13.4	131	14	7.8	15	5	0	3	36	0.181019761585943	32	0.109622781561179	1.55
1084	9296	0	57.3806855568819	83	0.374392140538119	0.3632	1.4074	0.227	15	3	2	4	3	0	3	82.5294117647059	108.314285714286	54.2571428571429	72.0190484183175	20.1219512195122	35.8333328623831	98.2368421052632	21	3.1	22	25.5	3.2	108	86	29.5	10.3	7.2	82	4.1	37.7	4	23.5	148	103	22.7	15	1	0	1	61	0.700098236144212	49	0.518216933026906	1.35
1085	9297	0	82.155798827799	61	0.174633217202111	0.32	5.44	0.32	7	2	0	2	3	1	1	95.8125	102.575757575758	56.6666666666667	72.5757575757576	16.90625	36.4444435967339	96.6774193548387	16	3.4	16	5.1	1.9	118	91	32.5	10.8	2.4	197	3.7	47.3	1.6	15.4	145	39	32	14	6	4	4	48	0.414603687571695	32	0.109622781561179	1.51666666666667
1086	9299	0	62.2897210705251	23	0.0339272701784497	0.3696	3.1944	0.132	0	0	0	0	0	0	0	69.0740740740741	148.892857142857	67.3571428571429	95.487180856558	12.34375	37.0492063249861	99.2857142857143	13	3.9	25	0.3	0.9	104	101	36.7	12.3	2.7	292	4	29.1	1	12.2	138	26	13.2	15	4	0	1	26	0.0717161853928427	44	0.362483778008034	3.11666666666667
1087	9303	0	36.8196717354014	57	0.14903624565945	0	1.848	0.168	10	0	3	1	3	0	3	81.4857142857143	93.2857142857143	51.9714285714286	65.7428597586496	16.6829268292683	36.909091448543	99.4117647058823	15	3.6	14	1.2	4.5	124	181	45	14.9	3	114	4.7	87.6	3.5	23	148	33	16.8	15	4	0	1	36	0.181019761585943	35	0.152891534466978	1.38333333333333
1088	9304	0	71.1847096696619	50	0.111748908263056	0.0246	0.451	0.082	3	0	0	0	1	2	0	79.0869565217391	94.6086956521739	42.5217391304348	59.8840609011443	22.8333333333333	36.0999993218316	94.9545454545455	14	2.5	23	0.4	0.7	111	168	29.9	9.9	1	297	3.9	25.2	1	12.3	141	5	8.2	10	6	1	3	43	0.305597154296702	31	0.0977833819842284	6752.68333333333
1089	9309	1	300.00345448918	37	0.0637221532740128	0	0.139	0.139	2	0	0	0	1	1	0	112.916666666667	97	48.4166666666667	64.6111164093018	20.96	36.4351844787598	97	14	2.5	23	0.3	0.6	95	88	31.5	8.9	5.3	305	4.3	31	1.4	14.4	128	10	13.9	14	6	5	3	33	0.140051062900573	32	0.109622781561179	79.8833333333333
1090	7427	0	72.999933377505	50	0.111748908263056	0.17	0.714	0.17	5	2	0	0	1	3	1	78.695652173913	134.565217391304	57.695652173913	77.5652173913043	15.0434782608696	36.8981481481482	95.9130434782609	9	3.5	33	0.6	0.8	104	96	35.4	12.1	1.8	337	3.9	25.8	1.2	12.9	142	15	17	9	5	2	2	48	0.414603687571695	30	0.0870975718217523	0.866666666666667
1091	7429	0	78.1445227	54	0.131934681564631	0.291	0.873	0.291	6	3	0	0	3	0	0	86.1785714285714	105.207547169811	44.1698113207547	64.1025634912344	27.1212121212121	36.8240737915039	98.6875	20	2.7	16	0.9	0.7	110	225	38.9	12.2	1.4	608	5.2	33.4	1.3	13.8	138	26	29.1	15	5	0	4	49	0.437547390103724	43	0.333566080724587	3.11666666666667
1092	10417	1	68.1108586909501	136	0.879886944644121	2.17	4.65	0.31	13	4	0	0	4	4	1	116.860465116279	90.3414634146341	56.1707317073171	67.8974358974359	25.9591836734694	38.2268520637795	95.8478260869565	25	3	11	0.3	1.7	109	307	34.9	11.2	10.8	504	4.7	47.5	4.4	25.8	139	30	31	3	1	1	1	100	0.985351156153713	62	0.849463577487714	2.75
1093	10422	0	66.7775747414145	98	0.548714972248973	0.3224	1.2152	0.124	6	0	1	0	1	4	0	91.7352941176471	113.114285714286	64.6857142857143	81.0190570286342	21.7692307692308	36.6944440205892	98.7428571428571	11	3	22	0.6	0.9	109	248	36	12	4	139	4.8	34.1	1.4	15.7	140	31	12.4	3	1	1	1	82	0.936214932643914	43	0.333566080724587	931.166666666667
1094	10563	0	62.6847273456645	26	0.0388941759754069	0.7392	0.6132	0.084	6	3	0	0	1	0	2	95.7931034482759	130.448275862069	57.7241379310345	81.9655313162968	12	37.7474740538934	97.9032258064516	12	2.7	28	0.7	2.7	105	167	28.5	9.3	4.3	200	3.8	35.7	2	17.4	141	38	8.4	15	6	0	2	33	0.140051062900573	34	0.137098606738186	1.06666666666667
1095	10565	0	56.393822071698	29	0.044554694327019	0.117	1.053	0.117	3	3	0	0	0	0	0	95.5555555555556	163.055555555556	84.4444444444444	109.462994045681	22.16	36.6111111111111	96.7619047619048	15	4.2	30	0.9	1	103	312	46.8	14.2	1	273	4.7	26.8	1.2	13	145	20	11.7	15	5	0	2	23	0.0521949779496253	37	0.188911273423736	0
1096	10040	0	85.3365405359349	56	0.143141394839062	0.0728	0.884	0.104	4	1	0	0	1	1	1	73.2790697674419	123.333333333333	49.1666666666667	74.0238117036365	20.2340425531915	37.1944448682997	98.0769230769231	13	3.5	23	0.7	1.2	110	110	32.4	10.3	1.2	257	5	59.8	1.2	13.8	142	26	10.4	14	6	5	3	40	0.247442850379824	51	0.581248326936065	0.783333333333333
1097	10043	0	76.0208755301153	34	0.0557686145464311	0.112	0.336	0.112	4	3	1	0	1	1	1	99.8076923076923	109.375	62.5	78.125	22.75	36.7857148912218	95.7586206896552	19	3.9	23	0.8	1.2	115	196	39.7	13	3.2	170	5	22.4	1	12.3	145	34	11.2	14	6	5	3	37	0.19636613203211	40	0.254529276070534	0.933333333333333
1098	9808	0	57.5700208950758	91	0.466216551645289	0	0.928	0.232	7	0	1	2	1	1	2	108.088235294118	103.906976744186	49.5813953488372	65.7424250516025	18.7179487179487	35.8944447835286	99.4857142857143	26	3.3	10	4.2	2.1	115	112	33.6	11	6.3	149	5.7	42.4	2.3	23.5	146	22	23.2	13	5	4	4	53	0.530067675181907	50	0.549933001966723	376.983333333333
1099	9810	0	62.1530980246075	37	0.0637221532740128	0	0.128	0.064	6	0	0	0	4	0	2	80.1	107.366666666667	53.0333333333333	72.3218378527411	15.7714285714286	37.9930549197727	97.9666666666667	14	3.5	20	0.4	1.1	112	164	42	14.9	1.5	171	4.6	22.4	1.2	13.8	142	22	6.4	15	5	0	1	44	0.326363945332203	31	0.0977833819842284	1.4
1100	9813	0	78.6022058345588	41	0.075974634156461	0.1134	1.7982	0.162	1	0	0	0	1	0	0	69.3125	134.818181818182	44.2727272727273	70.9090909090909	23.2820512820513	36.5972222222222	99.6060606060606	16	3.6	23	0.2	0.6	109	181	37.2	12.7	1.8	382	3.9	24.3	1.1	12.5	139	9	16.2	15	1	0	1	26	0.0717161853928427	42	0.30584857538598	10.6833333333333
1101	9816	0	69.852676824924	51	0.116526765814168	0	1.4319	0.111	5	4	0	0	1	0	0	70.1379310344828	101.41935483871	49.3870967741936	65.3999965667725	22.1621621621622	36.0648141083894	96.5806451612903	13	2.9	29	0.4	0.5	100	159	34.9	12	2	349	3.3	37.2	1.2	13.3	141	17	11.1	15	5	0	4	39	0.229591668830459	37	0.188911273423736	22299.1833333333
1102	9820	0	48.6073484802162	31	0.0487561082888106	0.0575	2.2885	0.115	8	4	0	0	0	0	4	69.03125	138.741935483871	61.5483870967742	87.2795675954511	18.0526315789474	37.4722226460775	98.0277777777778	19	3.3	19	0.2	5.3	109	125	27.9	9.2	1	240	4.6	37.8	1.4	14.2	143	39	11.5	15	6	5	4	35	0.16652291711905	21	0.0293948572474154	484.05
1103	9313	0	54.4901249643311	27	0.0406998344314517	0.0832	1.014	0.052	5	2	0	0	0	2	1	85.9655172413793	166.111111111111	94.4814814814815	118.357996622721	16.4545454545455	37.3148155212402	99.5151515151515	14	4.2	26	0.9	1.2	107	207	40	13.2	7.9	236	4.5	28.4	1.2	13.3	145	17	5.2	12	5	4	3	23	0.0521949779496253	38	0.209225537600491	3.4
1104	9325	0	64.3465465159883	29	0.044554694327019	0.0156	1.014	0.156	8	2	0	0	3	0	3	86.3809523809524	116.904761904762	50.4761904761905	72.9047619047619	18.0357142857143	36.7888887193468	98.7142857142857	13	2.3	20	0.4	0.5	116	158	33.1	11.1	0.8	249	4.3	22.6	1.3	13.9	145	7	15.6	15	3	0	1	38	0.212560032341708	40	0.254529276070534	1.33333333333333
1105	9330	0	69.3560604072855	73	0.271698918550769	0.5425	2.945	0.155	7	3	0	0	4	0	0	117.609756097561	96.3048780487805	54.0487804878049	68.5	20.0581395348837	38.2115941807844	96.9444444444444	16	2.3	20	0.5	1	110	360	34	11.2	3.2	512	4.3	124.7	1.7	15.8	142	21	15.5	15	5	0	1	50	0.460662301769887	33	0.122700716637573	407.616666666667
1106	9331	0	300.003576174102	55	0.137442045415608	0	0.556	0.278	5	2	0	0	1	1	1	83.3666666666667	107.5	37.0333333333333	60.5222207387288	20.6666666666667	36.4629632455331	95.4333333333333	18	2.7	21	0.7	1.6	108	146	33.2	11.1	4.8	144	4.7	35.4	1.4	14.4	138	43	27.8	14	6	4	3	48	0.414603687571695	34	0.137098606738186	572.666666666667
1108	9856	1	74.5393160942304	22	0.032411926370943	0.1081	0.9353	0.047	1	0	1	0	0	0	0	86.8095238095238	129.3	64.75	81.05	28.2857142857143	36.3703703703704	98.7142857142857	17	3.6	24	1.4	1.5	105	146	30.7	10.5	2.1	187	4.4	58.4	1.4	16.3	142	37	4.7	15	6	5	4	27	0.079390379700951	19	0.0229302733443993	17
1109	9924	0	70.6486466760648	75	0.290800377109891	0	0.28	0.035	5	2	1	0	3	1	0	110.311111111111	94.5652173913043	41.8478260869565	59.7536236306895	16.0666666666667	36.7037045514142	95.4666666666667	14	3	20	4.6	1	109	115	25	7.8	1.4	162	4.3	50.2	4.4	25.8	139	19	3.5	14	6	4	4	51	0.483851895865776	37	0.188911273423736	395.333333333333
1110	10568	0	84.1014650332291	63	0.188678483362089	0	0.935	0.187	13	3	2	2	4	0	4	93.1666666666667	87.7096774193548	55.1935483870968	65.9569903958228	13.8571428571429	36.8333329094781	93.5882352941177	17	2.4	18	1.9	2.9	108	364	40	12.9	7.4	122	4.7	150	2.2	18.9	141	24	18.7	15	5	0	2	52	0.507019055617768	47	0.454600386534955	1.7
1111	10299	1	78.140019405196	59	0.161425458107935	0.0116	0.5916	0.116	6	4	0	0	1	2	3	98.8333333333333	116.333333333333	48.75	71.2777744928996	19.9166666666667	37.2222222222222	97	15	3.5	23	0.7	1.4	110	182	29.6	9.9	3.1	171	4	28.4	2.5	18.8	143	32	11.6	10	5	1	4	46	0.369603581722039	42	0.30584857538598	1.43333333333333
1112	10301	0	59.4063054426928	52	0.121480964057338	0.0699	1.3048	0.233	3	0	0	0	1	0	2	95.8571428571429	114.904761904762	59.8571428571429	78.2063048226493	19.2413793103448	36.9555553860135	96.8125	25	2.9	15	0.7	3.6	106	706	29	9.2	2	338	7.3	75.7	1.2	13.5	145	92	23.3	15	6	5	4	27	0.079390379700951	24	0.0425090204859465	5598.05
1113	9889	0	69.9156321039911	56	0.143141394839062	0.0302	1.9479	0.151	13	4	2	4	3	0	4	86.969696969697	119.363636363636	60.8181818181818	77.0606060606061	15.027027027027	36.8383838383838	99.8571428571429	16	3	19	21.4	4	105	189	35	11.8	3.2	195	6.2	65.1	1.8	19	132	43	15.1	15	1	0	1	60	0.680887269877367	38	0.209225537600491	11238.4166666667
1114	9895	0	48.9173202858196	35	0.0583101388197655	0.0816	8.432	0.136	0	2	0	0	0	0	0	111.958333333333	127.652173913043	68.7826086956522	88.4057955534562	19.375	36.2314817640517	97.88	19	4.3	24	0.4	0.8	103	131	36.9	12.4	1.4	259	4.4	29.8	1.3	14.2	131	16	13.6	15	6	5	4	31	0.116838573510712	25	0.0480120662752839	218.5
1115	9341	1	63.2059084316902	89	0.442786686853868	0.0774	0.344	0.086	9	4	0	0	4	0	1	97.5555555555556	133.1875	65.5	81.875	21.7222222222222	36.3611111111111	94.2941176470588	21	2.6	22	0.2	1.2	106	73	26.3	9.2	0.8	286	3.8	27.4	1.1	12.7	145	30	8.6	15	5	0	3	51	0.483851895865776	42	0.30584857538598	7108.46666666667
1116	9344	0	27.2617193734768	21	0.0309620954315077	0.468	3.744	0.156	6	2	2	1	1	0	1	58.6521739130435	104.3125	59.6363636363636	82.7575773759322	17	36.944443738019	96.7142857142857	17	2.3	20	1.9	1.2	112	233	40	13.9	7.2	234	5.2	36.2	1.4	15.5	144	15	15.6	15	6	5	4	9	0.00813111872495969	14	0.0122536752022229	0.866666666666667
1117	9935	0	53.2103728106601	41	0.075974634156461	0	3.003	0.33	3	2	0	0	1	0	0	80.3157894736842	122.05	59.9	80.8596472489206	19.9310344827586	37.6944451861911	96.9090909090909	20	2.8	20	0.8	1.1	108	225	36.2	11.9	4.6	293	9.9	150	3.4	27.3	139	30	33	15	1	0	1	31	0.116838573510712	35	0.152891534466978	-429.3
1118	9936	0	86.3398009376635	54	0.131934681564631	0.3784	1.0472	0.088	5	0	0	0	1	2	2	89.5833333333333	135.708333333333	50.1666666666667	78.6805629730225	17.6666666666667	36.6111112523962	95.5416666666667	20	3.3	22	0.8	2.4	101	261	32	10.5	1.7	208	4.9	26.7	1.3	14.3	138	79	8.8	10	5	2	3	46	0.369603581722039	24	0.0425090204859465	4638.06666666667
1119	10004	0	52.016364986928	25	0.0371655224241628	0.1441	1.9257	0.131	3	0	1	2	1	1	0	74.1875	112.666666666667	58.8666666666667	77.8666666666667	16.9375	36.9166670905219	97.75	18	3.6	21	1.8	1	99	240	34.2	12	2.5	113	5	24.1	1.1	13	133	25	13.1	13	6	4	3	28	0.0877062133595423	21	0.0293948572474154	0.966666666666667
1120	10425	1	55.6857614013195	96	0.525218582718437	0	0.6336	0.176	16	4	2	2	4	3	1	92.948275862069	114.018867924528	54.5660377358491	71.8305084745763	17.9193548387097	36.8055555555556	98.7090909090909	25	3.5	16	2	1.5	125	313	35.5	12.2	8.8	263	7.7	110.1	2	21.2	152	41	17.6	7	5	1	1	76	0.897459337539472	57	0.748927417065446	1.23333333333333
1121	10431	0	77.1771206563806	67	0.219329157639327	0.3519	3.2085	0.207	7	3	1	0	3	0	3	80.04	114.64	20.72	54.8076996436486	16.2692307692308	35.9682543315585	95.32	16	2.4	17	0.7	3.1	108	79	30.2	10	5.2	139	4.6	86.8	1.2	13.6	136	97	20.7	15	6	5	4	56	0.597588313888408	38	0.209225537600491	464.3
1123	10577	0	72.627406173573	39	0.0695993546372652	0.1056	0.7194	0.066	5	2	0	0	1	0	2	93.4074074074074	122.259259259259	68.3703703703704	86.3333372893157	18.0294117647059	36.3444442749023	99.3448275862069	23	2.9	16	0.5	3	110	101	29.9	9.6	0.8	273	6.6	29.1	1.4	12.9	143	52	6.6	15	5	0	2	48	0.414603687571695	35	0.152891534466978	1.88333333333333
1124	9973	0	56.4170640186405	32	0.0509953135294617	0.28	0.6384	0.056	0	0	0	0	0	0	0	62.3333333333333	135.25	72.25	87	14.962962962963	35.4166666666667	94.6296296296296	13	3.9	29	0.2	0.8	94	102	32.4	11.3	1.1	220	4.5	47.7	2.8	19.4	131	16	5.6	15	6	5	4	31	0.116838573510712	21	0.0293948572474154	25.7333333333333
1125	10057	0	55.0671053686982	82	0.363390135443367	0.1375	0.583	0.055	8	3	1	0	4	0	0	123.741935483871	103.5625	46.9375	60.72	23.9473684210526	37.7222216570819	95.28125	16	2.4	18	0.7	1	119	239	30.8	10.6	3	110	4.3	31.2	1.2	14.1	143	51	5.5	15	6	0	3	40	0.247442850379824	44	0.362483778008034	1.36666666666667
1126	10059	0	69.5919521749862	44	0.0865457592186239	0.1221	1.554	0.111	4	1	1	2	1	0	2	55.2777777777778	111.882352941176	58.2941176470588	76.284314772662	17.35	36.8819448682997	99.2894736842105	15	2.1	16	3.7	2.9	111	156	33.5	10.8	3.3	156	6.5	42.3	1.7	18.2	137	43	11.1	15	6	5	4	31	0.116838573510712	26	0.0541871972038274	1.46666666666667
1127	10060	0	75.4243071488675	26	0.0388941759754069	0.5418	1.8146	0.086	5	3	1	0	1	0	0	76.7272727272727	113.735294117647	44.9411764705882	66.7941176470588	18.8205128205128	37.1018522757071	99.6176470588235	13	3.4	21	0.4	0.7	107	97	45.9	15.5	2	174	4.7	31	1	12	140	11	8.6	15	1	0	1	38	0.212560032341708	41	0.279468409210464	0.7
1128	10061	0	75.6634838707649	48	0.102705357639901	0	0.4641	0.119	4	0	0	0	3	0	1	117.111111111111	102.967741935484	55.258064516129	70.96875	18.047619047619	37.4555553860135	99.5555555555556	22	3	17	0.2	1.6	100	206	38	12.7	3.6	179	4.2	52.9	2.3	18.7	134	33	11.9	15	5	0	1	46	0.369603581722039	37	0.188911273423736	1.33333333333333
1129	9822	0	75.7913300747632	22	0.032411926370943	0.0686	1.7346	0.098	3	2	0	0	1	1	1	74.1111111111111	124.666666666667	50.3333333333333	70.7037037037037	21.0882352941176	37.0476186843145	97.48	15	4.2	25	0.4	1.8	111	125	37.5	11.8	0.7	334	6	22.6	1.1	13.2	147	42	9.8	14	6	5	3	32	0.128047650802525	20	0.0259674725448264	1.73333333333333
1130	9377	1	81.9282703951028	36	0.060960009469949	0.279	0.7812	0.093	3	0	1	0	1	0	1	70.9074074074074	97.5185185185185	46.537037037037	63.8641981195521	17.0175438596491	36.8859258015951	98.7358490566038	17	2.3	18	0.8	2.4	114	138	34	11.6	6	274	4.8	43.1	1.3	15	140	50	9.3	15	6	5	4	41	0.266086520848452	30	0.0870975718217523	1.9
1132	10088	0	77.4910952304682	43	0.0828818658351324	0.0194	2.7742	0.194	3	0	0	0	1	1	1	99	99.84	36.32	57.4933441162109	28.96	36.7638895246718	97.6	11	2.8	24	0.2	1	112	115	28.9	9.5	1.6	282	4.4	30.8	1.3	14.1	142	30	19.4	14	6	4	4	44	0.326363945332203	38	0.209225537600491	2.25
1134	10434	0	59.3658760708527	48	0.102705357639901	0	0.072	0.072	10	3	2	2	2	0	1	84.0833333333333	138.791666666667	67.1666666666667	91.0416666666667	22.9285714285714	36.712962962963	95.6666666666667	12	2.4	27	45.8	0.7	106	228	25.9	8.2	5	504	4	35.6	1.4	14.5	141	64	7.2	15	1	0	1	34	0.152870496099133	34	0.137098606738186	1330.81666666667
1135	10442	0	53.0400962466894	49	0.107143195427775	0.5371	2.1877	0.131	5	2	0	1	0	2	0	108.461538461538	176.923076923077	81	112.974368755634	25.6190476190476	37.7222222222222	93.6521739130435	18	3.5	20	1.6	0.7	104	108	38.1	13.3	7.9	182	4.1	24.1	1.1	19.7	138	17	13.1	10	5	2	3	22	0.0467394939739799	40	0.254529276070534	5
1136	9827	0	87.419069893183	61	0.174633217202111	0.075	0.96	0.075	7	2	0	0	1	1	3	79.0967741935484	139.1875	59.8125	88.7812312841415	15.1388888888889	36.7333323160807	99.2	23	2.1	18	0.3	3.5	102	203	38.5	12.1	1.3	286	5.2	33.7	1.1	13.6	137	41	7.5	14	6	4	4	55	0.575439155617865	42	0.30584857538598	2262.93333333333
1137	9828	0	46.3908350554285	50	0.111748908263056	0.0302	1.4043	0.151	7	2	0	0	1	2	2	81.5833333333333	138.727272727273	85.9545454545455	98.3809523809524	21.5357142857143	36.5833331920483	93.9615384615385	17	3.7	28	0.5	3.1	106	207	30.2	9.8	1.8	322	4.9	58.1	1.3	14.6	146	30	15.1	12	6	3	3	37	0.19636613203211	36	0.170144996054249	1.26666666666667
1138	9900	1	71.9390508870121	63	0.188678483362089	0.0106	0.2067	0.053	5	0	1	0	1	0	3	95.6	117.8	46	68.9066680908203	18.0625	37.0555559794108	95.04	15	2.8	32	0.7	3.2	102	123	31.4	10	2.5	137	5.9	105.2	2.1	18.3	143	109	5.3	15	6	0	3	58	0.640425770368787	42	0.30584857538598	2813.66666666667
1139	9905	1	65.1351540173669	136	0.879886944644121	0.001	0.025	0.001	14	3	4	2	1	3	1	130.883720930233	85.8372093023256	51.3255813953488	63.7984581880791	20.5744680851064	36.8968249124194	89.7741935483871	21	1.7	12	2.6	1.6	113	198	28	9.2	7.5	76	4	52.3	1.7	18	137	40	0.1	9	5	1	3	87	0.957432025870011	46	0.423212377332084	22474.25
1140	9909	0	63.4121587980126	66	0.211344515561405	0	0.194	0.194	5	0	0	4	1	0	0	101.1875	104.575757575758	64.1515151515152	76.9270879030228	18.725	36.3000005086263	94.0384615384615	17	2	22	27	1	104	157	28	9.4	3	263	4.8	33.5	1.8	16.4	138	65	19.4	15	1	0	1	48	0.414603687571695	37	0.188911273423736	1.53333333333333
1141	9380	0	87.4066901952069	95	0.513421774801856	0	0.285	0.057	12	3	1	2	4	0	2	77.1777777777778	118.304347826087	54.5217391304348	80.8260869565217	22.5849056603774	36.6523808978853	99.2708333333333	16	2.2	16	2	2.8	114	227	35	11.6	6.7	198	4.5	37.8	1.2	13.8	142	61	5.7	15	1	0	1	51	0.483851895865776	43	0.333566080724587	1.85
1143	9389	0	52.2009908651129	97	0.536987309744718	0.0526	1.052	0.263	9	0	0	0	4	4	1	115.96875	126.722222222222	74.9166666666667	92.6944527096219	17.8333333333333	37.5061727453161	97.7083333333333	24	2.5	8	0.4	1.4	119	215	50.1	15.3	10.7	211	4.8	39.5	1.6	15.8	150	25	26.3	3	1	1	1	63	0.736299373127573	47	0.454600386534955	0.8
1144	9942	0	71.5442480538525	69	0.235941584	0.5092	2.5594	0.134	10	2	0	0	1	3	4	65.4782608695652	118.04347826087	40.7826086956522	66.5362308336341	13.96	36.537036895752	98.4230769230769	19	3.8	28	1.2	6.9	101	85	36	11.7	0.8	246	5.2	44.9	3.9	35.6	143	62	13.4	7	4	1	2	56	0.597588313888408	46	0.423212377332084	111.516666666667
1145	9957	1	78.4027655775968	33	0.0533315922973389	0.0468	1.9071	0.117	3	0	1	0	1	0	1	67.0606060606061	145.314285714286	54.3142857142857	83.5392146391027	12.780487804878	36.8412689935593	99.3428571428571	13	3.2	24	1.8	1.2	107	155	45	14.9	2.7	146	3.8	28	1	11.9	139	26	11.7	15	3	0	1	30	0.106398223217765	33	0.122700716637573	1968.38333333333
1146	10444	0	40.667566399913	33	0.0533315922973389	0.018	0.702	0.09	3	2	3	0	0	0	0	121.027777777778	114.111111111111	70.3055555555556	80.3888888888889	26.0555555555556	37.2500002825702	95.4722222222222	15	2.8	17	0.9	1	107	100	45.6	15.8	2.1	46	4.9	55.6	1.5	16.3	133	27	9	15	6	5	4	20	0.0372046659551739	29	0.0774792292942076	1.73333333333333
1147	10446	1	77.4463516527956	81	0.352529254856063	0.5772	1.221	0.111	8	3	0	2	1	0	2	50.8333333333333	138.575757575758	48.969696969697	74.0909090909091	16.6315789473684	35.5588239781997	97.46875	19	3.3	24	2.2	2	117	230	32.4	10	2.6	443	3.7	111.6	1.5	16.3	156	92	11.1	15	5	0	2	53	0.530067675181907	43	0.333566080724587	0.933333333333333
1148	10315	0	70.1117347716897	57	0.14903624565945	0.126	0.574	0.14	3	1	1	0	1	0	0	105.35	108.05	65.475	81.65	23.219512195122	37.4907408820258	98.15	20	2.9	21	0.3	1.1	115	239	34.8	11.6	7	209	5.4	26	1.2	13.2	142	24	14	15	6	0	3	42	0.285486456014371	33	0.122700716637573	555.333333333333
1149	9981	1	56.2926587727122	43	0.0828818658351324	0.068	1.938	0.17	7	3	0	0	2	0	2	82.6923076923077	103.846153846154	55.3461538461538	66.8076923076923	25.8461538461538	37.9047623891679	95.7083333333333	16	3.2	19	0.8	0.8	104	221	30.8	10.8	0.7	358	4.4	27.1	1.2	13.3	136	10	17	15	4	0	2	31	0.116838573510712	36	0.170144996054249	6593.3
1150	10069	0	41.3088787707876	48	0.102705357639901	0.3008	1.1938	0.094	5	0	0	0	1	4	0	78.68	116.555555555556	68.8518518518518	86.6049370942292	12.8666666666667	38.0952393062531	98.3846153846154	12	2.5	27	0.2	0.7	115	134	28.5	10.1	1.5	152	3.8	36.5	1.9	16.4	150	19	9.4	5	1	1	3	51	0.483851895865776	38	0.209225537600491	6147
1151	9402	1	69.5603755713868	72	0.262448702081892	0.3894	3.7524	0.118	13	4	1	3	4	3	2	111.583333333333	114.695652173913	63.3913043478261	80.4927520751953	21.4782608695652	37.0763879352146	96.7272727272727	17	3.4	25	0.4	5.4	107	93	34.1	9.9	1.6	266	5.5	28.3	1.1	12.5	149	40	11.8	9	5	1	3	57	0.619273966505765	42	0.30584857538598	1.75
1152	9412	0	64.6265158265438	63	0.188678483362089	0.9964	1.2596	0.188	5	2	0	0	1	2	0	79.375	127.173913043478	55.5217391304348	73.5652173913043	21.25	37.1222220526801	91.5833333333333	12	2.9	37	0.3	1.1	99	187	35.2	11.3	1.3	580	4.6	27.2	1.3	14.8	143	26	18.8	11	5	2	4	29	0.0966978364673039	31	0.0977833819842284	12680.4166666667
1153	9424	0	42.555878255097	51	0.116526765814168	0.1056	3.564	0.132	7	3	2	0	3	1	1	100.692307692308	99.7307692307692	55.6153846153846	70.3205193739671	19.3076923076923	37.0987654320988	97.8	17	3	20	0.9	1.7	101	174	28.4	10.1	5.1	102	4.4	46.4	1.7	18.4	133	23	13.2	14	6	5	3	39	0.229591668830459	22	0.0332591676367743	15013.4833333333
1155	10111	1	83.0124930994509	55	0.137442045415608	0.12	0.6	0.12	4	0	0	0	1	1	2	80	116.7	51.35	73.1333246231079	19.8260869565217	36.2685189423738	94.2727272727273	13	2.5	32	0.9	2.3	103	157	30.2	9	0.9	188	5.1	150	1.9	16.8	143	59	12	14	6	5	3	44	0.326363945332203	45	0.392432197729611	9892.56666666667
1156	10112	0	78.6928710203707	98	0.548714972248973	0.0338	0.7436	0.169	4	0	0	0	0	4	0	86.5555555555556	154.625	68.75	97.3750185966492	21.2	37.4166665253816	98.5454545454545	19	3.5	21	0.3	0.8	103	183	37.9	12.7	1.1	212	3.5	25.1	1.1	13	139	21	16.9	4	2	1	1	56	0.597588313888408	51	0.581248326936065	3.9
1158	10328	0	31.32627471	17	0.0257663948045946	0.0592	4.366	0.148	2	0	0	0	0	2	0	100.068965517241	109.612903225806	66	81.7	16.5666666666667	35.7530871732735	99.4137931034483	9	5.2	23	0.5	0.6	109	161	34	11.3	2.3	166	4.2	52	1.1	12.8	138	14	14.8	12	6	5	1	24	0.0581533536933968	37	0.188911273423736	0.566666666666667
1159	10331	0	79.9686291199726	40	0.072722637956702	0.473	0.5461	0.043	2	0	0	0	2	0	0	94.15625	98.046511627907	52.2558139534884	68.0154976068541	24.5	36.2013885709975	99.3714285714286	14	3	20	0.6	0.7	115	216	46	15.3	3.4	284	4.4	55.1	1.3	14.3	143	16	4.3	15	5	0	2	37	0.19636613203211	46	0.423212377332084	0.933333333333333
1160	10453	0	30.3356957446985	28	0.0425856061002645	0.3892	3.892	0.278	1	0	0	0	1	0	0	86.8333333333333	131.466666666667	73.9333333333333	94	15.5128205128205	36.6767679079614	98.4375	18	3.8	20	1.4	1	108	208	50	16.7	4.5	235	3.9	29.2	1.2	13.3	142	11	27.8	15	6	0	3	17	0.0258763122393952	33	0.122700716637573	1.06666666666667
1161	10464	0	82.8315803859724	42	0.0793596067364393	0	0.7	0.1	2	0	0	0	1	0	1	54.9565217391304	117.909090909091	47.8636363636364	71.2121228304776	19.304347826087	36.2037029972783	96.1304347826087	15	3.6	29	0.4	1.6	102	195	37.5	12.9	0.9	260	4.7	23.8	1	11.9	143	36	10	15	6	5	4	37	0.19636613203211	27	0.061105571188783	0.8
1162	10076	0	68.8698753028687	59	0.161425458107935	0.0165	3.3	0.165	8	4	0	0	4	0	0	82.7317073170732	111.487804878049	56.0243902439024	71.0162464234887	26.3111111111111	38.0952380952381	95	12	2.4	22	0.6	0.8	101	175	26.7	8.6	2.2	306	3.6	28	1.2	13.7	131	17	16.5	15	1	0	1	59	0.660981452850639	42	0.30584857538598	3290.23333333333
1163	10080	0	28.1435495038094	23	0.0339272701784497	0.231	2.079	0.231	3	3	0	0	0	0	0	95.92	127.52	73.92	91.7866595458984	22.03125	37.4583334392971	98.2307692307692	17	4.2	20	0.5	1	109	135	48.1	16.2	2.4	323	5.4	24.5	1	12.2	140	11	23.1	15	6	0	4	26	0.0717161853928427	35	0.152891534466978	1.08333333333333
1164	9837	0	54.6642134986301	46	0.0943159669270933	0.0229	3.2747	0.229	4	3	0	0	1	0	0	102.545454545455	133.56	68.16	90.64	12.0357142857143	38.015873015873	98.5	18	3.2	26	0.6	0.5	104	211	37.2	13.6	1.3	483	4.5	29.4	1.4	14.4	145	21	22.9	15	4	0	1	38	0.212560032341708	35	0.152891534466978	1
1165	9839	0	300.002330107821	82	0.363390135443367	0.012	0.08	0.04	7	1	0	0	1	2	3	73.4074074074074	99.2222222222222	38.3333333333333	58.6296299121998	17.5	37.148147865578	95.4074074074074	25	3.1	17	0.8	2.9	99	263	32	10.5	9.3	227	5.1	26.7	1.4	14.5	134	39	4	10	5	2	3	61	0.700098236144212	56	0.724201671379514	5.51666666666667
1167	9912	0	25.5445830613168	41	0.075974634156461	0.092	3.404	0.23	5	2	0	0	1	1	1	99.7037037037037	123.730769230769	64.8461538461538	83.7051309438852	17.7096774193548	37.3703709355107	94.3103448275862	33	5.2	12	1.1	1.5	107	192	38.2	13.2	13.7	328	4.2	25.4	1.3	14.2	144	14	23	13	6	4	3	34	0.152870496099133	38	0.209225537600491	1.63333333333333
1168	9686	1	66.1881823482026	50	0.111748908263056	0.1944	2.5344	0.072	4	3	0	0	1	0	3	72.2173913043478	145.714285714286	72.5714285714286	92.6190476190476	12.68	36.3888888888889	99.2727272727273	16	2.8	23	0.2	1.5	97	136	23.5	8	2.2	338	4.6	27.1	1.3	14.5	131	29	7.2	15	6	5	4	42	0.285486456014371	30	0.0870975718217523	0.9
1169	10117	0	66.0845259976795	23	0.0339272701784497	0.162	0.729	0.081	3	2	2	0	1	0	0	116.952380952381	117.35	64.9473684210526	80.2499946594238	28.7826086956522	35.8111114501953	94.7727272727273	12	3.9	21	0.8	6.2	100	105	25.1	8.8	4.7	70	5	36.9	1.2	13.6	127	36	8.1	15	6	5	4	36	0.181019761585943	25	0.0480120662752839	173
1170	10120	0	52.5565540500596	41	0.075974634156461	0	0.221	0.221	10	2	2	2	1	1	4	61.1785714285714	118.333333333333	42.2272727272727	91.6060606060606	20.6521739130435	36.8086427759241	90.5714285714286	39	3.1	15	3.5	11.6	92	444	32.2	11.5	15.1	132	4.6	101.6	8.4	66.9	140	39	22.1	14	6	5	3	21	0.0417535080775526	14	0.0122536752022229	1.86666666666667
1171	10134	0	82.6959043276127	64	0.196019637277979	0.0156	2.184	0.156	10	0	2	0	4	0	4	76.1304347826087	155.380952380952	56.2857142857143	89.3174478440058	18.304347826087	37.0740742153592	98.5	19	3.1	20	0.4	3.3	113	438	37.5	13.3	4.1	171	4.2	150	1.1	12.4	148	95	15.6	15	5	0	4	59	0.660981452850639	50	0.549933001966723	2.01666666666667
1172	10612	0	68.5072164926369	47	0.0984310695493601	0	0.618	0.103	6	2	2	2	1	0	1	74.4583333333333	130.916666666667	51.5416666666667	77.9999910990397	22.4166666666667	36.4166669492368	97.2857142857143	17	3.1	19	2.7	1.7	108	308	32	10.7	1.8	103	5	27.2	1.5	14.8	140	47	10.3	15	6	5	4	32	0.128047650802525	25	0.0480120662752839	196.383333333333
1173	9914	0	46.2210621529571	56	0.143141394839062	0.0221	1.5028	0.221	5	3	0	0	2	0	0	74.2093023255814	107.576923076923	53.5769230769231	71.8553432968428	28.5	36.7685183772334	96.8695652173913	14	2.6	25	0.3	0.5	106	210	30.6	10.1	1	505	4.9	150	1.3	12.9	141	22	22.1	15	1	0	1	32	0.128047650802525	42	0.30584857538598	1.38333333333333
1174	9920	0	78.1944119951318	104	0.617521159138721	0	5.5878	0.201	11	3	0	0	4	3	4	78.5	102.25	49.25	57.75	24.6666666666667	37.2777769300673	94	33	2.3	20	0.3	3.9	103	136	29.4	10.1	5.2	429	6.5	47.3	1.7	18.2	144	115	20.1	6	1	1	4	69	0.826119995769426	46	0.423212377332084	1.01666666666667
1175	9982	0	80.9538253632751	24	0.0355108602524421	0.1681	0.4428	0.041	4	2	0	0	1	1	0	63.8636363636364	112.434782608696	56.3478260869565	75.2029211624809	16	36.5833331920483	97.2142857142857	14	3	27	0.9	1.5	103	101	29.7	10	0.9	174	4	27.9	1.3	13.8	140	35	4.1	14	6	5	3	39	0.229591668830459	36	0.170144996054249	11026.9
1176	9990	0	60.1237630410745	61	0.174633217202111	0.639	1.704	0.213	5	4	0	0	1	0	0	118.447058733772	108.147058823529	63.7352941176471	77.3529411764706	26.9024390243902	37.4753085477853	84.2972972972973	11	3.3	33	0.2	0.7	104	175	30.4	9.9	1.5	733	4.3	22.1	1.2	13.8	145	32	21.3	15	1	0	1	50	0.460662301769887	40	0.254529276070534	0.783333333333333
1177	9993	1	71.5736702956153	23	0.0339272701784497	0.6976	2.071	0.109	3	0	0	0	3	0	0	87	103.058823529412	63.9705882352941	77.9902002671186	14.2424242424242	36.3611104753282	99.7	11	2.8	27	1.1	0.7	104	121	31.1	10.5	1.8	348	4.2	39.2	1.2	13.5	138	11	10.9	15	6	0	3	32	0.128047650802525	33	0.122700716637573	19730.3
1178	9552	0	76.7542963523728	48	0.102705357639901	0	24.01	0.49	5	0	0	2	4	0	1	66.25	110.285714285714	46.4642857142857	68.5000002724784	20.8666666666667	36.1031747242761	100	17	3.2	16	1.8	1.4	118	128	31.2	9.9	2.2	382	4.1	47.2	1.5	16.6	145	54	49	15	6	0	4	50	0.460662301769887	38	0.209225537600491	2.5
1179	9692	0	48.8012005472475	29	0.044554694327019	0.1331	0.726	0.121	4	2	1	0	1	0	0	79.8571428571429	134.785714285714	65.3571428571429	88.5000212533133	25.9411764705882	37.1777767605252	98.9285714285714	15	3.7	21	0.6	0.7	107	263	39.2	13.3	1.3	185	3.6	20.7	1.4	14.2	139	15	12.1	15	4	0	1	17	0.0258763122393952	36	0.170144996054249	2.25
1181	10138	0	52.2878627136001	91	0.466216551645289	0	3.3372	0.324	6	1	0	0	0	3	2	114	148.774193548387	76.2903225806452	101.83871927569	26.2352941176471	37.8765435866368	91	19	2.9	18	0.3	2.9	102	327	30.5	9.5	4.7	286	3.9	35.1	2.8	20.7	134	55	32.4	7	4	1	2	53	0.530067675181907	57	0.748927417065446	0.916666666666667
1182	10144	0	53.1301910661161	36	0.060960009469949	0.201	4.824	0.201	1	2	0	0	0	0	1	83.4782608695652	120.382978723404	66	85.4130434782609	19.3333333333333	37.0777774386936	97.5333333333333	14	2.5	18	0.6	1.8	117	137	40	13.2	2.6	160	6.2	39.7	1.5	17	141	46	20.1	15	6	5	4	30	0.106398223217765	26	0.0541871972038274	0.866666666666667
1183	10145	1	85.151361118108	28	0.0425856061002645	0.744	1.023	0.093	4	3	0	0	1	0	0	81.3333333333333	101.512820512821	53.8205128205128	74.6422780664956	16.7027027027027	37.5432101591134	97.5952380952381	16	2	25	0.3	1.1	107	84	25.7	8.4	0.6	250	4.2	35.7	1.6	15.8	144	25	9.3	15	5	0	4	38	0.212560032341708	34	0.137098606738186	1733.95
1185	10469	1	67.863951237201	58	0.155129907506569	0.1836	3.186	0.108	4	0	2	1	1	0	0	95.1666666666667	100.214285714286	52.5476190476191	69.5396832057408	16.75	36.7857136802068	97.1538461538462	23	2.7	12	1.3	0.5	114	430	43.4	15.2	6.1	85	5.8	35.6	2.1	17.2	143	23	10.8	15	4	0	1	37	0.19636613203211	37	0.188911273423736	1
1187	10484	0	38.9055591845549	32	0.0509953135294617	0.07	1.33	0.07	6	0	4	1	1	0	0	109.08	121.037037037037	71.5185185185185	88.5555515995732	25.8214285714286	37.3277782864041	98.2916666666667	15	3.3	20	1.5	0.6	113	217	23.6	8	2.1	93	3.6	26.6	1.9	20.3	144	16	7	15	5	0	4	31	0.116838573510712	35	0.152891534466978	0.716666666666667
1189	11882	0	49.8295816604192	29	0.044554694327019	0.3626	3.8024	0.098	2	0	0	0	1	1	0	96.35	114	58.5263157894737	77.0175365648772	20	37.8888893127441	97.55	14	4	21	0.5	0.9	109	129	44.7	15.6	2	236	6.7	27.4	1.1	13	140	14	9.8	14	6	5	3	25	0.0646488355702984	39	0.231101848855616	1.73333333333333
1190	11892	0	67.7227936533505	26	0.0388941759754069	0.4191	3.4671	0.127	5	3	0	0	1	1	0	109.090909090909	84.6666666666667	54.969696969697	69.0909090909091	16.4878048780488	36.9809527624221	98.9230769230769	18	2.6	16	0.5	1.7	111	303	34.6	12.1	2.7	227	4.7	39.4	1.3	14	142	38	12.7	14	6	5	3	41	0.266086520848452	32	0.109622781561179	19724.05
1191	11898	0	24.3889600492175	39	0.0695993546372652	0.0476	2.261	0.119	2	0	1	0	1	0	0	102.615384615385	108	50.7142857142857	69.8095241728283	19.6666666666667	37.1201388041178	98.0714285714286	18	4.2	21	0.2	0.7	105	122	34.9	12	3.2	352	4	20.3	1.1	12.9	137	18	11.9	15	5	0	2	15	0.0199758771183112	35	0.152891534466978	1.46666666666667
1192	11901	1	66.6110280104495	40	0.072722637956702	0.1168	2.1462	0.146	4	3	0	0	0	0	1	101.291666666667	107.291666666667	70.6666666666667	82.875	16.7	37.2638887829251	99.8181818181818	20	3.6	20	0.2	1.8	105	294	31.1	10.3	2.1	226	4.5	23.3	1	11.4	140	60	14.6	15	6	0	3	38	0.212560032341708	28	0.0688429582830862	4719.93333333333
1194	10742	0	77.8051083698033	68	0.22752843138664	0	1.5738	0.122	5	4	0	0	0	0	1	89.6363636363636	124.545454545455	59.4545454545455	81.151518388228	20.5	37.3611116409302	97.2272727272727	16	2.8	23	0.5	0.8	99	71	24.9	5.2	1.6	732	4.1	23.8	1.4	15	134	15	12.2	15	1	0	1	63	0.736299373127573	45	0.392432197729611	2.48333333333333
1195	8929	0	81.4365178252187	62	0.181550179753366	0.1408	1.4464	0.128	11	0	0	2	4	1	4	108.458333333333	109.833333333333	45.625	67.0277770360311	16.1041666666667	36.9074072661223	95	20	3.1	21	2.4	5.2	105	59	31.9	10.8	3.4	231	3.6	29	1.5	13.7	142	42	12.8	13	6	4	3	44	0.326363945332203	31	0.0977833819842284	3166.76666666667
1196	9016	1	73.8906232792991	28	0.0425856061002645	0.1632	2.4192	0.096	2	0	0	0	1	0	1	87.0227272727273	111.761702131718	54.1521739130435	73.6590909090909	16.92	37.2175002098083	97.9111111111111	15	2.3	26	0.4	1.2	105	148	32	10.8	1	174	5.1	36.9	1.5	15.1	140	24	9.6	15	1	0	1	46	0.369603581722039	36	0.170144996054249	1.1
1197	11906	0	41.6761476016307	104	0.617521159138721	0	1.325	0.265	16	3	2	4	3	0	4	79.75	90.4166666666667	42.2777777777778	58.5370388031006	30.7142857142857	35.9126984126984	94.5405405405405	21	2.7	15	16.3	4.4	108	108	28.8	9.7	6	130	3.8	46.2	2.1	18.4	135	35	26.5	15	1	0	1	61	0.700098236144212	51	0.581248326936065	1.48333333333333
1198	12041	0	42.0536325788665	19	0.0282484932609094	0	2.055	0.137	2	2	0	0	0	0	0	118.291666666667	118.260869565217	68.0869565217391	83.8260869565217	18	38	98.6	14	3.9	21	0.9	1	108	164	37.7	13.2	2	334	4.5	27.8	1.2	13.3	139	18	13.7	15	1	0	1	37	0.19636613203211	28	0.0688429582830862	649.133333333333
1199	12045	0	61.9250042640425	60	0.167925716773725	0.0102	1.2342	0.102	8	0	0	0	2	2	4	89.8214285714286	106	45.0357142857143	65.3571428571429	19.8571428571429	36.5777774386936	97.9285714285714	19	2.9	25	0.1	8	112	226	29.2	10	1.6	259	4.3	24.8	1.2	13.9	149	112	10.2	10	5	2	3	41	0.266086520848452	30	0.0870975718217523	7.86666666666667
1200	10814	1	80.1199628906618	69	0.235941584	0.0294	2.254	0.098	7	4	0	0	1	2	0	70.48	108.083333333333	46.2083333333333	61.7083333333333	18.2	37.2314814814815	96.68	12	2.6	27	1.1	1.7	100	127	24.9	8.1	1.6	200	4.3	30.4	1.4	15.8	134	70	9.8	11	6	1	4	52	0.507019055617768	42	0.30584857538598	1454.98333333333
1201	9195	0	40.5095087767278	24	0.0355108602524421	0.0328	0.5248	0.164	0	0	0	0	0	0	0	100.607142857143	121.571428571429	71.0714285714286	87.9047674451556	26.4545454545455	36.7962964375814	99.75	22	3.1	27	0.4	0.8	96	154	31.1	10.2	2.2	554	4	39.7	1.3	14.3	141	10	16.4	15	5	0	3	33	0.140051062900573	39	0.231101848855616	1.56666666666667
1202	11927	0	25.3564529108757	45	0.090355662268945	0.0728	1.82	0.182	6	3	1	0	1	0	1	113.173913043478	110.04347826087	55	73.3478299016538	19.5483870967742	37.8472216924032	98.551724137931	16	3.9	25	0.8	1.4	113	176	49	16.1	1.9	262	6.4	26.9	1.2	14.3	145	24	18.2	15	4	0	2	28	0.0877062133595423	37	0.188911273423736	0.866666666666667
1203	11934	0	31.2060279807888	15	0.0234971163098187	0.0248	1.7484	0.062	3	0	1	0	1	1	0	88.3461538461538	116.423076923077	66.0384615384615	86.2692307692308	16.6333333333333	37.2777774010176	99.1481481481482	13	3.4	20	1.1	0.4	113	105	32	10.3	2.8	129	4.1	25.7	1.4	15.2	142	17	6.2	14	6	5	3	17	0.0258763122393952	30	0.0870975718217523	0.983333333333333
1204	12326	0	66.1666429761333	15	0.0234971163098187	0.0375	0.4125	0.125	0	0	0	0	1	0	0	63.5	112	56.9523809523809	77.8666666666667	11.25	36.1555548773872	93.8275862068966	15	4	27	0.6	1	100	149	38	13.6	1	179	4.6	21.8	1.1	12.5	138	24	12.5	15	6	5	4	18	0.0292951667754007	17	0.0178612329814438	2.3
1205	12330	0	48.8483841928142	78	0.320882314483519	0.238	2.856	0.238	11	3	1	4	0	0	3	74.9032258064516	127.838709677419	72.2903225806452	90.8064516129032	20.1	35.8703707471306	98.1333333333333	24	4.1	9	53.4	3.5	129	119	23.1	7.7	1.9	208	4.3	150	2.2	18.7	156	57	23.8	15	5	0	2	52	0.507019055617768	33	0.122700716637573	1001.41666666667
1206	12054	0	25.1820326900967	81	0.352529254856063	0.208	5.616	0.208	10	3	2	0	1	0	4	126.410256410256	105.153846153846	58.025641025641	73.4017103146284	26.8888888888889	36.9444444444444	94.2439024390244	25	3.1	12	0.7	5.8	107	149	50.7	16.6	1.8	75	5.5	29.8	1.8	16.6	137	103	20.8	15	6	5	4	45	0.347723333178511	40	0.254529276070534	0.816666666666667
1207	10987	0	72.9640567646474	50	0.111748908263056	0	0.327	0.109	7	3	0	0	4	0	0	94.05	100.025	58.775	73.5166573524475	20.531914893617	37.7356482435156	98.6190476190476	11	3.9	26	0.4	1.1	102	147	39.8	13	6.2	203	3.7	150	1.7	15.8	138	31	10.9	15	5	0	1	45	0.347723333178511	35	0.152891534466978	890.75
1208	11003	1	47.7890155071209	67	0.219329157639327	0.5852	1.862	0.133	6	1	0	0	1	0	4	82.8846153846154	124.181818181818	55.6363636363636	73.9393939393939	22.030303030303	36.8968261234344	97.56	14	3.4	18	0.5	2.3	108	239	31	10.4	2.2	287	5.1	33.1	1.2	13.7	135	43	13.3	15	6	5	4	37	0.19636613203211	27	0.061105571188783	1668.06666666667
1209	9200	1	85.0241593371782	53	0.126615606059166	0	0.6912	0.144	7	3	0	0	3	0	1	80.2045454545455	101.44	50.82	67.9659794398716	15.8163265306122	36.6746030535017	98.3720930232558	18	2.1	26	0.4	1.5	112	217	37.5	11.5	2.9	299	4.1	49.1	1.5	14.9	153	38	14.4	15	5	0	2	57	0.619273966505765	44	0.362483778008034	1.36666666666667
1210	8942	1	54.6425439173561	30	0.0466103974308657	0.0366	1.9947	0.183	6	2	0	0	3	0	1	73.2121212121212	96.3529411764706	67.5	81.6176470588235	16.4	37.6249991522895	99.6111111111111	19	1.3	15	1.6	1.4	111	159	48	16	3.8	259	4.8	150	1.8	16.4	142	18	18.3	15	5	0	3	29	0.0966978364673039	28	0.0688429582830862	255.916666666667
1211	8947	0	52.9583905252469	45	0.090355662268945	0	7.1896	0.344	7	3	0	0	4	0	0	89.1153846153846	96.7647058823529	51.1176470588235	67.0882350697237	14.3870967741935	37.4999992935746	95.1034482758621	15	2.1	23	0.8	1	107	234	35	10.5	2.5	195	4.1	44.2	2.6	19.4	142	10	34.4	15	4	0	1	32	0.128047650802525	37	0.188911273423736	1
1212	11957	1	300.003027799732	45	0.090355662268945	0.072	1.086	0.06	3	2	1	0	1	0	1	55.8	120.620689655172	49.3448275862069	66.9655172413793	16.5483870967742	36.296295825346	97.9655172413793	15	2.2	23	1.3	1.7	109	215	24.7	8.2	2.7	225	4.3	27.1	1.2	13.4	143	43	6	15	6	5	4	35	0.16652291711905	18	0.0202409280668567	751.516666666667
1213	12178	0	39.7396438589067	41	0.075974634156461	0	1.0591	0.089	0	0	0	0	0	0	0	101.925925925926	121.785714285714	68.7142857142857	84.7777777777778	21.3333333333333	38.1666660308838	99.3703703703704	15	4.4	25	0.7	1.1	108	296	36.7	12.1	4.8	227	5.2	27	1.3	14.4	141	20	8.9	15	5	0	3	15	0.0199758771183112	30	0.0870975718217523	2.28333333333333
1214	12183	1	82.7497956327079	37	0.0637221532740128	0.0113	0.565	0.113	7	3	0	0	2	0	2	85.6285714285714	116.722222222222	59.3333333333333	77.0571428571429	25.65	37.0714290558346	94.0571428571429	15	2.6	26	0.4	2.1	107	125	44.6	14.3	2	232	5.2	105	1.3	15	143	65	11.3	15	4	0	1	47	0.391925539232831	40	0.254529276070534	1.45
1215	12190	0	64.498802208409	59	0.161425458107935	0	0.404	0.202	4	3	0	0	1	0	0	56.5	108.652173913043	61.695652173913	79.8985521067744	27.1	36.2222219396521	95.75	9	2.5	29	0.3	0.7	109	152	33.1	10.6	1	300	4.5	21.7	1.6	15.9	145	32	20.2	15	5	0	1	48	0.414603687571695	36	0.170144996054249	2.98333333333333
1216	12171	0	69.0357240884126	33	0.0533315922973389	0	3.234	0.231	2	2	0	0	0	0	0	71.8684210526316	143.789473684211	82.4736842105263	102.912286658036	17.9487179487179	37.3518512867115	93.4166666666667	16	3.1	26	1	0.8	96	155	44	14.7	1.4	389	4.7	33.6	1.3	13.8	131	29	23.1	15	6	5	4	29	0.0966978364673039	17	0.0178612329814438	2739.15
1217	12174	0	46.2589205505452	94	0.501609994435648	0	0.42	0.02	8	0	3	3	1	0	1	107	118.029411764706	58.1764705882353	78.2812560796738	25.4827586206897	38.9052290074966	98.7619047619048	13	2.4	20	8.9	1.2	108	94	33.5	11.5	3.7	53	4.5	148.2	1.4	15.6	133	20	2	15	6	5	4	37	0.19636613203211	41	0.279468409210464	0.95
1218	12177	0	51.0130052408682	44	0.0865457592186239	0	0.7337	0.1334	11	4	2	1	4	0	0	108.322580645161	106.206896551724	71.7586206896552	82.8045964734308	24	36.3703699465151	96.6666666666667	16	2.5	16	1.2	0.8	114	211	43.8	14.3	5.3	106	6.4	34	1.6	17.3	137	18	13.34	15	1	0	1	39	0.229591668830459	40	0.254529276070534	1.56666666666667
1219	11950	0	74.6727531183282	46	0.0943159669270933	0	2.59	0.14	1	0	0	0	1	0	0	109.307692307692	121.512820512821	48.3846153846154	82.3589743589744	19.5333333333333	35.8956520338565	99.4146341463415	14	2.7	18	0.5	0.1	112	157	35	11.8	2.8	296	4.8	150	1.7	15.4	138	11	14	15	1	0	1	45	0.347723333178511	52	0.611922362607133	2
1220	12075	0	87.8900949575898	39	0.0695993546372652	0.011	1.166	0.11	1	0	0	0	1	0	0	90.9166666666667	115.216216216216	44.1621621621622	60.1395371902821	15.1612903225806	37.5317473638625	100	13	3.5	25	0.5	1.1	105	183	30.6	8.6	1.2	295	5.2	24.5	1.1	13.2	138	33	11	15	4	0	1	46	0.369603581722039	37	0.188911273423736	0.85
1222	12078	0	31.2392734740863	93	0.489796416789745	0.256	9.216	0.256	4	0	0	0	1	2	1	89.5714285714286	125.296296296296	59.962962962963	81.7407448380082	19.741935483871	35.6018518518518	99.1153846153846	42	5	11	1	1.7	116	217	45.2	14.4	18.8	466	4.9	26	1.3	14	145	23	25.6	11	5	3	3	26	0.0717161853928427	39	0.231101848855616	1.4
1223	12303	0	74.6076934506335	106	0.639584220109194	0.0095	0.3705	0.095	10	0	0	0	4	4	2	73.5666666666667	117.821428571429	50.1785714285714	82.8888888888889	18.6764705882353	37.9166671964857	99.7741935483871	19	3.6	12	0.8	2.2	122	298	36.7	12.6	5.4	196	3.8	80.7	1.4	15.9	147	50	9.5	3	1	1	1	72	0.860724094600982	48	0.486353390058873	0.966666666666667
1224	11507	0	82.6408485548496	106	0.639584220109194	0.0255	1.734	0.255	11	2	1	0	4	0	4	62.6060606060606	84.8484848484848	43.6969696969697	58.1919153386896	20.4285714285714	33.4166653951009	64.695652173913	23	2.1	11	0.4	3.4	106	213	26.9	8.5	10.1	471	6.2	23.5	1.3	14.2	136	44	25.5	15	4	0	3	73	0.870859905810809	56	0.724201671379514	2.68333333333333
1225	11596	0	51.5163059000253	61	0.174633217202111	0.004	0.43	0.02	12	3	2	3	0	0	4	86.9615384615385	143.230769230769	73.5769230769231	96.8076923076923	13.8965517241379	37.0684206109298	98.1111111111111	21	3.4	22	11.8	5.6	104	294	32	11.8	7.4	196	5.4	102.8	2.8	27.4	142	45	2	15	1	0	1	40	0.247442850379824	33	0.122700716637573	34303.9833333333
1226	11018	0	63.9231090974285	39	0.0695993546372652	0.0448	1.2352	0.032	3	2	1	0	0	0	0	86.2692307692308	134.454545454545	75.7272727272727	95.303018396551	15.5384615384615	36.8981474417227	98.1923076923077	16	3.4	26	0.7	0.9	103	135	31.7	11	1.1	139	4	27.3	0.9	11.7	141	14	3.2	15	6	5	4	41	0.266086520848452	31	0.0977833819842284	2.06666666666667
1227	11019	1	51.3768262371757	68	0.22752843138664	0.0671	2.0801	0.061	12	2	2	1	1	2	4	97.1034482758621	153.142857142857	75.1785714285714	100.392857142857	14.1470588235294	37.1321424756731	99	24	3.4	22	2.4	5.5	98	172	35	12.1	8.7	134	5.3	52	1.8	16.3	137	38	6.1	10	6	1	3	49	0.437547390103724	35	0.152891534466978	4282.66666666667
1228	9206	0	66.0178512161495	47	0.0984310695493601	0.1218	0.609	0.058	10	2	2	0	3	0	3	71.6764705882353	106.472222222222	53.0277777777778	65.7142857142857	19.7941176470588	36.1851847613299	97.1176470588235	14	3.1	19	0.2	1	115	138	31.5	10.6	2.1	124	4.8	39.8	1.4	15.7	143	10	5.8	15	6	0	3	35	0.16652291711905	34	0.137098606738186	2.5
1229	8952	0	55.1602443075793	72	0.262448702081892	0.19	1.805	0.19	13	3	3	4	1	0	2	106.487179487179	103.794871794872	47.8974358974359	66.1965794685559	17.6666666666667	37.8762626647949	99.0810810810811	13	2.2	26	30	2.6	114	159	29	10.5	2.2	76	4.6	63.4	3.1	21.5	149	56	19	15	1	0	1	49	0.437547390103724	32	0.109622781561179	40970.65
1230	12081	1	76.5551715889232	46	0.0943159669270933	0.0124	0.7688	0.124	4	2	0	0	3	0	1	92.2352941176471	111.363636363636	70.0606060606061	83.8282785126657	18.5945945945946	36.8240737915039	97.969696969697	17	3.7	24	0.3	1.2	104	115	36	11.9	1.2	448	5	25.8	1.2	13.3	141	29	12.4	15	6	5	4	44	0.326363945332203	31	0.0977833819842284	352.133333333333
1234	7401	0	80.5427731248506	87	0.419608680735176	0	1.246	0.178	8	0	0	1	4	0	3	60.3214285714286	105.404255319149	31.936170212766	55.829783175854	26.5	35.8131312360667	97.9666666666667	23	2.2	10	1.9	3.5	108	165	34.5	11.4	2	304	4.9	150	1.4	15.1	137	72	17.8	15	6	5	4	54	0.552904214509247	55	0.698022747482586	1.1
1235	7402	0	81.712141938313	40	0.072722637956702	0.5122	5.7918	0.197	4	0	0	0	4	0	0	83.6578947368421	108.605263157895	55.5263157894737	75.3684210526316	14.9555555555556	36.2606831085988	100	15	3.3	17	0.1	0.7	105	210	30.5	10.5	2.4	352	5.9	35.4	1.1	12.8	133	14	19.7	15	1	0	1	48	0.414603687571695	37	0.188911273423736	100.85
1236	8968	0	86.4359330721265	46	0.0943159669270933	0	1.764	0.147	8	3	0	1	3	0	1	85.5666666666667	128.5625	69.4583333333333	90.9930523236593	27.4	35.8796303360551	96.8857142857143	15	3.2	19	1.3	1.8	109	376	45	15	5.3	272	4.1	78.2	1.4	15.5	141	34	14.7	15	4	0	2	51	0.483851895865776	48	0.486353390058873	1.61666666666667
1237	9036	0	41.1770216225995	42	0.0793596067364393	0	2.0838	0.302	1	0	0	0	1	0	0	98.4242424242424	104.448275862069	45.7586206896552	65.3218307495117	16.4615384615385	37.011110941569	98.8787878787879	38	3.7	9	0.3	1.1	116	477	49.6	15.8	1.3	333	4.9	36.6	2.7	19.9	145	15	30.2	15	6	5	4	31	0.116838573510712	27	0.061105571188783	5.93333333333333
1238	9044	1	64.4173883723364	37	0.0637221532740128	0	1.7584	0.112	3	0	0	0	1	0	2	73	115.272727272727	51.3181818181818	72.6363634629683	17.448275862069	37.3111106024848	98.3333333333333	17	3.8	31	0.5	2	91	153	29.1	9.8	1.2	208	5.6	34	4.3	38.6	133	66	11.2	15	6	5	4	40	0.247442850379824	36	0.170144996054249	1.43333333333333
1239	9124	0	39.6680256274024	30	0.0466103974308657	0.2376	1.3608	0.216	4	4	0	0	0	0	0	81.6666666666667	127.166666666667	64.625	84.3478260869565	19.5483870967742	37.5873020717076	96.7037037037037	16	3.1	22	0.3	0.7	102	296	36.1	12.3	0.8	389	5.3	28.7	1.1	13.2	136	20	21.6	15	5	0	3	23	0.0521949779496253	27	0.061105571188783	0.783333333333333
1240	11971	0	74.6459578132063	81	0.352529254856063	0.2413	1.1684	0.127	11	3	1	0	4	0	3	81	108.0625	51.9375	70.2013874848684	17.2037037037037	37.9691361792294	98.9607843137255	14	3.3	16	0.2	2.5	121	227	40.2	12.4	2.4	241	7.2	27.1	1.3	14.2	145	42	12.7	15	6	0	4	63	0.736299373127573	47	0.454600386534955	2.05
1242	12210	1	58.5834912638845	40	0.072722637956702	0.0968	0.484	0.242	2	0	0	0	1	0	1	104.76	127.269230769231	62.7307692307692	82.5200001525879	20.7666666666667	37.6527775658502	98.037037037037	14	3.1	20	0.5	1.6	111	189	43.2	14.1	2.6	209	4.1	145.4	1.5	15.1	142	31	24.2	15	4	0	1	37	0.19636613203211	40	0.254529276070534	2.18333333333333
1243	11766	1	72.6682238597464	40	0.072722637956702	0.204	3.1008	0.204	3	0	1	1	1	0	1	109.076923076923	98.2307692307692	49.3076923076923	63.0384615384615	20.8	37.022221883138	96	16	4.1	23	2	4	108	251	32.1	9.2	1.9	203	5.7	24.1	2.1	18.2	138	81	20.4	15	4	0	1	38	0.212560032341708	29	0.0774792292942076	2132.88333333333
1244	9602	1	60.840229097471	53	0.126615606059166	0.0352	5.6848	0.176	7	0	0	0	4	3	0	86.1111111111111	93.030303030303	52.6769230769231	63.6935483870968	15.85	37.1719999694824	98.8787878787879	11	2.7	23	0.5	0.8	112	160	40	13.4	3	180	5.8	35.6	1.2	14.2	137	11	17.6	6	4	1	1	47	0.391925539232831	34	0.137098606738186	151.016666666667
1245	9605	0	41.2954665255426	49	0.107143195427775	7.536	16.328	1.256	3	2	0	0	0	1	0	96.1818181818182	121.181818181818	57.6818181818182	78.8484864668413	31	36.3703692400897	88.7777777777778	19	2.9	22	0.5	0.6	114	125	32	7.9	1.1	2292	3.5	31.7	1.4	14.8	151	21	125.6	13	6	4	3	25	0.0646488355702984	34	0.137098606738186	1.85
1246	9611	1	64.6959733584552	60	0.167925716773725	0.0285	0.4674	0.057	7	0	1	4	1	1	0	112.785714285714	112.814814814815	57.8888888888889	76.1975336428042	20.1785714285714	36.4523805890765	94.9130434782609	17	1.8	12	17.9	0.7	108	196	35	11.7	3.4	107	3.7	53.5	2.5	19.4	133	10	5.7	14	6	4	4	48	0.414603687571695	46	0.423212377332084	1.85
1247	9229	0	59.7462447272402	25	0.0371655224241628	0	1.464	0.244	0	2	0	0	0	0	0	100.606060606061	142.363636363636	71.969696969697	95.4343423554392	25.2424242424242	37.1388887476038	94.1515151515152	15	2.7	20	1.1	0.6	104	117	37.6	12.4	22.7	292	4.3	30.9	1.4	14.7	135	20	24.4	15	6	5	4	25	0.0646488355702984	26	0.0541871972038274	232.6
1248	9233	1	82.7502892171745	62	0.181550179753366	0.29	1.015	0.145	8	4	0	0	3	0	1	85.4	126.28	65.84	85.9866596984863	16.4	36.3555560641819	89.36	24	3	18	0.6	1.7	102	143	35.4	10.2	9.4	187	5.8	51	7.1	33.5	138	25	14.5	15	5	0	1	58	0.640425770368787	42	0.30584857538598	2.83333333333333
1249	12215	0	81.7792947768065	53	0.126615606059166	0.0954	0.795	0.106	4	2	0	0	2	0	0	73.25	114.793103448276	57.9310344827586	80.4252861286032	16.2222222222222	35.3174603174603	96	19	2.6	17	0.4	1	99	153	39.5	12.3	4.3	347	7.6	98.5	1.1	12.9	131	35	10.6	15	6	5	4	48	0.414603687571695	34	0.137098606738186	1.78333333333333
1250	12231	0	300.01438949559	22	0.032411926370943	0.2336	0.5913	0.073	1	0	0	0	1	0	0	78.16	145.142857142857	52.4642857142857	87.0714285714286	18.75	36.8425934403031	97.6153846153846	11	3.3	24	0.5	0.7	107	99	35.2	11.7	0.8	182	4.2	39.8	1.1	14.1	138	16	7.3	15	6	0	4	35	0.16652291711905	32	0.109622781561179	6244.13333333333
1252	11615	0	62.1060441446027	54	0.131934681564631	0.0404	2.6967	0.101	8	4	0	0	4	0	0	105.871794871795	109.375	59.9	75.0333325386047	17.7446808510638	36.25	97.125	18	2.6	15	0.6	1	113	307	42	14	4.1	240	4.6	150	3.1	21.7	141	8	10.1	15	5	0	3	50	0.460662301769887	42	0.30584857538598	5562.51666666667
1253	11623	0	42.3735401168317	80	0.341818687794096	0.2937	2.0292	0.089	11	4	2	0	4	0	1	123.192307692308	114.051282051282	65.7435897435897	82.5350924040142	19.5769230769231	38.4052289077659	96.72	11	2.6	26	0.9	0.6	107	157	36.2	11.3	1.5	334	4	26.9	1.1	13	140	7	8.9	15	5	0	2	54	0.552904214509247	43	0.333566080724587	9738.18333333333
1254	9481	0	72.0839753480544	50	0.111748908263056	0.3864	2.9118	0.138	5	3	0	0	1	0	1	83.2608695652174	119.782608695652	62.1304347826087	81.3478260869565	18.8695652173913	36.5092595418294	98.5217391304348	14	3.3	23	0.3	0.8	114	243	33.8	11.8	1	285	4.4	27.6	1.4	14.4	146	12	13.8	15	4	0	2	46	0.369603581722039	37	0.188911273423736	0.9
1255	9485	0	19.5649393263766	43	0.0828818658351324	0.182	2.002	0.182	1	0	0	0	1	0	0	94.9545454545455	132.542857142857	59.1714285714286	80.314285496303	14.8571428571429	38.0046289938467	99.3846153846154	12	3	23	0.4	0.7	113	137	33.1	10.8	1.3	251	3.8	28	1.2	13.3	143	14	18.2	15	2	0	1	21	0.0417535080775526	37	0.188911273423736	1.1
1256	8974	1	87.2155095558663	50	0.111748908263056	0.4061	0.4061	0.131	3	0	0	1	1	0	1	83.75	111.413043478261	51.4130434782609	69.8405848793361	20.3103448275862	37.0277772126374	99.0384615384615	17	3.3	23	1.4	1.8	105	238	29.4	10.2	1.9	189	3.1	23.8	1.4	14.3	140	27	13.1	15	6	0	4	40	0.247442850379824	40	0.254529276070534	3.68333333333333
1257	11572	0	64.8897793499977	70	0.244567331593465	0.0271	1.897	0.271	10	0	3	0	4	0	3	66.0588235294118	91.1714285714286	53.5142857142857	68.9803912218879	27.7368421052632	36.3535351223416	94.5714285714286	29	2.5	8	0.5	2.9	120	167	34.7	11.7	4.2	51	4.6	77.2	1.6	15.6	152	55	27.1	15	5	0	3	57	0.619273966505765	47	0.454600386534955	0.816666666666667
1258	11577	0	36.851944668294	87	0.419608680735176	0	2.88	0.288	12	3	2	1	4	1	1	142.627118644068	107.457627118644	51.5593220338983	73.2931034482759	25.75	38.9962960419832	95.9795918367347	20	2.8	15	1.4	1.4	104	148	37.5	11.9	11.8	74	5.4	116	1.9	16.9	135	12	28.8	14	6	4	4	50	0.460662301769887	48	0.486353390058873	4192.28333333333
1259	12093	1	84.3188175642856	54	0.131934681564631	0.352	2.816	0.352	7	3	0	0	3	0	1	90.4571428571429	116.529411764706	59.5882352941176	73.3529411764706	17.3333333333333	35.7936507936508	97	21	3.8	13	0.5	1.2	112	161	32.1	9.2	1.3	383	4.9	83.9	12.5	91.7	143	47	35.2	15	5	0	4	52	0.507019055617768	44	0.362483778008034	0.933333333333333
1260	12232	0	300.003265909239	28	0.0425856061002645	0.0336	1.176	0.168	3	0	0	0	1	1	1	79.9285714285714	128.076923076923	55	79.3589770977314	18.4666666666667	36.8444451226129	94.6875	17	3.9	25	0.9	1.7	105	130	34.4	11.3	2	336	3.7	25.8	1.1	12.2	143	27	16.8	13	6	4	3	29	0.0966978364673039	25	0.0480120662752839	1.7
1261	12233	1	300.021308170717	62	0.181550179753366	0	2.096	0.131	5	0	1	0	1	2	1	61	122.68	49.92	66.76	17.9655172413793	37.2777777777778	99.5384615384615	15	3.5	30	0.5	1.6	102	167	36.2	11.4	2.4	155	4	36.3	2.9	29.6	142	38	13.1	11	6	1	4	48	0.414603687571695	36	0.170144996054249	1.53333333333333
1262	11708	1	62.4487478317268	17	0.0257663948045946	0	0.396	0.066	2	2	0	0	1	0	2	94.9375	121.933333333333	59.6666666666667	80.4222198486328	24.6666666666667	36.466667175293	95.8125	15	3	22	0.6	1.5	104	129	28.1	9.4	5.8	196	3.8	26.4	1.2	13.9	139	23	6.6	15	6	5	4	24	0.0581533536933968	17	0.0178612329814438	1.1
1263	11712	0	68.2190580719998	57	0.14903624565945	0.1846	3.8482	0.142	7	2	0	0	4	0	1	69.0645161290323	103	50.3225806451613	65.3548387096774	14.9142857142857	37.5740743566442	97.6333333333333	20	3.5	21	0.5	1.7	103	296	41.4	13.6	2.1	291	5.6	23.6	1.1	13.4	138	42	14.2	15	6	0	3	42	0.285486456014371	37	0.188911273423736	2.9
1264	11791	0	40.6497153485452	26	0.0388941759754069	0.6264	6.148	0.232	1	0	0	0	1	0	0	88.9523809523809	110.714285714286	56.9523809523809	74.8730190822056	14.0869565217391	37.4166665253816	98.6666666666667	17	3.1	25	0.7	0.6	104	345	35.9	12.7	5.6	418	5.2	24.6	0.9	11.6	139	17	23.2	15	6	5	4	30	0.106398223217765	32	0.109622781561179	0
1265	11796	0	57.2384830988262	49	0.107143195427775	1.2864	2.4924	0.134	5	3	0	0	1	0	1	66.3421052631579	101.078947368421	50.5	68.4473684210526	24	36.6381767142532	97.945945945946	15	2.1	22	0.5	1.6	113	251	35	11.7	1.1	221	6.1	26.9	1.2	13.5	145	48	13.4	15	4	0	2	43	0.305597154296702	43	0.333566080724587	8654.18333333333
1266	9766	1	81.3455093548326	62	0.181550179753366	2.061	1.7175	0.229	11	4	0	0	4	0	3	87.1136363636364	92.0151515151515	55.2424242424242	69.3888893127441	11.9	38.0638891502663	94.44	14	3.8	29	0.8	1.2	103	219	33.2	10.7	4.3	283	6.3	113.9	1.6	15.3	141	55	22.9	15	5	0	3	71	0.849905974056501	44	0.362483778008034	4151
1267	11583	0	76.9961612970152	59	0.161425458107935	0.1309	0.693	0.077	3	1	0	0	0	1	1	96.64	145.72	74.64	98.3334167480469	25.88	35.9841271052285	96.0416666666667	19	3.6	19	0.5	1.8	114	179	33.7	10.7	2.9	214	4.7	32.9	2.9	20.5	146	83	7.7	14	6	4	4	36	0.181019761585943	37	0.188911273423736	6515
1268	11587	1	69.9939693712966	36	0.060960009469949	0	0.484	0.121	2	2	0	0	1	0	1	99.695652173913	109.631578947368	63	74	26.0869565217391	36.7333340115017	94.5652173913043	16	4	24	0.8	1.2	103	118	41.7	13.6	2.4	510	3.7	33.8	4.5	40.4	140	20	12.1	15	6	5	4	26	0.0717161853928427	29	0.0774792292942076	123.783333333333
1270	11744	0	64.2559489857258	27	0.0406998344314517	0.039	0.156	0.078	5	3	0	0	1	1	0	86.8636363636364	120.142857142857	62.9523809523809	69.5925767686632	20.3703703703704	37.0694451861911	94.88	13	3.7	30	0.2	0.9	102	202	32.8	10.7	2.8	192	4.1	26.7	1	12.4	141	18	7.8	14	6	4	4	32	0.128047650802525	40	0.254529276070534	1.7
1271	12237	1	87.0454809249251	124	0.806002254220527	0	1.507	0.137	18	3	3	4	4	0	4	101.944444444444	97.3888888888889	53	66.07207025	19.2790697674419	36.5277780132529	96.3947368421053	19	1.8	16	18.7	3	106	266	30.3	10.5	5.7	86	5	59.3	1.7	15.9	140	82	13.7	15	1	0	1	74	0.880341431528547	54	0.670489539161607	1.38333333333333
1272	12000	0	40.594582572042	28	0.0425856061002645	0.172	0.688	0.086	5	3	0	0	1	0	1	76.6875	103.212121212121	51.9090909090909	66.4242424242424	15.3513513513514	38.0806450382356	98.7931034482759	13	2.7	25	0.3	1.3	113	184	38	12.6	2.1	231	8.2	38.5	1.4	14.7	143	17	8.6	15	6	0	4	26	0.0717161853928427	21	0.0293948572474154	137.683333333333
1273	11800	0	74.6223962848985	42	0.0793596067364393	0.176	1.98	0.11	3	2	0	0	1	0	0	104.941176470588	135.230769230769	58.5384615384615	84.1025692866399	23.75	36.2888895670573	94.8333333333333	12	3.1	34	0.2	0.8	100	182	30.6	9.2	0.9	371	5.5	31.6	1.2	13.3	143	37	11	15	6	5	4	35	0.16652291711905	30	0.0870975718217523	1.9
1274	11801	0	78.990843361692	54	0.131934681564631	0.0408	0.102	0.102	5	0	0	0	1	1	3	56.2142857142857	108.642857142857	41.0714285714286	63.5952426365444	26.7857142857143	36.8888883237486	95.6	14	2.3	25	0.4	1.4	104	116	31.5	10.6	1.2	335	4.5	30	1.2	12.9	139	38	10.2	14	6	4	4	41	0.266086520848452	43	0.333566080724587	1
1275	11554	0	77.6698702187205	88	0.431159987391391	0	0.248	0.062	11	4	1	0	4	0	2	99.7142857142857	101.551020408163	44.9183673469388	63.8163265306122	30.2692307692308	37.0833333333333	94.38	20	2.4	12	0.9	2.8	112	210	32.9	11.2	7.5	156	4	47.2	1.9	17	139	43	6.2	15	6	0	3	66	0.784755736107151	44	0.362483778008034	5217.18333333333
1276	11555	1	300.003590370677	91	0.466216551645289	0.0454	1.8841	0.227	10	3	0	0	4	1	2	125.363636363636	99.9787234042553	51.468085106383	69.0425511623951	22.7941176470588	35.968253726051	92.4347826086957	25	2.7	9	0.3	3	112	371	32	10.8	3.9	459	5.1	150	1.2	13.8	141	67	22.7	13	6	4	3	75	0.88919791186121	50	0.549933001966723	1.35
1277	11559	1	57.2578412686606	38	0.0666005753944609	0	147.82	1.556	4	3	0	2	1	0	1	116.233333333333	110.214285714286	66.8928571428571	80.261903490339	16.4375	37.7888895670573	97.9642857142857	19	3.7	21	1.5	2.3	112	151	31	10.2	2.7	992	5.9	28.9	1.5	15.4	143	48	155.6	15	6	5	4	39	0.229591668830459	19	0.0229302733443993	3180.71666666667
1278	9778	0	28.9542340725084	46	0.0943159669270933	0.825	2.64	0.275	4	3	0	0	1	0	3	92.7083333333333	98.3636363636364	50.1818181818182	66.2424271323464	15.6333333333333	36.7962971440068	96.125	16	5.1	22	0.3	0.6	105	78	23.3	7.6	1.4	509	4.2	23.3	1.2	13.4	139	20	27.5	15	5	0	4	27	0.079390379700951	42	0.30584857538598	1.56666666666667
1279	9497	0	63.3435312903652	67	0.219329157639327	0	0.666	0.111	5	2	0	0	0	0	3	113.65	148.266666666667	82.7333333333333	104.577713521322	24.76	37.1944448682997	97.75	17	2.3	20	0.5	1.1	106	230	30	10.1	2.5	362	3.5	75	1.9	14.7	139	27	11.1	15	6	0	4	38	0.212560032341708	53	0.641734422955789	1
1280	9505	0	300.001416298418	48	0.102705357639901	0.6944	3.7975	0.217	7	2	0	0	1	3	1	80.2608695652174	103.75	54.95	67.2727272727273	22.9130434782609	36.7	96.5909090909091	19	2.7	24	1.2	0.9	97	218	42.4	13.8	2.7	493	5.3	21.8	1	11.6	135	38	21.7	9	5	2	2	46	0.369603581722039	39	0.231101848855616	2.4
1281	9644	0	70.4135201290692	24	0.0355108602524421	0.0704	0.6144	0.064	1	0	0	0	1	0	0	68.4347826086957	129.565217391304	48.0869565217391	75.2463735497516	17.3103448275862	37.5493833753798	98	15	3.8	22	0.4	0.7	109	107	44.8	15	1.7	170	4	26.7	1.1	14.6	142	10	6.4	15	4	0	1	23	0.0521949779496253	34	0.137098606738186	1.88333333333333
1283	11819	0	51.9842503711897	69	0.235941584	0.148	0.74	0.148	9	2	3	3	1	0	0	79.5714285714286	120.111111111111	56.7037037037037	71.84	21.2727272727273	37.0092603895399	91.21875	11	2.4	34	10.2	0.8	91	93	30.3	10.5	2.7	46	4.8	46.4	2.5	24.8	131	22	14.8	15	6	5	4	27	0.079390379700951	31	0.0977833819842284	1.46666666666667
1284	12109	0	64.9691087613753	54	0.131934681564631	0.094	2.0304	0.188	6	3	0	0	2	0	1	65.09375	136.617647058824	66.7647058823529	87.196050195133	16.7027027027027	36.4305559794108	95.84375	14	3.6	32	0.7	1.5	107	142	43.8	14.2	2.7	202	4.6	25.2	1.2	13.2	149	34	18.8	15	6	5	4	41	0.266086520848452	40	0.254529276070534	1
1285	12110	1	66.9187046609584	33	0.0533315922973389	1.0956	3.0378	0.249	10	4	2	0	4	0	0	85.2692307692308	105.125	44.8333333333333	61.5416666666667	17.7407407407407	37.1604938271605	97.8076923076923	14	3	25	0.9	1.4	105	139	30.7	10.1	0.8	258	3.9	44.2	1.6	17.3	138	31	24.9	15	4	0	2	46	0.369603581722039	32	0.109622781561179	9762.43333333333
1286	12113	1	78.7194766047554	50	0.111748908263056	0.0644	3.3166	0.161	6	4	0	0	1	0	1	106.6	100.122807017544	60.962962962963	75.4876461029053	17.875	38.7611113654243	95.6363636363636	21	4	15	1	1.2	108	309	39	13.8	4.2	213	4.6	27.1	1.1	13.1	136	26	16.1	15	1	0	1	53	0.530067675181907	45	0.392432197729611	2.06666666666667
1288	11634	0	51.6255619751957	46	0.0943159669270933	0	0.18	0.09	3	3	0	0	0	2	1	120.913043478261	149.304347826087	88.304347826087	108.637652189835	23.1176470588235	36.3796297709147	96.4583333333333	16	3.5	26	0.4	1.2	103	110	32	10.3	1.1	179	5.6	23.1	1.4	14.5	141	16	9	12	6	2	4	34	0.152870496099133	28	0.0688429582830862	229.85
1289	11638	1	64.3210345114665	47	0.0984310695493601	0.0436	0.6213	0.109	4	2	0	1	1	1	1	70.1034482758621	89.1521739130435	49.5111111111111	60.5869565217391	18.8571428571429	37.4583333333333	96.2413793103448	20	3.5	22	1.7	2.8	93	142	39.3	12.3	1.4	207	5.5	48.4	11.2	91.1	129	72	10.9	14	6	5	3	34	0.152870496099133	27	0.061105571188783	1205.5
1290	11720	0	34.2721327318346	78	0.320882314483519	0.0001	0.018	0.001	10	2	3	2	2	1	2	103.891891891892	103.027027027027	42.8648648648649	62.9189242801151	19.6363636363636	36.7810455023074	95.7368421052632	10	2.4	23	5.5	2.1	99	259	23.7	8.2	0.9	50	3.8	85.4	0.8	11.5	129	39	0.1	14	6	5	3	43	0.305597154296702	29	0.0774792292942076	41706.1166666667
1291	11722	1	83.0927273839952	44	0.0865457592186239	0.2788	1.066	0.082	7	3	0	0	1	0	3	78.578313253012	94.9625	53.85	63.3	21.6913580246914	36.277777546584	96.4634146341463	14	4.6	28	0.6	1.5	111	122	35.8	9.9	4.6	278	4.9	28.2	1.2	14.2	147	92	8.2	15	6	0	4	46	0.369603581722039	35	0.152891534466978	0.666666666666667
1292	9648	0	45.2431796805142	56	0.143141394839062	0.2268	0.5796	0.084	11	3	2	2	1	3	0	82.75	103.291666666667	51.0416666666667	68.4583377838135	22.53125	37.0598289294121	98.3214285714286	12	3.1	28	2.1	0.7	106	157	29.1	11.2	1.1	121	4.5	33.4	1.8	16.7	141	32	8.4	8	5	2	1	46	0.369603581722039	38	0.209225537600491	1.58333333333333
1293	11589	0	69.7863994207189	37	0.0637221532740128	0.048	1.878	0.06	1	0	0	0	1	0	0	81.2	148.837209302326	57.5348837209302	88.4573701370594	13.1612903225806	37.6018524169922	98.0714285714286	15	2.3	27	0.6	0.5	118	210	29.5	9.2	1.3	186	3.8	25.8	1.6	15.8	156	19	6	15	5	0	2	36	0.181019761585943	31	0.0977833819842284	0.7
1294	11590	0	70.7930120202394	66	0.211344515561405	0.0924	1.6434	0.066	6	0	1	0	1	0	4	74.5	147.409090909091	59.7272727272727	83.95	19.2173913043478	36.3555560641819	98.4545454545455	19	3.4	28	0.3	6.4	100	235	43.4	13.9	3.7	103	5.5	32.1	1	11.8	142	54	6.6	15	6	5	4	63	0.736299373127573	44	0.362483778008034	3.06666666666667
1295	11593	0	55.4031354300457	20	0.0295751351789667	1.974	1.645	0.235	8	3	0	0	4	1	0	80.5555555555556	115.473684210526	68.4473684210526	85.8947368421053	16.3636363636364	36.7777774952076	96.9411764705882	11	3.1	21	0.3	0.9	114	138	35.2	11.4	1.8	385	3.8	35.8	1.3	14.1	142	16	23.5	13	5	4	4	37	0.19636613203211	37	0.188911273423736	1.86666666666667
1296	12008	0	54.8617672590289	34	0.0557686145464311	0.0114	0.114	0.114	0	3	0	0	0	0	0	104.636363636364	98.625	51.85	67.5666703224182	18.037037037037	36.0793655637711	97.7037037037037	17	2.8	15	0.7	0.9	115	137	35.4	11.9	3.5	342	5.4	150	2.4	19.1	141	19	11.4	15	6	5	4	31	0.116838573510712	26	0.0541871972038274	0.85
1297	11808	0	73.5626155816631	43	0.0828818658351324	0.7808	2.0736	0.128	5	3	0	0	0	0	2	95.4230769230769	165.633333333333	71.9333333333333	100.600013478597	18.2666666666667	37.037037037037	95.962962962963	17	3.7	20	0.5	2.3	113	295	43.4	14.7	1.5	332	5.3	25.5	1.2	13.2	146	40	12.8	15	6	5	4	42	0.285486456014371	36	0.170144996054249	1.85
1298	11563	0	59.44710456	35	0.0583101388197655	0.615	0.738	0.123	6	2	2	2	0	0	0	111.46511627907	118.692307692308	68.2884615384615	88.9423077289875	24.2857142857143	37.1790125340591	97.5	25	3.1	12	1.2	1.5	114	296	33	11	6.8	158	4.7	42.7	2.3	23.3	142	26	12.3	15	4	0	2	30	0.106398223217765	32	0.109622781561179	1282.28333333333
1299	9518	0	39.2312851948287	25	0.0371655224241628	0.2542	1.7876	0.082	3	2	0	0	0	1	0	94.5	126.4	73.2	85	21.8571428571429	36.287037037037	93.8461538461538	13	3.8	36	0.3	0.5	97	155	33.7	9.9	0.6	182	4.5	95.2	1.5	17.1	143	8	8.2	14	6	5	3	16	0.0227783499153223	37	0.188911273423736	1.76666666666667
1300	11686	0	86.9884977136924	78	0.320882314483519	0	0.265	0.01	13	4	3	1	3	0	2	78.3548387096774	108.235294117647	59.3823529411765	76.2727273883242	20.7	36.2777782621838	99.1764705882353	20	2.6	15	1.6	2.5	109	294	30.1	10.5	8.3	67	4	28.6	1.3	13.6	138	31	1	15	5	0	4	61	0.700098236144212	40	0.254529276070534	1.15
1301	11687	1	62.1780331665439	69	0.235941584	0.0097	0.9506	0.097	8	2	0	1	4	1	2	110	91.4473684210526	58.5263157894737	66.1315789473684	16.4473684210526	35.8425924513075	96.6129032258064	18	3.3	20	1.3	3	104	79	30.1	10	1.5	305	5.4	31.4	1.6	17.2	138	114	9.7	14	6	4	4	48	0.414603687571695	35	0.152891534466978	1.03333333333333
1302	11763	1	69.9797336296767	25	0.0371655224241628	0.1176	1.0164	0.084	3	0	0	1	1	0	1	70.44	115.307692307692	61.4230769230769	79.3846040872427	13.0645161290323	37.3777779473199	99.52	17	3.3	22	1.9	1.5	105	120	32.2	10.9	1.7	251	4.2	38.8	6.4	31.2	139	43	8.4	15	4	0	1	38	0.212560032341708	32	0.109622781561179	2.3
1303	11764	1	79.0641576084917	64	0.196019637277979	0	1.53	0.17	6	4	0	0	1	0	1	87.5588235294118	123.897435897436	62.4871794871795	84.7521309485802	15.6666666666667	35.6666673932757	99	19	2.3	18	0.3	2.2	113	162	35	11.2	1.2	609	5.1	42.9	3.9	24.4	142	28	17	15	5	0	1	55	0.575439155617865	51	0.581248326936065	1.78333333333333
1304	11765	1	53.2659331005197	46	0.0943159669270933	0.038	0.912	0.076	5	2	0	1	0	1	4	84.3913043478261	174.473684210526	79.2105263157895	101.210526315789	19.5217391304348	36.3888881824635	93.4782608695652	24	2.6	18	1.8	7.2	94	102	35.3	11.5	1.5	192	4.9	45.1	1.4	14.2	128	45	7.6	14	6	4	4	29	0.0966978364673039	23	0.0376118026287226	38716.1666666667
1305	11826	1	56.0963905628171	22	0.032411926370943	1.092	2.052	0.12	1	0	0	0	1	0	0	103.538461538462	108.307692307692	49.9230769230769	69.3846153846154	17.5384615384615	37.6355555781612	98	12	2.6	32	0.2	0.9	100	95	28.4	9.4	1.3	201	4.2	80.1	1.1	13.1	140	28	12	15	6	5	4	26	0.0717161853928427	19	0.0229302733443993	5976.35
1306	12122	0	57.1034911378899	32	0.0509953135294617	0.5152	1.9642	0.161	2	0	0	0	0	1	1	63.5	122.027027027027	61.5135135135135	80.4324324324324	14.5116279069767	37.1746031746032	94	13	2.5	26	0.5	1.6	107	156	45.9	14.6	1.4	131	4.8	37	1.9	16.3	141	22	16.1	14	6	5	3	13	0.0151633279158665	29	0.0774792292942076	110.366666666667
1307	11643	0	60.1869113998897	33	0.0533315922973389	0	0.9167	0.089	3	3	0	0	0	0	0	83	110.842105263158	62.1578947368421	74.1	19.125	36.7037037037037	97.75	18	4.7	27	0.9	0.4	85	179	51	18.3	6.6	230	4	49.9	1.1	13	116	7	8.9	15	6	0	3	27	0.079390379700951	37	0.188911273423736	1.56666666666667
1308	9667	0	54.6792108801227	25	0.0371655224241628	0.5183	2.3359	0.071	2	0	0	0	1	1	0	90.2608695652174	129.538461538462	69.1153846153846	90.6666639709473	18.1851851851852	36.69444543	97.4347826086957	17	2.9	17	0.5	2.8	115	138	29.5	9.5	1.7	218	6.3	24	1.2	13.2	142	56	7.1	14	6	5	3	20	0.0372046659551739	30	0.0870975718217523	1.6
1309	9782	0	78.5852967005438	49	0.107143195427775	0.0951	2.536	0.317	5	1	0	0	3	0	1	67.4705882352941	126.485714285714	66.0571428571429	86.2254912432502	16.2571428571429	36.1746028112987	99.3611111111111	17	3.3	21	0.5	1.4	111	245	36	12	3.1	241	3.7	25.2	1.1	13.1	145	18	31.7	15	1	0	2	47	0.391925539232831	43	0.333566080724587	1.41666666666667
1310	9785	1	69.3763252565473	45	0.090355662268945	0.1458	1.5228	0.162	4	2	0	0	1	3	0	77.2173913043478	142.375	62.25	86.1883913123089	26.1304347826087	37.6018517105668	96.3478260869565	17	4.8	26	0.4	1	104	139	49.1	16.8	2.2	252	3.8	32.2	1.3	14.4	143	16	16.2	7	4	2	1	31	0.116838573510712	36	0.170144996054249	0.816666666666667
1311	9790	0	42.9733115367751	73	0.271698918550769	0.6171	1.122	0.187	11	3	1	3	1	3	0	119.121212121212	99.2950819672131	66.0491803278689	77.939890189249	20.5897435897436	36.7708338631524	97.3636363636364	20	2.7	17	8.3	1.1	103	152	37.9	11	6.1	146	5.2	40	3	28.9	135	33	18.7	8	5	1	2	65	0.769396160670446	41	0.279468409210464	0.883333333333333
1312	11842	0	71.352795841651	44	0.0865457592186239	0	1.881	0.165	4	2	0	0	1	1	0	94.3529411764706	122.1875	45.875	71.3125123977661	27.1176470588235	36.2777786254883	95.1052631578947	14	2.3	26	0.4	0.8	97	95	39.1	13.2	1.4	343	4.2	30.8	1.2	13.3	133	21	16.5	14	6	5	3	26	0.0717161853928427	30	0.0870975718217523	441.516666666667
1313	12013	0	45.1008817441587	20	0.0295751351789667	0.0186	0.9734	0.062	6	0	3	1	1	1	0	104	161.666666666667	104.925925925926	123.839555528429	19.9032258064516	37.7555550469293	94.6551724137931	16	3.4	22	2.6	0.6	102	112	35.4	11.6	0.9	55	3.4	31.5	1.4	15.7	137	7	6.2	14	6	4	4	24	0.0581533536933968	34	0.137098606738186	2.06666666666667
1314	12017	1	59.0106069894907	50	0.111748908263056	0.1526	1.7549	0.109	3	0	0	0	1	0	2	74.1842105263158	114.282051282051	59.4871794871795	75.786325601431	16.2666666666667	36.8174610440693	99.8461538461538	19	2.3	24	0.2	2.5	103	416	30.5	9.5	0.8	533	6.5	73.6	1.2	13.7	141	65	10.9	15	5	0	2	35	0.16652291711905	45	0.392432197729611	1.05
1315	12020	0	51.4692281900564	34	0.0557686145464311	0.624	9.048	0.312	2	2	0	0	0	0	0	95.4782608695652	133.478260869565	77.1304347826087	95.9130305414615	18.9565217391304	36.7063498118567	94.6	13	3.1	27	0.1	0.6	97	313	41.7	12.9	2.8	853	5.1	91.1	1.4	14.7	133	14	31.2	15	6	5	4	19	0.0330618222823027	17	0.0178612329814438	5534.33333333333
1316	10726	0	66.3967861136006	44	0.0865457592186239	0.0145	0.29	0.145	0	0	0	0	0	0	0	65.72	144.964285714286	58.6785714285714	88.9047606331961	16.0645161290323	36.6222220526801	98.8	10	1.7	27	0.4	0.5	109	238	32.5	11.1	1.6	208	4.1	28.1	1.3	14.1	142	22	14.5	15	6	0	3	32	0.128047650802525	36	0.170144996054249	0.733333333333333
1317	10731	1	68.5394016476037	66	0.211344515561405	0.1539	0.7011	0.171	7	4	0	0	1	0	2	68.3548387096774	115.096774193548	38.2903225806452	63.8924709443123	23.952380952381	36.6190477401491	98.1666666666667	13	3.9	23	0.7	2.7	100	196	27.9	8.2	2	375	3.8	100.6	1.4	14.1	132	50	17.1	15	6	0	3	48	0.414603687571695	42	0.30584857538598	35455.1166666667
1318	9539	0	41.3108629004879	33	0.0533315922973389	0	0.119	0.119	4	3	0	1	0	1	0	99	118.6875	64.21875	136.217679549237	23.3947368421053	36.1759263497812	94.6285714285714	8	2.6	37	1.4	0.6	99	167	35.1	11.7	0.9	311	4	22.9	1.1	13.4	139	11	11.9	14	6	5	3	27	0.079390379700951	39	0.231101848855616	4421
1319	9544	1	300.002137249894	38	0.0666005753944609	0	2.013	0.183	4	0	0	0	1	1	2	62.7241379310345	110.344827586207	37.5862068965517	61.8390826521249	18.8611111111111	36.4027780956692	95.6785714285714	22	2.2	18	0.4	3.9	98	135	32.4	11.4	1.9	95	4.6	32.3	1.3	14.7	134	146	18.3	14	6	5	3	39	0.229591668830459	21	0.0293948572474154	760.7
1320	8915	0	56.3186297892397	73	0.271698918550769	0	4.2676	0.227	9	3	1	1	1	0	3	110	116.486486486486	60.7297297297297	76.7837837837838	18.7045454545455	36.4444443031594	97.4634146341463	26	3.6	15	1.5	4.9	106	261	41	14.2	3.1	139	5.9	30.6	1.4	15.3	137	99	22.7	15	4	0	2	58	0.640425770368787	42	0.30584857538598	0.733333333333333
1321	11850	1	51.5487505544269	58	0.155129907506569	0.3953	1.005	0.067	4	2	0	0	1	0	1	69.4642857142857	140.25	74.2142857142857	96.226193019322	22.2222222222222	37.1296289232042	96.2592592592593	17	3.2	29	0.8	0.6	102	141	31.8	10.2	1.7	126	3.9	37.1	3	21.1	144	15	6.7	15	6	5	4	22	0.0467394939739799	25	0.0480120662752839	607
1322	11852	0	50.4266909691738	97	0.536987309744718	0.6345	2.0163	0.141	12	3	0	0	4	1	4	123.485714285714	104.942857142857	68.6571428571429	80.5523712158203	21.5121951219512	36.6018514279966	95.0526315789474	24	3.5	22	0.2	7.1	100	166	41.3	13.1	1.7	355	6.6	33.2	1.2	13.4	138	109	14.1	13	6	4	3	63	0.736299373127573	56	0.724201671379514	1.46666666666667
1323	11860	0	65.7792941050044	58	0.155129907506569	0.0505	2.02	0.101	9	3	3	2	0	0	1	89.25	109.92	49.8	70	14.625	36.617094017094	97.1666666666667	28	2.4	14	0.2	8	107	195	27.7	8.6	1	272	5.2	36.4	1.2	14	140	82	10.1	15	4	0	2	59	0.660981452850639	39	0.231101848855616	65729.1833333333
1324	12310	1	68.1263772261496	74	0.281150884841478	0	1.053	0.081	8	2	1	2	2	0	3	82.82	100.11320754717	56.622641509434	68.6274491104425	20.8909090909091	37.8958325915866	97.6538461538462	34	3.8	16	3.8	2.3	101	159	38.9	12.3	13.6	108	6.5	149.1	40.7	78.4	142	57	8.1	15	6	5	4	58	0.640425770368787	38	0.209225537600491	3.11666666666667
1325	12312	1	60.5865760527216	33	0.0533315922973389	0.3744	2.8912	0.208	1	0	0	0	1	0	0	73.0416666666667	119.84	69.6	86.6110998789469	21.2083333333333	36.044443766276	93.625	13	3.3	27	0.7	0.8	104	189	33.8	11.4	3.8	199	3.8	133.8	1.6	17.1	140	11	20.8	15	6	5	4	28	0.0877062133595423	24	0.0425090204859465	92.5833333333333
1326	12314	0	46.2753949778503	42	0.0793596067364393	0	1	0.125	3	3	2	2	1	0	0	104.923076923077	114	78.9230769230769	86.9615384615385	20.8846153846154	36.5370361893265	97.3461538461538	13	3.8	23	3.5	0.4	100	72	31.3	10.7	2.1	69	4	36.6	1.4	15.6	134	19	12.5	15	6	5	4	25	0.0646488355702984	16	0.0157568155528584	598.65
1327	10736	0	72.9617271321581	62	0.181550179753366	0.1008	1.5568	0.112	1	0	0	0	1	0	0	91.7777777777778	109.407407407407	67.2222222222222	82.9506184613263	18.3529411764706	37.5714292980376	97.1153846153846	12	2.6	26	0.2	0.8	118	138	33.9	10.6	1.7	316	4.4	28.2	1.3	14.1	150	26	11.2	15	4	0	1	44	0.326363945332203	42	0.30584857538598	1.66666666666667
1328	10872	0	59.7962989644917	46	0.0943159669270933	0.4092	1.674	0.124	7	3	0	2	0	0	2	89.0357142857143	113.857142857143	68.9285714285714	83.0357142857143	13.2285714285714	37.3666670057509	97.8	24	2.8	21	2.9	2.5	107	350	37.2	12.5	1.5	223	4.7	65.5	1.6	15.6	146	67	12.4	15	5	0	2	34	0.152870496099133	35	0.152891534466978	0.55
1329	9004	0	45.8871679788865	100	0.571996132931519	0.0093	1.6182	0.093	10	3	3	3	1	3	0	118.51724137931	114	56.551724137931	75.7011516176421	20.7586206896552	38.2658731369745	98.8965517241379	14	2	18	7.4	1	119	136	29.3	7.4	7.8	38	4.9	36.7	1.8	16.6	146	32	9.3	6	4	1	1	57	0.619273966505765	36	0.170144996054249	2.25
1330	9078	0	300.001455275619	100	0.571996132931519	0	4.598	0.418	12	4	0	0	4	1	3	86.75	116.418918918919	45.3648648648649	68.6301411667915	22.0882352941176	36.8000013563368	95.6133333333333	23	3.4	11	0.7	2.5	114	246	36.4	11.9	6.8	404	4.7	30.3	1.6	15.3	143	56	41.8	13	6	3	4	73	0.870859905810809	50	0.549933001966723	1.4
1331	9081	0	74.9581061627937	51	0.116526765814168	0	1.8252	0.108	7	3	1	0	1	2	0	89.5897435897436	132.625	53.95	78.4871794871795	17.8333333333333	36.968254210457	97.1875	19	3.1	23	0.8	0.8	101	172	40.6	14.3	2	164	4.7	42.1	2.6	19.3	140	10	10.8	12	5	4	3	46	0.369603581722039	48	0.486353390058873	1
1332	11861	0	20.1815995678259	28	0.0425856061002645	0.1631	6.8735	0.233	0	0	0	0	0	0	0	103.333333333333	108.166666666667	53.8333333333333	71.944441318512	17.2173913043478	36.8611116762514	99.9565217391304	32	5	13	0.4	1.8	108	295	42.9	13.6	1.1	325	4.1	115.7	1.3	15.3	141	45	23.3	15	6	5	4	6	0.0045837981855448	21	0.0293948572474154	1.31666666666667
1333	12026	0	59.3857718408718	57	0.14903624565945	0	2.132	0.164	8	1	0	0	3	0	4	95.1666666666667	107.314285714286	51.8	71.5	26.8333333333333	37.6444439358181	98.9444444444444	15	3.3	15	1.9	0.9	113	143	28	10.3	1.1	204	4	28.3	1.2	14	138	14	16.4	15	1	0	1	49	0.437547390103724	30	0.0870975718217523	23524.9166666667
1334	12028	1	69.2876106737045	42	0.0793596067364393	0.9306	1.2502	0.094	2	1	0	0	1	0	0	85.9285714285714	127.259259259259	64.4444444444444	85.3827147307219	23.8214285714286	36.1746034168062	93.5357142857143	12	3.4	43	0.3	0.9	99	118	31.1	9.6	1.1	182	4.5	25.4	1.1	12.4	150	47	9.4	15	5	0	4	41	0.266086520848452	38	0.209225537600491	0.7
1335	12139	0	60.3352369228256	43	0.0828818658351324	0.455	1.417	0.13	8	0	0	3	4	0	1	105.322580645161	108.564102564103	64.3589743589744	77.8518586688571	29.6857142857143	37.4206349206349	95.9117647058823	15	2.8	19	7.8	1.3	114	176	44.3	15.3	2.5	190	4.2	25.5	1.1	13.2	144	26	13	15	6	5	4	54	0.552904214509247	41	0.279468409210464	5106.15
1336	12140	0	70.3257637833019	35	0.0583101388197655	0.297	0.135	0.135	1	0	0	0	1	0	0	94.9090909090909	109.833333333333	53.4791666666667	72.9791667461395	20.063829787234	37.2361108991835	96.0681818181818	17	2.3	21	0.5	1	110	129	37.2	12.6	1.8	281	4.8	25	1.1	12.7	143	25	13.5	15	6	5	4	40	0.247442850379824	39	0.231101848855616	1.16666666666667
1337	12143	0	50.9004762532381	69	0.235941584	0.867	8.0325	0.255	8	2	1	2	1	2	0	99.3333333333333	114.461538461538	61.8846153846154	79.4102611541748	30.5666666666667	36.203704174654	98.48	25	3.7	12	3.1	1.1	117	240	41.2	13.9	12.8	175	3.8	45.7	7.4	33.4	146	16	25.5	12	6	2	4	45	0.347723333178511	41	0.279468409210464	1.11666666666667
1338	10973	1	71.3664907191417	65	0.203574752846539	0.5681	3.211	0.247	12	3	1	0	3	3	2	85.3913043478261	100.906976744186	48.7906976744186	65.9224956867307	22.9038461538462	37.1048612594604	95.7	19	2.4	16	0.9	3.1	111	231	28.6	9.4	2.1	319	5.7	56.9	15.4	49.4	140	72	24.7	9	5	1	3	60	0.680887269877367	31	0.0977833819842284	186.65
1339	9086	0	50.1766663216392	44	0.0865457592186239	0	5.0348	0.307	7	3	0	0	4	0	0	81.925	104.95	54.175	71.975	22.8913043478261	37.0370375079873	95.2558139534884	24	4	20	0.7	1	106	269	55.2	18.5	3.4	297	5.2	25.5	1.3	14.1	140	18	30.7	15	1	0	1	43	0.305597154296702	30	0.0870975718217523	407.383333333333
1340	9172	1	74.4271350494254	75	0.290800377109891	0	1.52	0.04	13	4	3	0	4	0	2	121.512820512821	101.80487804878	60.8048780487805	75.8617877494998	24.9111111111111	37.7083333333333	97.1190476190476	22	2.9	17	0.7	2.4	112	139	47.1	15.1	4.5	78	5.1	48.3	1.7	15.9	142	58	4	15	5	0	1	60	0.680887269877367	42	0.30584857538598	2.55
[truncated: 4,837 more rows]
[truncated: 7 more columns]
