# Supplementary material for: Predicting atrial fibrillation in patients with acute respiratory failure using machine learning: application of the MIMIC-III and MIMIC-IV datasets
Source: Front Cardiovasc Med. 2025 Oct 9;12:1696609. doi: 10.3389/fcvm.2025.1696609 (PMC12546187; doi:10.3389/fcvm.2025.1696609)
Supplement: Supplementary file 2 [file Datasheet2.csv]

subject_id	hadm_id	stay_id	apsiii	po2	pco2	ph	baseexcess	totalco2	lactate	myocardial_infarct	congestive_heart_failure	peripheral_vascular_disease	cerebrovascular_disease	dementia	chronic_pulmonary_disease	rheumatic_disease	peptic_ulcer_disease	mild_liver_disease	diabetes_without_cc	diabetes_with_cc	paraplegia	renal_disease	malignant_cancer	severe_liver_disease	metastatic_solid_tumor	aids	hematocrit	hemoglobin	platelets	wbc	aniongap	bicarbonate	bun	calcium	chloride	creatinine	glucose	sodium	potassium	abs_basophils	abs_eosinophils	abs_lymphocytes	abs_monocytes	abs_neutrophils	inr	pt	ppt	alt	alp
10000690	25860671	37081114	52	68	52	7.45	9	37	2.2	0	1	0	0	0	0	0	0	0	0	0	0	0	0	0	0	0	28.5	9.5	199	7.5	11	26	21	9	104	0.9	77	137	4.4	0.02	0.02	0.67	0.55	6.7044	1.9	20.3	31	72	74
10001843	26133978	39698942	90	91	74	7.23	1	30	2.4	0	1	0	0	0	1	0	0	0	0	1	0	1	1	0	1	0	32.4	9.5	609	13.8	16	29	33	9.3	101	1.7	133	138	5.4	0.01	0	1.53	0.65	10.25	2.1	23.5	75.9	90	564
10001884	26184834	37510196	51	130	41	7.42	2	28	4	0	0	1	0	0	1	0	0	0	0	0	0	0	0	0	0	0	36	11.4	171	18.4	11	33	30	9.8	98	1.1	148	138	4.2	0	0	0.55	0.74	17.11	1.4	15.3	150	167	55
10002155	20345487	32358465	117	55	43	7.32	-3	23	7.7	1	0	0	0	0	1	0	0	0	0	0	0	1	1	0	0	0	25.4	8.6	407	9.8	18	27	48	8.4	88	1.5	235	125	5.8	0.0392	0.2352	0.833	0.5586	8.134	1	11.6	24.5	20	81
10002155	28994087	31090461	52	69	37	7.37	-3	22	0.8	1	1	0	0	0	0	0	0	0	0	0	0	1	1	0	0	0	29	8.1	341	17.9	19	23	71	8	106	2.8	117	136	4.9	0	0	0.358	1.253	15.036	1	11.5	26.5	14	90
10002428	20321825	34807493	55	133	78	7.37	15	47	0.8	0	0	0	0	0	0	1	0	0	0	0	0	0	0	0	0	0	32.1	10	459	8.8	11	37	16	7.6	93	0.4	135	133	4.6	0.065	0.2272	1.5336	0.5467	4.757	0.9	10.3	27.5	32	129
10002428	23473524	35479615	42	153	46	7.35	0	26	1.5	0	1	0	0	0	0	1	0	0	0	0	0	0	0	0	0	0	29	8.4	349	16	8	23	18	8.1	107	0.4	96	135	3.1	0	0.09	0.84	0.85	13.62	0.9	9.4	38.4	8	114
10002428	28662225	38875437	81	50	49	7.37	1	29	2.3	0	0	0	0	0	1	1	0	0	0	0	0	0	0	0	0	0	34.8	10.7	183	13.2	11	29	35	8.9	111	0.5	183	144	4.4	0	0	1.41	0.5043	11.43	1	10.5	28.1	66	163
10002430	26295318	38392119	41	59	42	7.34	-2	24	1.1	0	1	0	0	0	0	0	0	0	0	0	0	1	1	0	1	0	36.6	10.6	130	10.3	17	22	47	9.2	106	2.3	200	144	3.8	0.07	0.01	1.512	0.8618	15.041	1.2	13.2	129.6	75	150
10002443	21329021	35044219	41	74	49	7.27	-4	23	1.7	0	0	0	0	0	0	1	0	0	1	0	0	0	0	0	0	0	43.4	14.4	307	20.7	12	23	24	7.9	106	0.9	276	135	5.3	0.04	0.01	0.72	1.58	14.43	1.3	13.8	27.2	80	102
10003400	20214994	32128372	124	248	44	7.29	-4	22	2.3	0	1	0	0	0	0	0	0	0	0	0	0	1	1	0	0	0	35.9	13	137	5.6	26	15	12	8.5	112	1	148	141	5	0	0	0.595	0.172	2.982	2.4	27.1	60.4	30	55
10003400	23559586	38383343	103	41	37	7.36	-3	22	0.8	0	1	0	0	0	0	0	0	0	0	0	0	1	1	0	1	0	26.7	8.6	110	10.2	17	21	33	8.2	98	1.7	110	131	3.8	0	0.41	1.53	1.33	6.83	1.8	19.8	37	3	101
10003637	28317408	32824762	49	93	39	7.4	-1	24	2.2	1	1	1	0	0	0	0	0	0	0	0	0	1	0	0	0	0	37.8	11.7	211	19.9	18	20	95	8.5	97	3	157	134	5.2	0.02	0	0.29	0.45	18.84	2.1	23.1	150	476	212
10004235	24181354	34100191	100	98	39	7.17	-13	15	6.4	0	1	0	0	0	0	0	0	1	0	0	0	1	0	0	0	0	38.7	12.9	31	24	28	14	93	7.7	97	8.3	425	133	4.3	0	0	2.16	1.2	18.576	1.3	14.6	35.9	135	337
10004401	23920883	32743332	54	72	38	7.5	5	31	0.8	0	1	0	0	0	0	0	0	0	0	0	0	0	0	0	0	0	24.9	8.1	200	9.8	12	27	70	8.1	100	1.7	127	134	4.3	0.0196	0.0882	0.801	0.9506	8.0458	1.4	15.8	30.4	26	266
10004401	25777141	39699336	45	218	44	7.28	0	23	1.4	0	1	0	0	0	0	0	1	0	0	0	0	1	0	0	0	0	30	9.7	110	17.4	16	27	88	8.4	107	1.9	130	143	3.9	0.0348	0.087	1.74	1.131	14.3898	1.5	16.9	38.5	6	54
10004401	26488315	39801884	73	69	37	7.51	5	31	1.1	0	1	0	1	0	0	0	0	0	0	0	0	0	0	0	0	0	28.5	9.6	120	13.7	20	28	123	8.4	89	3.5	98	129	4.5	0.0284	0.02	0.42	1.23	11.908	1.5	17.3	35.4	44	230
10004401	28128182	37919158	57	60	48	7.47	9	36	1.2	0	1	0	0	0	0	0	0	0	0	0	0	0	0	0	0	0	29.5	9.4	245	19.1	14	34	51	8.1	107	1	104	149	3.9	0	0.01	1.725	0.282	9.41	1.3	15.4	31.2	7	102
10004401	29988601	32773003	101	78	38	7.45	2	27	0.8	0	1	0	0	0	0	0	0	0	0	0	0	0	0	0	0	0	27.6	8.7	170	25	18	27	66	8.7	97	2.3	133	129	4.8	0	0	0	2.951	19.522	1.4	16.2	33.6	18	73
10004720	22081550	35009126	86	64	42	7.38	0	26	1.6	0	0	0	0	0	0	0	0	0	0	0	0	0	0	0	0	0	38.4	12.4	635	16.1	17	23	15	8.5	100	0.3	182	136	4.2	0.04	0.01	0.83	1.29	14.01	1.5	16.6	94.5	14	164
10005123	20470681	31342860	34	95	34	7.45	-3	23	1.3	0	0	0	0	0	0	0	0	1	0	0	0	0	0	1	0	0	39.7	12.9	60	6.6	12	20	24	8.7	108	1.1	111	139	4.4	0	0.03	1.16	0	5.71	1.3	13.7	33.8	178	477
10005606	29646384	38740124	53	49	42	7.4	0	27	3.5	0	0	0	0	0	0	0	0	0	0	0	0	0	0	0	0	0	44.5	15	248	24.9	19	27	6	10	104	0.8	157	143	5.1	0.1	0.02	0.91	1.44	22.17	1.3	14.5	30.2	128	178
10005817	28661809	31316840	51	25	37	7.44	0	26	2.3	0	1	0	0	0	1	0	0	0	1	0	0	1	0	0	0	0	33.5	10.9	367	14.3	22	23	52	9	102	1.7	231	138	4.7	0.02	0.0414	0.564	0.6	13.05	1.1	12.2	27.1	15	96
10006441	24120560	37240744	55	364	52	7.35	3	31	1.1	0	0	0	0	0	0	0	0	0	0	0	0	0	0	0	0	0	30.2	9.8	496	20.1	12	26	23	8.5	97	0.7	132	133	4.7	0.0254	0.0644	0.54	0.3538	13.61	1.6	13.2	28	13	88
10007818	22987108	32359580	128	26	46	7.14	-14	17	7.3	0	0	0	0	0	0	0	0	1	1	0	0	1	0	1	0	0	29.2	9.6	394	23.1	40	11	154	9.4	105	4.5	217	141	5.1	0.04	0.04	1.18	1.1	11.31	2.7	29.7	150	432	44
10007928	20338077	35128235	52	60	24	7.43	-5	16	5.1	0	0	0	0	0	0	0	1	0	0	0	0	0	0	0	0	0	40.6	13.8	189	15.6	22	46	17	7.7	107	0.9	942	135	4.1	0.0312	0.0624	0.9516	0.8736	13.6812	1.4	15.3	29.8	59	68
10009766	21037658	35265231	97	38	46	7.4	2	30	2	0	0	0	0	0	0	0	0	1	0	0	0	0	0	1	0	0	24.2	8	71	4.2	21	23	49	9.4	92	9.3	102	133	5.2	0.006	0.01	0.539	0.35	2.72	2.4	26.1	61	23	72
10009823	22096005	31805686	57	135	40	7.19	-13	15	3.4	0	0	0	0	0	0	0	0	0	0	0	0	0	0	0	0	0	58.7	19.1	252	18.5	14	13	23	7.9	116	1.8	149	145	4.9	0.0258	0	1.78	0.56	18.02	1.1	11.7	27.9	457	101
10010058	26359957	33060379	97	294	39	7.28	-7	19	2.2	1	1	0	0	0	0	0	0	0	0	0	0	1	0	0	0	0	39.8	12.3	140	17.3	20	17	79	9.2	115	5	196	145	9.4	0.02	0.06	1.05	0.64	5.58	1.5	16.1	150	26	73
10010278	21312888	31972725	33	51	32	7.49	2	24	1.6	0	1	0	0	0	0	0	0	0	1	1	1	0	0	0	0	0	31.2	10.1	646	18.6	16	24	20	8.9	101	1.3	176	139	3.6	0.07	0.07	1.6	1.14	16.08	1.7	18.1	30.9	8	177
10010399	24825793	38121508	29	172	31	7.51	2	24	1.8	0	0	0	0	0	1	0	0	0	0	0	0	0	1	0	1	0	35.7	11.3	316	22.3	14	27	12	9.9	101	0.7	142	139	4	0.02	0.04	1.53	1.08	10.42	1.2	12.5	33.2	10	133
10010471	29842315	32119961	62	129	37	7.39	-6	19	7.6	1	1	0	0	0	1	0	0	0	0	0	0	1	0	0	0	0	37.4	11.3	155	18.9	24	26	55	8.5	96	7.2	215	140	6	0.03	0.02	0.55	1.11	17.08	1.2	12.5	84.2	76	75
10010867	22429197	39880770	63	308	35	7.34	-5	20	2.1	0	0	0	0	0	0	0	0	0	0	0	0	0	0	0	0	0	35.8	11	243	14.7	10	25	9	8	110	0.7	101	141	4.1	0.08	0.2	1.5	0.53	12.2715	1.1	12.3	25.7	12	89
10011365	26712576	37153661	42	73	37	7.34	-5	21	3.6	0	0	0	1	0	0	0	0	0	0	0	0	0	0	0	0	0	43	13.6	268	13.9	23	20	16	9.2	110	0.9	170	142	4.5	0.05	0.08	1.31	0.83	11.54	1.1	11.6	27.8	30	42
10011938	23798746	31780787	85	115	42	7.37	-4	24	1.1	0	1	0	0	0	1	0	0	0	0	0	0	1	0	0	0	0	34.6	12.4	315	7.8	11	25	22	7.7	114	1.1	132	146	4.5	0.02	0.079	1.1368	0.672	14.65	2.2	10.9	27.9	59	42
10011938	28265343	36750867	58	56	94	7.07	-5	26	0.9	0	1	0	0	0	1	0	0	0	0	0	0	1	0	0	0	0	27.1	7.9	164	6	7	27	48	8.4	111	3.2	86	145	6.4	0.03	0.4	0.83	0.37	4.29	1.8	19.6	58.1	6	101
10011938	29339128	31532954	23	88	76	7.25	2	35	1.1	0	1	0	0	0	1	0	0	0	0	0	0	0	0	0	0	0	43.9	13.5	324	10.9	13	33	30	8.6	99	1.3	148	137	5.5	0.1308	0.666	2.286	0.828	7.5319	1.1	11.5	25.8	44	178
10011938	29778485	34132387	79	56	63	7.14	-8	20	0.5	0	1	0	0	0	1	0	0	0	1	0	0	1	0	0	0	0	26.6	7.8	326	33.9	17	24	79	8.5	106	3.7	116	140	5.4	0.15	0.69	1.41	2.93	27.46	1.3	14.3	27.3	5	128
10012292	28665904	37005236	46	198	52	7.32	0	28	1	0	0	0	0	0	0	0	0	0	0	0	0	0	0	0	0	0	27	8.6	147	7	12	24	49	7.8	110	0.7	130	142	4.3	0.028	0.007	0.518	0.532	5.922	1.1	14.8	26.7	19	94
10012853	27882036	31338022	37	77	74	7.29	5	37	0.7	0	0	1	0	0	1	0	0	0	1	0	0	1	0	0	0	0	35.3	10.4	373	6.5	13	31	18	8.2	105	0.9	113	145	3.8	0.05	0.14	1.05	0.8	3.65	2.3	25.9	150	15	54
10014702	23586319	33494873	24	43	41	7.38	-1	23	1.4	1	1	1	0	0	0	0	0	0	0	1	0	0	0	0	0	0	42.6	13.1	394	19.3	24	23	34	10.3	108	1.3	481	141	7.3	0	0	1.59	0.32	13.67	2	21.6	132.2	106	212
10015186	23922627	32286205	38	519	40	7.37	-2	22	2.4	0	0	1	1	0	0	0	0	0	0	0	0	0	0	0	0	0	31.8	10.1	222	9.1	14	22	24	8.6	109	1.2	151	142	4.6	0.05	0.08	0.89	0.78	7.31	1.8	19.4	33.8	16	78
10015625	22068925	38098599	47	73	65	7.22	-2	26	1.8	0	1	0	0	0	0	0	0	0	0	0	0	0	0	0	0	0	25.2	8.5	191	9	10	24	49	8.1	110	1.1	158	141	5.4	0.03	0.1385	0.83	0.48	7.0227	1.2	13.3	24.9	13	41
10015931	22130791	37093652	86	29	34	7.37	-5	20	2.8	1	1	0	0	0	1	0	0	0	0	1	0	1	0	0	0	0	24.3	8.1	134	16.5	22	20	50	7.8	110	2.9	219	141	5.4	0.04	0.23	1.43	1.32	6.79	1.4	15.5	33.5	11	28
10016742	27568122	30425410	41	38	44	7.45	5	32	1.5	0	0	0	0	0	0	0	0	0	1	0	0	0	0	0	0	0	34.9	11	516	11.8	18	26	34	9.3	101	0.5	171	138	5.4	0.1	0.5	1.54	0.62	8.96	1.2	12.9	37.3	32	51
10016742	29281842	37057036	28	51	47	7.47	8	35	1.3	1	0	0	0	0	0	0	0	0	1	0	0	0	0	0	0	0	43.5	13.6	488	17.1	15	33	14	10	105	0.3	207	143	5.3	0.07	0.12	2.97	1.06	12.79	1.3	13.7	67.6	37	137
10017531	21095812	32136798	54	91	27	7.37	-7	16	1.9	0	0	0	0	0	0	0	0	0	1	0	0	0	0	0	0	0	37.1	11.5	479	25.8	20	20	26	8	112	1.3	220	141	4.3	0	0	1.29	1.29	22.446	1.7	18.7	34.1	6	43
10017531	22580355	35526828	57	81	33	7.36	-5	19	1.8	0	1	0	0	0	0	0	0	0	0	1	0	0	0	0	0	0	56.5	18.1	219	25.6	22	22	33	8.3	109	1.7	277	142	5.2	0.0693	0	0.924	1.1319	20.9748	1.2	14.3	25.4	85	70
10017851	29414705	39558308	93	18	72	7.14	-8	26	4.1	0	1	0	0	0	1	0	0	0	0	0	0	0	0	0	0	0	34.6	10.6	526	20.4	18	32	54	8.1	105	1.7	127	142	4.5	0	0.198	0	1.782	17.82	5.5	50.4	42.7	30	103
10017882	20281726	37508173	40	73	38	7.42	2	27	1.6	1	0	0	0	0	1	0	0	0	0	0	0	0	0	0	0	0	39.7	12.8	167	9.5	11	29	11	8.8	105	0.8	129	138	4.4	0.03	0.26	0.91	0.65	6.99	1	11.1	28.1	16	78
10018774	20355158	34386273	126	146	33	7.41	-3	20	1.7	0	0	0	0	0	0	0	0	1	0	0	0	0	0	1	0	0	26.2	8.1	66	29.1	17	22	30	10.6	112	3.9	158	149	4.1	0	0	2.39	1.88	16.36	2.2	23.6	60.4	31	94
10019003	27525946	35214014	40	87	37	7.39	-1	23	1.8	0	0	0	0	0	1	0	1	0	1	0	0	0	1	0	0	0	25.8	8.4	197	90.8	14	23	28	7.7	114	0.9	137	142	3.9	0	0	0.8	0.9711	21.42	1.1	12.3	27.3	23	38
10019777	27738145	34578020	21	33	60	7.29	0	30	1.2	0	0	1	0	0	0	0	0	0	0	0	0	0	1	0	1	0	30.1	9.9	312	21	18	26	17	8.1	106	0.9	147	140	4.4	0.08	0.04	1.35	1.53	17.86	1.3	14.5	26.4	47	74
10020740	23831430	35889503	81	168	30	7.53	3	26	1.5	0	0	0	0	0	1	0	0	0	1	0	0	0	0	1	0	0	28.8	9.4	109	3.8	12	25	15	8	100	0.7	266	133	4.4	0.03	0.04	0.05	0.5695	5.43	1.3	16.8	39.9	109	106
10020944	29974575	30757476	47	30	84	7.13	-5	30	3.1	0	0	0	0	0	1	0	0	1	0	0	0	1	1	0	0	0	44.9	13.2	226	13.5	18	27	35	9.5	111	1.6	146	141	7.7	0.0675	0.254	1.674	1.016	11.2185	1.2	13.5	34	32	168
10021160	26321515	30280123	39	28	41	7.37	-2	23	3.9	0	0	0	0	0	1	0	0	0	0	0	0	0	0	0	0	0	32.7	10.9	220	10.5	15	22	2	8.1	105	0.5	177	135	3.9	0.02	0.02	1.4	0.85	7.33	1.1	11.7	27.9	24	36
10021312	28829452	37507305	33	76	51	7.41	5	33	1.3	0	0	0	0	0	0	0	0	0	0	0	0	0	1	0	0	0	41.6	13	426	15.7	15	30	12	8.7	97	0.6	114	136	4.3	0.03	0.05	0.8	0.5	15.822	1.2	13.4	31.9	42	94
10021454	29492087	33300154	59	109	58	7.05	-15	15	11.8	0	0	0	0	0	0	0	0	0	0	0	0	0	1	0	0	0	38.6	12.6	186	9.5	28	21	20	9.1	111	1.5	254	146	5.2	0.03	0.02	1.65	0.48	7.91	1.9	20.4	29.1	70	80
10021487	28998349	38197705	62	157	37	7.28	-8	18	4.3	0	0	0	0	0	0	0	0	1	0	0	0	0	0	0	0	0	41	13.5	214	10.8	19	20	23	7	112	2.3	159	139	6.5	0.0172	0.0258	1.161	0.5246	6.8714	1.1	12.2	25.6	1137	65
10021927	23785565	39633643	48	97	44	7.37	0	26	0.9	0	1	0	0	0	1	0	0	0	0	0	0	0	0	0	0	0	27.5	9.5	237	10.2	12	24	14	8	100	0.6	153	129	4.4	0.0232	0.0156	2.55	0.4575	6.99	1.1	12.1	29.6	32	90
10021927	24623461	34575919	75	210	50	7.33	0	28	1	0	1	0	0	0	1	0	0	0	0	0	0	0	0	0	0	0	29.7	9.6	380	63.8	15	23	7	8.4	113	0.6	90	134	4.6	0	0	0.64	9.57	52.32	2.1	22.6	79.1	28	103
10022326	26237876	38860085	115	172	35	7.37	-5	20	3	0	0	0	0	0	0	0	0	0	0	0	0	1	1	0	0	0	40.4	13.8	120	75.3	28	18	59	8.2	109	3.5	188	143	6	0	3.72	26.55	1.06	21.24	3.4	36.8	47.9	134	212
10022537	29573431	35341845	60	410	37	7.39	-1	23	1.6	1	1	0	0	0	0	0	0	0	0	0	0	0	0	0	0	0	38.7	12.6	235	25.8	18	20	26	8.7	110	1.5	195	144	4.5	0.07	0.11	3.03	1.04	14.2	1.6	17.9	150	854	47
10022620	24845081	35127449	22	35	44	7.41	2	29	2.3	0	1	0	0	0	1	0	0	0	0	0	0	0	1	0	0	0	43.5	13	305	11.7	18	28	23	9.2	99	1.2	162	140	4.9	0.03	0.03	0.48	0.25	10.8	1.5	16.3	30.6	117	149
10022620	27180902	31953583	28	179	32	7.5	2	26	1.5	0	1	0	0	0	1	0	0	0	0	0	0	0	0	0	0	0	39.9	12.1	358	20.1	19	27	18	8.6	98	1.1	102	138	4	0.03	0.04	1.85	0.47	8.33	1.8	19.4	150	30	93
10023117	21133938	38554095	75	63	55	7.07	-14	17	6.5	0	1	0	0	0	0	0	0	0	0	0	0	1	0	0	0	0	49.4	14.1	307	20.7	29	31	84	9.8	98	3.5	221	140	6.8	0.02	0	0.68	1.99	14.79	2.5	28	150	1025	116
10023239	21759936	35024147	53	58	20	7.12	-21	7	2.7	0	0	0	0	0	0	0	0	0	1	0	0	0	0	0	0	0	37.2	12.3	231	12.1	31	16	24	9.8	110	1.1	528	137	5.6	0.05	0	0.78	0.62	10.59	1.2	13	75.9	42	191
10023486	29094622	34961868	65	86	44	7.18	-13	16	11	0	0	0	0	0	0	0	0	0	0	0	0	1	1	0	0	0	27.8	8.7	80	18.9	16	25	46	7.9	100	5.5	96	139	4.1	0	0	0.3161	0.2425	19.19	1.2	13	30.7	129	141
10024483	20025657	39381825	99	26	52	7.29	0	28	3.3	0	0	0	0	0	0	0	0	0	1	0	0	0	1	0	1	0	40.1	11	481	19.4	17	29	33	7.9	104	1.9	152	143	3.9	0	0.048	2.0265	0.57	18.63	1.6	18.2	34.3	750	179
10024982	25154057	37919901	52	337	40	7.24	-9	18	9.7	1	0	0	1	0	1	0	0	0	0	0	0	0	0	0	0	0	30.2	8.5	218	13.7	24	22	42	9.3	109	2.2	125	144	4.6	0	0.02	0.69	0.826	12.6085	2.9	32.6	150	88	138
10025804	24064950	39993560	70	166	29	7.31	-11	14	1.4	0	0	0	1	0	1	0	0	0	0	0	0	0	1	0	0	0	28.7	9.4	333	13.8	16	18	5	8.7	104	0.3	113	134	3.7	0	0.19	3.32	0.64	8.62	1.4	14.8	150	32	114
10026255	22059910	38229329	49	57	36	7.46	1	26	1.1	0	0	0	0	0	1	0	0	1	0	0	0	0	1	0	1	0	35	11.5	457	13.2	18	25	12	9.5	102	0.5	95	137	3.5	0.0528	0.0792	0.99	0.5148	11.55	1.5	16.5	79.4	18	133
10026868	23527884	30987286	63	66	45	7.48	8	34	1.3	0	0	0	0	0	1	0	0	0	1	0	0	0	0	0	0	0	33	10.8	372	11.4	13	32	6	7.5	97	0.6	168	135	3.7	0.057	0.8512	2.5878	0.5586	7.3644	1.4	16.1	28.8	19	120
10027445	26275841	34499716	58	172	52	7.23	-6	23	2.3	0	1	0	0	0	0	0	0	0	1	0	0	0	0	0	0	0	32.9	11.3	215	10.6	23	25	15	8	104	1.1	525	142	4.9	0.0318	0.053	0.7844	0.2438	9.4764	1.3	14.8	35.6	13	50
10027602	28166872	32391858	36	156	39	7.43	2	27	1.5	0	0	0	1	0	1	0	0	0	0	0	0	0	0	0	0	0	39.6	13.2	218	19.7	15	25	16	8.3	108	0.8	135	141	3.9	0.0197	0.1379	0.4728	0.8274	18.2619	1.1	12.2	24	74	108
10027704	24331106	36187473	28	168	31	7.45	0	22	1.4	0	0	0	0	0	1	0	0	1	0	0	0	0	0	1	0	0	41.7	14.4	112	8.4	33	26	12	8.8	101	1.4	161	140	4.7	0.0252	0.0756	1.554	0.2772	6.468	2.1	22.8	35.1	3741	73
10029291	22205327	35146796	58	333	28	7.15	-17	10	3.9	0	0	0	0	0	1	0	0	0	1	1	0	1	0	0	0	0	31.6	10.7	164	12.1	15	26	28	8.8	103	3.8	167	141	3.4	0.07	0.12	1.77	0.57	8.688	1.3	13.8	64.8	247	121
10029874	27592458	39412779	41	163	43	7.41	2	28	1.9	0	0	0	1	1	0	0	0	0	0	0	0	0	0	0	0	0	27	8.6	224	17.4	17	25	9	8.7	98	1.1	135	135	3.8	0	0	0.78	0.3286	13.0982	1.1	12.5	29.1	15	68
10030647	26229854	35064250	91	201	47	7.27	-5	21	2.9	0	1	0	0	0	0	0	1	1	0	1	0	1	1	0	0	0	41.1	12.6	398	27.7	16	21	39	10.4	102	2.7	156	138	5.1	0	0	0.3	13.816	14.5	1.7	18.8	29.4	20	133
10030753	21257920	33325078	51	184	31	7.54	5	27	1.6	1	1	0	0	0	0	1	0	0	1	1	0	1	0	0	0	0	28.4	9.5	274	11.9	19	26	51	9.8	98	2.5	738	138	3.9	0.04	0.11	0.53	1.2	10.28	1	10.3	30.7	9	116
10030753	26611680	34476284	93	52	29	7.46	-1	21	0.8	0	1	0	1	0	0	1	0	0	1	1	0	1	0	0	0	0	26.7	8.4	117	14.9	15	20	87	8.2	105	4	254	139	4.1	0	0	0.32	0.96	6.72	1.1	11.4	28.2	23	84
10032409	24735796	35929854	34	93	45	7.36	0	26	1.9	0	0	0	0	0	1	0	0	0	0	1	0	0	0	0	0	0	38.3	12.6	225	12.8	21	26	19	9.9	100	0.8	303	138	5.2	0.01	0.17	2.09	0.57	9.85	1.1	10.4	34.2	20	97
10032409	28020206	32702054	44	46	67	7.27	1	32	1.4	0	1	0	0	1	1	0	0	0	1	1	0	0	0	0	0	0	42.6	13.2	218	20.6	21	28	32	10.3	104	1.2	453	141	5.4	0.04	0.48	2.5	1.5	15.81	1	11.1	24.1	63	133
10033740	22891575	31358337	54	322	42	7.32	-4	23	2.7	1	1	0	0	0	0	0	0	0	0	0	0	0	0	0	0	0	46.9	14.8	166	13.3	23	22	18	8	112	1.2	314	141	4.7	0.11	0.49	5.08	0.53	8.59	1.8	19.9	150	44	47
10035168	25449821	39978210	73	48	33	7.33	-7	18	1.6	0	1	0	0	0	0	0	0	0	0	0	0	0	1	0	0	0	30.3	10.9	28	0.6	17	27	24	6.6	115	1	206	139	4.7	0	0	0.57	0	0.006	1.8	19.3	66.3	43	118
10035168	26166196	36460006	45	72	35	7.54	6	31	1.4	0	0	0	0	0	0	0	0	0	0	0	0	0	1	0	0	0	27.4	9.4	39	6	14	29	12	8.1	107	0.5	104	141	3.6	0	0	4.929	0	0.318	1.1	12.9	37.4	19	211
10035618	20566812	38922429	111	50	29	7.44	-4	19	4.7	0	0	0	0	0	0	0	0	0	0	0	0	0	1	1	0	0	20.9	7.3	33	0.2	20	21	33	7.7	108	3.1	138	139	4	0	0	0.19	0.01	0	2.1	23.1	36.3	100	30
10035631	29276678	30932571	55	60	42	7.39	0	26	1.7	0	0	0	0	0	0	0	0	0	0	0	0	0	1	0	0	0	28.9	9.5	107	45.6	18	27	17	7.9	92	1.1	251	129	4	0.46	0.33	5.47	0.83	3.15	1.6	17.4	26.7	46	128
10036086	24186608	32333093	44	103	56	7.25	-3	26	1.2	0	1	0	0	0	0	0	1	0	0	1	0	1	0	0	0	0	36.3	10.7	292	9.9	14	25	41	8.4	105	1.3	227	141	4.5	0.03	0.04	1.73	0.89	6.98	1.2	13.4	76.6	20	67
10036086	28728587	38809220	104	80	26	7.3	-11	13	4.1	0	0	0	0	0	1	0	0	0	1	0	0	0	0	0	0	1	49.1	16.2	432	28.9	21	25	42	8.1	109	3.5	371	141	4.4	0	0.094	0.752	0	8.272	1.6	18	98.1	96	114
10037861	24540843	34531557	42	202	42	7.38	0	26	1.6	1	1	1	0	0	0	0	0	0	0	1	0	1	0	0	0	0	53.4	17.3	183	16	19	23	27	8.2	108	1.6	213	143	6.3	0.07	0.05	1.28	1.08	12.12	1.2	12.5	35.1	31	86
10037928	20345060	38989978	78	68	70	7.2	-3	26	0.7	0	0	0	0	1	1	0	0	0	1	1	0	1	0	0	0	0	33.8	10.5	367	12.1	11	23	41	8.1	104	2.1	304	137	6.3	0.05	0.01	2.12	0.44	4.37	1	10.3	28.6	17	175
10037975	27617929	39061571	95	64	94	7.11	-2	32	2.8	0	0	0	0	0	1	0	0	0	0	0	0	1	0	0	0	0	40.1	12.9	36	15.5	27	23	47	7	112	3	162	150	5.2	0	0	0.585	0.225	2.475	1.7	18.8	55.4	25	55
10038081	20755971	38430513	144	113	39	7.4	0	25	1.8	0	0	1	0	0	1	0	0	1	1	0	0	1	0	1	0	0	23.1	8	63	11.1	26	23	75	10.6	88	3.6	284	127	5.5	0.08	0.17	0.34	0.76	6.97	4.6	51.2	68.9	9	66
10038119	25585350	38909265	62	54	30	7.42	-3	20	1.9	0	0	0	0	0	0	0	0	1	0	0	0	0	0	0	0	1	35.1	12.2	365	23	18	22	17	8.3	104	1	175	131	4	0	0	0.738	0.23	19.55	1.5	16.4	26.9	253	134
10038332	23488593	30355830	27	129	40	7.4	0	26	1.2	0	0	0	0	0	0	0	0	0	0	0	1	0	0	0	0	0	40.1	12.7	246	5.7	19	22	14	9.8	101	0.8	91	142	3.8	0.0172	0.108	4.72	0.836	3.3	1.1	12.3	30	22	60
10038598	26222304	31872625	69	53	56	7.35	3	32	2.1	1	1	1	0	0	0	0	0	0	0	0	0	1	0	0	0	0	45.1	12.2	354	11.7	20	24	26	8.2	112	3.1	175	146	4.2	0	0	0.504	0.791	11.692	4	38.5	32.6	7	87
10038688	25926997	33804579	51	528	29	7.28	-11	14	6	0	0	0	0	0	0	0	0	1	0	0	0	0	0	1	0	0	32.5	10.2	82	13	27	19	26	8.4	110	1.6	126	141	4.6	0.01	0	0.31	0.65	8.87	1.9	21.1	41.6	217	227
10038999	27189241	39711498	21	74	39	7.41	0	26	1.6	0	1	0	0	0	0	0	0	0	0	0	0	0	0	0	0	0	31.3	9.8	323	11.5	18	27	19	8.2	102	0.9	123	139	6.2	0.03	0.06	1.61	1.25	7.84	1.3	14.4	27.7	54	95
10039708	28258130	33281088	65	52	25	7.22	-15	11	3.4	1	1	0	0	0	1	0	0	1	0	0	0	0	0	0	0	0	33.3	10.7	240	13.7	22	11	62	7.8	123	2.9	315	145	5.4	0	0.06	1.99	0.84	4.54	1.1	12.1	140	89	259
10040973	26033450	36472818	82	81	35	7.42	0	23	5.1	1	1	0	0	0	0	0	0	0	0	0	0	1	0	1	0	0	37.8	12.7	137	15.8	30	21	54	7.6	99	5.2	285	141	4.7	0.02	0	0.48	0.19	12.31	2.5	26.9	77.5	7845	147
10042810	29126412	39947371	101	91	59	7.33	5	31	2.3	0	1	0	0	0	1	0	0	0	0	0	0	0	1	0	1	0	34.7	8.3	280	30.1	22	24	29	9.1	95	2	189	136	5	0	0	0.5379	1.61	12	3.1	33.3	42.6	93	159
10043568	22084197	35246697	52	86	65	7.35	8	35	0.7	1	1	0	0	0	1	0	0	0	1	0	0	0	0	0	0	0	27.1	8.3	263	16.4	10	27	15	8.9	103	0.5	143	139	4.4	0.03	0	0.6	0.15	14.7234	1.1	11.7	77.1	119	99
10046679	28668282	32852186	71	136	47	7.35	0	27	2	0	1	0	0	0	1	0	0	0	0	0	0	0	1	0	0	0	33.3	10.5	211	104.4	18	27	46	8.8	104	1.7	146	140	4.4	0	0	94.94	0	6.19	2.1	23.4	33.8	15	59
10047351	29109463	37387904	36	52	41	7.33	-4	21	0.9	0	0	1	1	1	1	0	0	1	0	0	0	1	0	0	0	0	42.4	12.7	95	6.4	12	22	23	8.4	110	0.9	125	143	5.1	0.01	0	0.43	0.16	5.79	2.4	26.5	150	15	85
10047484	29910256	35808863	10	30	38	7.41	1	28	2.8	0	0	0	0	0	0	0	0	0	0	0	0	0	0	0	0	0	43.1	14.1	220	9.8	12	22	13	8.4	105	0.9	167	139	3.7	0.08	0.03	0.9782	0.98	6.74	1.3	14.5	150	35	100
10047682	21592506	34172975	35	38	42	7.42	2	28	0.9	1	1	0	0	0	0	0	0	0	0	0	0	0	0	0	0	0	24.5	7.7	353	28.4	15	19	25	8.8	108	0.6	104	140	6.3	0	0.0182	0.53	1.809	18.7368	1.4	18.6	28.7	109	73
10047682	24221558	31565615	38	387	36	7.45	2	26	1.1	0	0	0	0	0	0	0	0	0	0	0	0	0	0	0	0	0	26.1	7.8	519	28	14	21	24	9.8	107	1.3	108	142	5.8	0.09	0	0.84	0.2646	20.45	1.3	14.7	29.6	55	64
10047864	22248666	38773518	67	333	42	7.32	-4	23	0.6	1	0	0	1	0	0	0	0	0	0	1	1	1	0	0	0	0	32.4	10.4	200	10.6	18	18	60	8.5	111	5.9	186	144	5.2	0.06	0.3	2.54	0.79	6.72	1.6	17.1	47.1	21	73
10048001	23142888	32340406	48	46	48	7.33	-1	26	1.7	0	0	0	0	0	0	0	0	1	0	0	0	0	1	1	0	0	28.4	9.4	20	7.1	16	22	110	8.5	101	3	202	138	4.5	0	0.07	0.34	0.57	6.04	1.4	15.1	32.7	50	100
10048262	20845468	30774712	21	34	47	7.34	0	26	4.3	0	0	0	0	0	0	0	0	0	0	0	0	0	0	0	0	0	47.2	15.2	103	11.4	20	22	12	9.1	103	0.5	159	141	5.3	0.02	0	0.37	0.65	8.22	1.6	17.5	32.8	34	60
10048262	27740411	32458603	41	55	40	7.44	3	27	2	0	0	0	0	0	0	0	0	0	0	0	0	0	1	0	1	0	33.2	9.8	473	15	15	30	14	8.6	96	0.2	104	141	4.4	0.03	0	0.17	0.91	15.66	1.3	14.2	29.8	7	119
10049041	22532814	38600445	30	48	82	7.29	9	41	1.1	0	0	0	0	0	1	0	0	0	0	0	0	0	0	0	0	0	30.6	9.4	427	19.2	7	35	11	9.2	100	0.5	143	141	6.1	0.02	0	0.92	1.25	16.88	1.3	14.3	32.3	33	96
10049041	22620123	39508268	43	46	68	7.34	7	38	2.1	0	0	0	0	0	0	0	0	0	0	0	0	0	0	0	0	0	31.1	9.5	496	17.4	12	35	8	9.2	98	0.5	141	141	4.7	0.03	0	1.78	0.9282	5.72	1.4	15.4	31.4	92	111
10049041	23314477	30733189	54	30	60	7.37	6	36	1	0	1	0	1	0	1	0	0	0	0	0	0	0	0	0	0	0	38.9	12	269	11.8	15	28	9	9.6	96	0.7	71	139	4.3	0.03	0.03	1.75	0.85	9.11	1.2	13.4	37.6	33	104
10049041	25120281	35846703	31	47	78	7.28	6	38	2	0	1	0	0	0	1	0	0	0	0	0	0	0	0	0	0	0	38.9	12.5	250	10.8	12	34	9	8.8	95	0.7	241	140	4.8	0.02	0.01	1.37	0.85	8.5	1.1	12.2	29.3	34	109
10049041	25320808	33222233	25	80	59	7.22	-4	25	1.8	0	0	0	0	0	1	0	0	0	0	0	0	0	0	0	0	0	41.5	13.1	304	15	16	25	9	9	103	0.7	257	141	5.2	0.02	0.07	0.9	1.35	6.48	1.4	14.9	30.4	14	80
10049041	25923317	32252327	37	21	66	7.42	13	44	0.9	0	0	0	0	0	1	0	0	0	0	0	0	0	0	0	0	0	24.7	7.3	321	11.8	13	36	20	9.6	91	0.6	87	140	3.6	0.018	0	0.67	0.36	10.18	1.3	13.7	20.8	5	165
10050532	28769042	36336444	56	113	28	7.48	-1	21	2.4	0	1	0	0	0	0	0	0	0	1	0	0	0	0	0	0	0	41.7	14.6	221	13.9	17	23	41	8.7	93	1.3	400	130	4	0.03	0.01	0.9	0.42	9.2	1.3	13.9	26.6	60	56
10050755	20050796	37743005	58	97	52	7.39	4	33	1.1	0	0	0	1	0	0	0	0	0	0	0	0	0	0	0	0	0	37.6	11.7	396	5.9	18	28	26	8.3	103	0.9	221	138	3.9	0.009	0.12	1.431	0.494	6.0724	1.4	18.6	102.1	12	141
10051043	23260768	36748093	44	38	32	7.45	0	23	2	0	0	0	0	0	0	0	0	0	0	0	0	0	0	0	0	0	25	7.5	563	20.7	14	23	24	8.3	105	1.2	122	137	4.9	0	0.011	0.396	0.143	10.461	1.4	14.8	30.9	10	94
10051939	29623973	37459068	73	130	42	7.34	-3	22	3.4	0	1	0	0	0	0	0	0	0	0	0	0	0	0	0	0	0	32.9	10.2	313	15.6	19	23	65	8.5	110	2.1	203	143	6.3	0.09	0.29	1.76	1.38	11.9	1.6	16.7	28.7	16	117
10052769	22087051	34171709	66	96	23	7.41	-9	14	1	0	0	0	0	0	0	0	0	0	0	0	0	0	1	0	1	0	26.6	8.2	217	9.4	10	23	14	8.7	103	0.7	146	136	3.9	0.03	0.07	1.17	0.66	6.94	1.2	12.6	30.6	48	47
10053948	24366928	38299262	21	75	78	7.34	-5	25	1.2	0	0	0	0	0	0	0	0	0	1	0	0	0	0	0	0	0	45.4	14.2	161	5.5	22	25	14	8.9	100	0.8	352	136	5.4	0.01	0	0.95	0.18	2.45	1.2	13.2	32	37	77
10054277	27607912	38035170	25	53	33	7.51	3	27	1.1	0	0	0	0	0	1	0	0	0	0	0	0	0	0	0	0	0	39.8	13.1	245	12	13	28	18	9.3	102	0.5	103	138	4.3	0.0129	0.0822	0.93	0.73	8.96	1.2	13	26.8	32	70
10054716	25339060	33668354	43	50	55	7.21	-6	23	1.3	1	0	0	0	0	0	0	0	0	1	1	0	0	0	0	0	0	36.2	11.4	196	31.1	21	23	68	8.3	112	3.7	280	145	6.4	0.05	0	2.01	1.24	29.55	1.3	14.5	150	75	70
10055344	29209451	35736966	88	66	52	7.13	-12	18	7.6	1	1	0	0	0	0	0	0	0	1	0	0	1	0	0	0	0	30.7	8.9	300	15.6	23	24	47	9.3	105	2.6	287	140	5	0.0193	0.0107	0.67	0.37	10.458	1.3	14.1	97.9	66	96
10055694	25049824	30350084	65	65	68	7.12	-8	23	1.3	0	1	0	0	0	1	0	0	0	0	0	0	1	0	0	0	0	27.8	8	465	10.5	24	29	126	9.1	99	5.2	119	138	8.1	0	0	1.575	0.945	7.98	1.2	13.5	31.1	14	97
10055694	27416032	31104880	30	32	63	7.36	7	37	1.1	0	1	0	0	0	1	0	0	1	0	0	0	1	0	0	0	0	30.4	9.1	323	19.2	14	34	12	8.3	94	3.3	96	138	3.6	0.05	0.03	2.23	1.66	15.12	1.5	16.6	36.2	9	128
10055729	22808877	35762379	66	51	46	7.4	2	30	6	0	0	0	0	0	0	0	0	1	1	1	0	1	1	1	0	0	30.8	10.5	119	10.1	24	23	41	10.3	100	3.2	329	143	5.3	0.021	0	0.9344	0.24	10.06	2.3	25	43.5	1766	107
10055939	26362706	37363327	72	96	34	7.3	-8	17	4.3	1	0	1	0	0	1	0	0	0	0	0	0	0	0	0	0	0	28.4	9.1	603	26.4	19	20	27	7.7	107	2.4	133	142	5.8	0.05	0	1.54	1.13	22.48	2.4	25.7	35.9	2179	157
10056223	27715453	30374531	64	195	32	7.5	2	26	4.4	0	0	0	0	0	0	0	0	1	0	0	0	0	1	1	0	0	28.2	10.1	140	13.1	20	24	40	11.8	102	2.7	330	139	4.5	0.06	0.2	0.96	1.24	7.66	2.2	23.2	82.9	1731	158
10057070	20793141	31163421	32	48	69	7.3	4	35	1.1	0	1	0	0	0	0	0	0	0	1	0	0	0	0	0	0	0	45.7	14	170	5.7	16	35	21	9.5	98	1	385	137	5.7	0.03	0.11	1.53	0.44	3.51	0.9	10.1	26	22	49
10057482	25331549	38572808	46	32	39	7.47	4	29	3	0	1	0	1	0	0	0	0	0	0	0	0	0	0	0	0	0	23.5	7.2	403	8.2	15	25	23	7.9	97	0.9	122	137	3.7	0.02	0.099	0.358	1.01	9.922	2.6	28.3	38.7	6	73
10057482	25416257	38980177	34	319	31	7.37	-5	19	1	0	0	1	1	0	0	0	0	0	0	0	0	0	0	0	0	0	45.4	15.3	186	12.3	14	22	21	8.7	115	1.1	141	143	4.7	0.02	0.01	1.03	0.67	9.24	2.2	23.7	91.2	12	27
10057731	29234056	30879445	87	40	46	7.19	-11	18	3	0	0	0	0	0	0	0	0	0	0	0	0	0	1	1	1	0	24.3	8.6	473	24.5	28	19	200	9.3	95	13.2	199	138	7.2	0.01	0	0.77	1.69	14.79	1.5	16.2	35.2	56	501
10059406	23005038	32557628	53	346	34	7.59	11	34	1.6	1	0	0	1	0	1	0	0	0	1	1	0	1	0	0	0	0	32.8	9.6	482	30.7	31	34	41	9.5	88	6.5	214	152	3.7	0.71	0.352	0.88	1.4	16.49	1.5	15.9	25.6	444	161
10059702	29788323	33773717	30	66	38	7.41	-1	23	0.7	0	0	0	0	0	0	0	0	0	0	0	0	0	0	0	0	0	35.1	11.4	240	8.8	12	23	9	8.4	110	0.6	101	144	3.7	0.06	0.28	1.5	0.79	6.14	1	10.9	28.8	12	67
10060531	20623061	33868263	47	91	41	7.45	3	29	0.9	0	1	0	0	0	1	0	0	0	0	0	0	1	0	0	0	0	32.5	10.3	194	10.5	19	29	83	9.2	95	2.1	135	140	4.9	0.05	0.23	0.78	0.5733	15.64	1.4	14.9	150	10	75
10063224	29276270	31061610	95	79	41	7.24	-9	18	3.1	0	0	0	0	0	0	0	0	0	1	1	0	1	0	0	0	0	31.9	10.3	240	9.7	16	19	76	8.8	103	4.7	552	136	6.1	0	0	0.39	0.68	8.63	1.1	11.8	44.1	44	45
10063663	25343712	39151212	44	54	40	7.3	-5	20	1.7	1	0	1	0	0	1	0	0	0	0	0	0	1	0	0	0	0	37.6	12.5	198	11.7	18	25	38	8.8	104	3.1	154	137	4.9	0.0117	0.0468	1.0296	0.4563	10.1556	1	11	150	125	44
10063848	21345067	33836703	24	149	66	7.13	0	36	1.7	0	1	0	0	0	0	0	0	0	0	0	0	0	0	0	0	0	25.5	8.1	68	5	11	31	15	7.7	99	0.6	88	137	3.8	0	0	1.1	0.357	3.35	1.1	11.9	26.2	8	125
10064049	26336999	37262930	40	55	36	7.51	1	24	1.8	0	1	0	0	0	0	0	0	0	0	0	0	0	0	0	0	0	26.8	8.5	35	60.4	15	27	11	8.8	99	1.1	150	132	3.9	0	1.812	2.156	5.39	34.428	1.3	14.5	34.4	40	63
10064390	23328727	39243046	33	82	35	7.46	1	26	1.4	0	0	0	0	0	0	1	0	0	0	0	0	0	0	0	0	0	40.9	14.1	222	16.3	12	22	25	8.3	111	1.1	100	141	3.9	0	0	0.3591	1.3	9.38	1.2	12.6	28.3	23	61
10064636	23056758	38301521	35	41	41	7.19	5	35	0.6	0	0	0	0	0	1	0	0	0	0	0	0	0	0	0	0	0	45.8	15.1	270	27.7	18	31	22	8.7	92	1.3	117	137	4.9	0.05	0	0.74	1.69	24.9	1.3	12.3	23.1	27	87
10064854	20184139	34896096	47	67	44	7.37	0	26	3.6	0	0	0	0	0	1	0	0	0	0	0	0	0	1	0	0	0	51.1	17.7	155	61.3	20	25	28	8.8	97	0.8	151	136	3.9	0.61	0.5	0.99	2.48	55.78	1.3	13.7	27.5	48	153
10065354	24107445	32290863	50	246	27	7.34	-9	15	0.8	0	0	0	0	0	1	0	0	0	0	0	0	0	0	0	0	0	38.9	12.6	101	4.4	16	17	11	7.8	118	0.7	105	141	3.7	0.016	0.028	1.344	0.18	2.432	1.3	13.8	31.4	12	34
10065641	21342203	34943873	81	267	54	7.17	-10	19	3.9	1	0	1	0	0	0	0	0	0	0	0	0	0	0	0	0	0	40.2	12.4	310	13.6	14	18	29	7.6	107	2.1	121	138	4.4	0.09	0.29	1.78	0.55	10.51	2.3	25.2	34.3	13	111
10066209	27826282	36514617	67	41	70	7.15	-6	26	2.2	1	0	0	0	1	1	0	0	0	0	0	0	0	0	0	0	0	43.1	13.7	222	21.5	16	21	35	7.5	107	1.5	172	137	4.7	0.06	0.04	0.7	1.35	19.25	1.1	12	27	25	178
10067389	23577021	34081592	55	232	31	7.39	-4	19	4.1	0	1	0	1	0	0	0	0	0	1	1	0	1	0	0	0	0	28.4	9	153	10	16	19	61	8.5	122	3.8	177	151	6.3	0	0	4.88	0.07	2.44	1.8	19.6	36.5	1034	307
10068474	22425140	38262348	30	113	34	7.35	-5	20	1.8	0	0	0	0	0	1	0	0	0	0	0	0	0	0	0	0	0	29.7	9.1	576	27.2	15	20	23	7	110	1.2	145	140	3.8	0.07	0.12	0.86	0.89	25.15	2.1	23.1	33.4	10	94
10068474	25255224	37075482	113	220	41	7.33	-4	23	1.1	1	0	1	0	0	1	0	0	0	0	0	0	0	1	0	0	0	36.6	11.4	226	8	27	21	21	9	111	2	258	145	4.6	0.0188	0	0.67	0.43	11.175	2.4	26.4	50.5	2975	89
10069392	26679225	37430373	57	353	95	7.12	-1	30	1.4	0	0	0	0	0	0	0	0	0	1	0	0	0	1	0	0	0	27	8.7	56	3.1	12	28	17	8.8	102	0.9	230	136	4.2	0.06	0.03	2.23	0.13	1.48	1.3	14.2	37.9	11	61
10069423	22645798	30321781	72	33	57	7.25	-4	26	5.8	1	0	1	0	0	0	0	0	0	0	0	0	0	0	0	0	0	40.1	13	162	23.7	20	23	31	9.5	106	2	435	142	4.5	0	0	0.314	0.636	14.416	1.2	13.2	150	9	141
10070201	29368106	36555798	79	352	43	7.42	3	29	0.9	1	0	0	0	0	1	0	0	0	0	1	0	0	0	0	0	0	35.7	12.3	176	15.8	15	24	24	8.5	103	1.4	144	137	4.2	0.05	0.12	1.16	0.35	9.01	1.4	15	28.8	12	110
10070311	23721596	37161165	36	39	42	7.44	3	29	1.1	1	1	0	0	0	0	0	0	0	0	0	0	0	0	0	0	0	43.4	13.3	110	8.6	20	25	22	8.8	100	1.2	137	140	4.1	0.0086	0	0.34	0.4004	8.34	2.5	27	37.7	13	84
10070614	24087084	32940551	63	77	44	7.09	-16	14	8.6	1	1	0	0	0	0	0	0	1	1	0	0	0	0	1	0	0	38.9	10.6	285	21.1	22	25	44	9	110	1.5	181	137	5.5	0	0	2.79	1.39	28.9	2.5	27.2	36.7	353	111
10071444	22107526	34105920	78	87	27	7.26	-14	12	9.2	0	0	0	1	0	0	0	0	0	1	1	1	0	0	0	0	0	34.4	11.1	148	27	18	20	46	8.7	104	4.1	262	139	6	0.06	0.02	0.61	0.97	24.81	2.2	24.3	30.3	41	83
10071611	27474298	30097221	18	362	36	7.34	-5	20	1.7	0	0	0	0	0	0	0	0	0	0	0	0	0	0	0	0	0	34.4	11.5	93	14.6	11	21	10	7.2	113	0.4	155	136	3.8	0.21	0.05	2.96	0.06	10.83	1.2	13.1	31.8	11	21
10071869	20895291	34235968	51	33	39	7.46	3	29	1.7	0	1	0	0	1	0	1	0	0	0	0	0	0	0	0	0	0	23	7.3	159	9	15	28	23	7.5	113	0.6	227	148	3.7	0	0.09	0.27	0.09	8.55	5.5	61.7	38.8	22	113
10073847	22194617	39659934	86	77	25	7.37	-8	15	10.6	0	0	0	1	0	0	0	0	0	0	0	0	0	1	1	0	0	27.3	8.2	94	7.2	22	15	116	8.3	114	2.1	354	142	3.9	0	0	0.17	0.42	3.46	2.3	25.4	41.9	18	77
10074323	22348336	37998367	47	106	37	7.42	0	25	2.2	0	0	0	0	0	1	0	0	0	1	0	0	0	0	0	0	0	49.5	14.8	210	10	17	32	43	7.3	119	1.1	745	155	5.8	0.0112	0.046	1.32	0.595	7.48	1.1	11.4	150	28	64
10074387	25872015	36576905	64	30	35	7.38	-4	20	5.7	1	1	0	1	0	0	0	0	0	1	1	0	1	0	0	0	0	29.2	8.8	260	11.4	16	23	41	9.5	99	8.6	157	135	6	0.0078	0	2.301	0.93	7.098	1.8	20.1	41.1	1667	103
10074474	26500750	35569710	59	41	36	7.41	0	24	1.4	0	0	0	0	0	0	0	0	1	0	0	0	0	1	0	0	0	24.9	8.2	52	1	16	23	9	8.1	106	0.6	172	141	3.6	0	0	0.16	0.29	0.54	1.7	18.5	34.9	31	113
10074611	23494296	39858412	46	117	46	7.29	-4	23	2.9	0	0	0	0	0	0	0	0	0	0	0	0	0	0	0	0	0	31.2	10.4	274	20.1	13	21	11	7.1	113	0.6	146	147	4.2	0.0218	0	0.26	0.76	18.942	1.2	13	24.2	46	51
10075925	21574077	32961208	32	48	55	7.3	0	28	2.3	0	1	0	0	0	0	0	0	0	1	1	0	1	0	0	0	0	46	14	281	9.1	15	32	42	9.9	96	1.3	395	140	6.2	0.04	0.05	0.76	0.95	7.24	1.2	13.4	28.8	24	80
10075925	23788833	35618130	27	52	52	7.35	1	30	1	0	1	0	0	0	0	0	1	0	0	1	0	1	1	0	1	0	27.8	8	395	9.1	16	26	26	9.2	100	1.3	197	139	4.9	0.02	0.04	0.67	0.72	7.57	1.2	13.1	28.4	9	90
10075925	24184489	35181339	33	27	55	7.22	0	32	2.1	1	1	0	0	0	0	0	0	0	0	1	0	1	0	0	0	0	47.8	14.7	280	12.1	16	33	33	10.2	94	1.1	328	139	8.6	0.02	0.05	0.95	0.85	8.48	1.2	13.3	27.7	30	70
10075925	29287496	33762831	42	108	64	7.23	-2	28	0.9	0	1	0	0	0	0	0	0	0	1	1	0	1	0	0	0	0	44.3	12.8	343	10.5	15	25	110	9.3	100	2.3	351	138	7.3	0.02	0.01	0.65	1.01	7.29	1.3	14.1	30.2	8	88
10076144	29442969	39720848	56	45	62	7.25	-2	26	1.4	0	1	0	0	0	1	0	0	0	0	0	0	1	0	0	0	0	42.7	13.2	260	5	17	25	68	8.9	98	2.5	132	140	4.9	0.03	0.0686	1.18	0.34	4.45	1.3	13.7	85.4	59	110
10076263	25634900	35787104	42	158	29	7.43	-3	20	1.4	0	1	0	0	0	1	0	0	1	0	0	0	0	0	0	0	0	25.8	8.6	229	27.2	20	22	5	9.1	103	0.8	93	138	4.7	0	0.26	2.11	0.26	23.76	3.3	35.8	52.7	15	104
10076342	29312183	32008553	42	147	42	7.49	8	33	2.7	0	0	0	1	0	0	0	0	1	1	0	0	0	1	1	1	0	32.8	11.5	138	7.6	16	32	18	9.7	104	0.8	263	146	3.3	0.0534	0.35	0.9	0.076	11.172	1.8	19.7	146.1	79	173
10076506	20946164	37311522	17	168	38	7.36	-3	22	1.1	0	0	0	0	0	0	0	0	0	0	0	0	0	0	0	0	0	36.4	11.6	258	17.2	14	23	10	8.4	111	0.7	101	141	3.9	0.02	0.42	2.83	0.66	14.19	1.6	17.3	30.7	18	48
10076526	23108527	34659580	108	53	57	7.21	-5	24	3.5	0	0	0	0	0	0	0	0	1	0	0	0	0	0	0	0	0	44	14.2	440	26.1	18	22	17	8.3	112	1.5	128	143	5.2	0	0	1.323	0.316	4.898	1.4	14.9	34.6	36	40
10078115	28052678	36265401	35	299	41	7.4	0	26	1.6	0	0	0	1	0	0	0	0	0	0	0	1	0	0	0	0	0	41.5	14.2	246	10.5	17	24	21	7.9	107	1.1	158	142	3.7	0.0315	0.0105	0.5985	0.357	9.513	0.9	10.3	27.1	22	73
10078805	20434240	30950523	90	21	90	7.1	-6	30	3.7	1	1	0	1	0	0	0	0	0	0	1	0	1	0	0	0	0	36.4	11.6	240	35.9	27	17	39	7.3	106	2.8	140	142	4.5	0	0	0	1.08	34.82	1.2	13.6	36.7	63	108
10079545	26201323	35535213	77	68	64	7.28	-5	20	5	0	1	0	0	0	1	0	0	0	0	0	0	1	0	0	0	0	34.1	11.4	360	24	16	19	16	8.2	92	0.7	221	127	4.5	0.04	0.01	0.65	0.7	13.04	1	11	28.3	89	115
10079700	24239751	38841663	77	51	51	7.36	1	30	0.7	0	0	0	0	0	0	0	0	0	0	0	0	1	0	0	0	0	24.7	7.6	222	10.7	9	29	42	7.9	104	2.7	118	142	3.6	0	0	0.25	0.07	7.79	1.3	13.6	31.7	10	81
10080695	23273240	32280626	88	47	43	7.16	-13	16	3.3	0	0	0	0	0	0	1	0	0	0	0	0	1	1	0	1	0	50.4	17.9	209	12.4	19	17	53	8.1	103	2.8	118	133	4.7	0	0	1.28	0.45	12.03	1.4	14.9	57.5	12	101
10080795	25659075	39911054	102	172	49	7.33	0	25	1.1	0	0	0	1	0	0	0	0	0	0	0	0	0	0	0	1	0	23.8	7	68	19.9	29	11	47	7.2	96	2	185	136	5.3	0	0	0.45	0.94	17.56	2.3	25.2	35.8	48	287
10080809	28544801	32579510	100	60	30	7.27	-12	13	8.2	0	0	0	0	0	0	0	0	1	0	0	0	1	0	1	0	0	23.2	7.9	159	57.7	26	17	102	9	100	9.2	118	136	4.1	0	1.78	1.78	1.78	29.55	2.7	29.9	52	13	102
10080813	22990085	32137482	30	65	38	7.38	-2	22	3.7	0	0	0	1	0	0	0	0	0	1	0	1	0	1	0	0	0	34.6	10.9	201	8.2	16	20	29	9.3	106	1.2	143	139	4.6	0.04	0.07	1.02	0.62	3.9	1.5	16	36	8	87
10080865	21598361	34903848	59	43	42	7.37	0	25	3.6	0	0	0	0	0	1	0	0	0	0	0	0	0	1	0	1	0	36.8	11.8	217	18	15	22	17	8.6	115	1.5	209	143	4.6	0	0	0.9	1.62	15.48	1.4	15.6	25.7	27	49
10081295	28469049	38326738	94	40	31	7.42	-2	21	7.6	0	0	0	0	0	0	0	0	0	0	0	0	0	0	1	0	0	24.5	8.1	71	12.2	19	18	80	12	120	2.6	118	150	4.7	0	0.24	3.78	0.85	6.59	1.2	12.5	47.1	136	919
10081883	27069468	34428987	44	59	53	7.56	21	49	1.5	1	0	0	1	0	0	0	0	0	0	0	0	0	0	0	0	0	40.2	13.6	240	19.3	25	42	74	8.9	99	6.5	163	147	3.9	0.02	0.02	1.34	2.17	15.6	1.3	13.6	31	33	59
10082014	20221705	32988939	54	150	46	7.33	-1	25	0.8	0	1	0	0	0	0	0	0	0	0	0	0	0	0	0	0	0	28.5	8.9	414	13.8	11	23	32	8.2	114	1.2	102	143	4.4	0.0085	0.3485	1.5555	0.272	6.3155	1.5	15.9	38.4	9	99
10082014	26270834	31693353	78	103	38	7.48	4	29	0.9	0	1	0	0	0	0	0	1	0	0	0	0	0	0	0	0	0	27.7	9.9	120	9.7	16	28	23	7	110	1.1	193	146	3.1	0.0089	0.0178	1.1659	0.267	7.4404	1.4	14.7	44	34	56
10082560	23284776	39703509	61	197	30	7.44	-1	21	2	0	1	0	0	0	0	0	0	0	0	0	0	0	0	0	0	0	32.3	11	258	7.1	14	21	11	8.3	107	1.1	135	134	4.3	0	0	0.325	0.117	0.156	1.7	18.2	44.8	6	36
10085667	27382550	36886741	23	319	44	7.38	0	27	1.8	1	0	0	0	0	0	0	0	0	0	0	0	0	0	0	0	0	39.6	13.2	197	20.4	17	24	17	8.4	102	1.1	135	137	4.9	0.09	0.17	3.03	0.35	10.9	1.3	14.4	39.2	24	56
10087623	28570546	34155256	96	89	22	7.42	-7	15	7.1	0	0	0	0	0	0	0	0	1	0	0	0	0	0	1	0	0	41	13.1	115	38	23	18	43	7.8	100	2.2	81	133	4.4	0	0	0.76	0.988	36.1	4.1	37.8	66.1	17	254
10088198	24705178	30125960	33	109	48	7.37	-1	25	4.7	0	1	0	1	0	0	0	0	0	0	0	0	0	0	0	0	0	36.7	11.7	277	15.4	16	28	45	9.1	103	1.3	157	142	4.4	0.03	0.26	0.92	1.2	12.95	2	17.5	44.9	240	227
10089085	28910506	38318778	22	99	78	7.22	0	34	0.7	0	0	0	0	0	1	0	0	0	1	0	0	0	1	0	0	0	36.3	11.7	228	9.6	13	33	19	9.7	98	0.5	164	140	3.5	0.04	0.02	2.12	0.68	7.76	1.2	13.1	26.3	36	38
10089263	29905949	37400122	38	71	39	7.39	-1	23	2.9	0	0	0	0	0	0	0	0	0	0	0	0	0	0	0	0	0	33.9	11	333	11.5	11	25	40	8.9	106	0.9	161	141	5.1	0.09	0.03	1.24	0.3885	10.02	1.2	12.9	27.1	31	62
10090454	29525590	38669202	36	88	37	7.43	0	25	1	0	0	0	1	0	0	0	0	0	0	0	0	0	1	0	1	0	30.7	10.3	425	18	15	24	14	8.4	106	0.8	132	140	4.4	0.0312	0.666	1.8096	0.666	15.084	1.2	13.5	27.5	46	118
10090569	26845669	30273492	75	40	28	7.32	-11	14	4.2	1	1	1	1	0	0	0	0	0	0	1	0	1	0	0	0	0	32.2	10.8	184	22.1	25	19	91	9.2	98	6.1	201	135	5.2	0.0422	0	1.62	2.83	18.36	1.7	18.1	59.1	334	138
10090828	29123557	33822652	10	64	46	7.29	-4	23	0.9	0	0	0	0	0	0	0	0	0	0	0	0	0	0	0	0	0	34.7	11.7	235	12.4	17	20	13	7.9	111	0.8	175	141	4.4	0.0212	0.4134	3.0528	0.3074	6.7946	1.2	11.4	32.4	12	62
10092175	27558426	39615949	18	103	88	7.29	12	44	1	0	1	0	0	0	0	0	0	0	1	0	0	0	0	0	0	0	43.4	10.9	180	7.2	12	37	9	8.3	99	1	86	143	3.8	0.0194	0.1485	0.44	0.64	7.7184	1.4	15	42.3	15	74
10092227	23138040	33365234	75	61	61	7.24	-2	27	2.7	0	0	0	1	0	1	0	0	0	0	0	0	0	0	0	0	0	51.2	14.9	100	18.4	19	24	45	7.7	110	2.2	205	149	4.4	0.04	0	0.846	0.14	19.12	2.5	27	27	2795	124
10092572	29709457	35465057	51	91	42	7.39	0	26	1.6	0	0	0	0	1	0	0	0	0	0	0	0	0	0	0	0	0	37.5	12.2	203	13.8	15	24	14	9	105	0.8	180	142	4.2	0.0145	0	1.59	0.97	9.9066	1.2	12.6	25.9	32	78
10093718	21604509	31841674	34	92	49	7.35	0	28	0.6	0	0	0	0	0	0	0	0	0	0	0	0	0	0	0	0	0	42	14.2	261	8.9	12	26	13	8.6	108	1.3	112	140	4.2	0.06	0.45	2.52	1.15	4.73	1	11.1	29.2	199	111
10093791	29404486	35032459	46	94	35	7.38	-3	22	1.7	1	0	0	0	0	1	0	0	0	0	0	0	0	1	0	1	0	38.6	12.8	284	15.3	23	19	23	9.4	104	1.1	109	139	4.1	0.0852	0.426	1.4626	0.7384	11.4878	1.1	12.6	22.9	97	170
10094679	28902523	36938927	66	67	55	7.13	-11	19	7.1	1	1	0	0	0	0	0	0	1	0	0	0	0	0	0	0	0	43.4	15	224	21.5	20	23	19	7.8	115	1.1	259	146	4.3	0.0645	0.0215	0.817	1.0535	19.5435	1.5	17.1	150	535	62
10094811	20619460	34098214	34	34	41	7.4	0	26	1.1	0	1	0	1	0	0	0	0	1	1	1	0	1	0	1	0	0	35.3	10.9	376	12.8	24	26	59	9.4	94	7.3	122	140	5.8	0.09	0.29	0.96	1.39	10.03	1.3	14.1	30.8	8	272
10094811	22269350	35953080	43	22	49	7.39	2	31	3.1	1	1	1	0	0	0	0	0	0	0	1	0	1	0	1	0	0	30.7	9.2	288	11.2	18	26	37	8.7	98	4.4	163	140	5	0.04	0.15	0.67	0.67	6.19	1.4	14.7	84.3	31	288
10095570	28612694	37685093	80	77	33	7.36	-5	19	2.8	1	1	0	0	0	0	0	0	1	0	1	0	1	0	0	0	0	37.1	11.6	66	17.7	19	21	103	8.9	106	1.9	259	140	7.3	0	0	0.531	1.239	15.222	1.6	17.4	30.7	333	400
10096715	26533275	37561442	53	387	47	7.36	0	28	2.6	0	0	0	0	0	0	0	0	0	1	1	0	0	1	0	1	0	39.9	10.7	517	9.9	51	27	51	8.6	121	1.9	1290	157	8.3	0	0	0.495	0.099	9.306	1.2	14	30.1	63	44
10097659	22071424	32530604	71	74	69	7.25	0	32	2	1	1	0	0	0	0	0	0	0	0	1	0	1	0	0	0	0	45.2	14	158	20.9	17	27	71	8.3	96	2	287	138	5.3	0.1	0.18	1.81	1.85	16.81	1.4	15.4	70.6	26	63
10097938	24072547	37134308	25	87	46	7.3	-3	24	2.3	0	0	0	1	0	0	0	0	0	1	0	1	0	0	0	0	0	39.6	12.1	203	12.5	13	21	20	9	108	1.1	122	142	3.9	0.02	0	0.48	0.68	15.03	1.3	14	21.8	9	96
10098215	20652197	33245842	43	53	62	7.16	-7	23	1.6	0	1	0	1	0	1	0	0	1	0	0	0	0	0	1	0	0	26.6	8.8	164	13	13	19	71	8.1	112	1.2	112	140	3.6	0	0.05	0.41	0.2616	9.58	1	12.4	40.2	20	69
10098875	28517292	34016763	50	44	29	7.39	-5	18	2.1	0	0	0	0	0	0	0	0	1	0	0	0	0	1	1	1	0	25.9	7.9	141	14.8	15	16	51	8	128	1.3	243	155	3.6	0	0.14	4.87	0.97	7.92	1.4	14.9	30.7	52	119
10099032	24194487	38213665	100	198	21	7.26	-15	10	4.8	1	0	0	0	0	1	0	0	0	1	1	0	1	1	0	1	0	33.2	9.8	346	15	39	18	104	7.7	100	11.3	797	133	4.5	0.015	0.06	0.945	0.36	13.62	1.3	14.9	35.9	23	177
10099480	21393418	39566959	55	29	71	7.08	-11	22	3.1	1	1	0	0	0	0	0	0	0	1	0	0	0	0	0	0	0	42.1	13.1	139	7	22	22	36	8.4	101	1.7	290	139	5	0.01	0.01	1.46	0.6	4.86	2.1	22.8	30.3	245	104
10099914	28688886	30747536	54	25	55	7.36	4	30	2.8	0	0	0	1	0	1	0	0	0	0	0	0	1	0	0	0	0	41.8	12	216	9.5	12	31	69	10.9	129	2.3	273	170	5.3	0.06	0.42	2.02	0.42	6.57	1.1	12.4	34	44	237
10100037	25289326	35684533	72	58	64	7.45	16	46	0.9	0	0	0	0	0	1	0	0	0	0	0	0	0	0	0	0	0	36	11.7	201	15.3	9	39	15	8.9	103	0.7	139	146	4.1	0.0306	0.0765	0.3366	0.5049	14.3667	1.2	13.3	29.9	58	46
10101360	25844417	30908128	54	59	30	7.38	-5	18	1.7	0	0	0	0	0	0	0	0	0	0	0	0	0	0	0	0	1	24	7.9	29	5.4	17	17	21	7	100	1.3	116	131	5.2	0.05	0	1.51	0.32	4.32	1.3	14.4	29.5	50	278
10101447	26699526	33899438	54	76	32	7.47	0	24	2.3	0	0	0	0	0	0	0	0	1	0	0	0	0	0	0	0	0	39.1	13.9	188	7.5	14	27	19	8.5	105	0.7	103	141	4.4	0.06	0.046	1.35	0.44	3.89	1.1	12.1	31.8	11	39
10103748	21580264	39065443	39	72	50	7.4	4	32	1.4	0	0	0	0	0	1	0	0	0	1	0	0	1	0	0	0	0	26.6	8.5	209	8.1	13	25	44	8	108	1.4	104	139	4.8	0.02	0.18	1.92	0.3723	5.62	1	11	29.8	188	201
10103795	22741814	31411464	29	106	37	7.42	0	25	0.9	0	0	0	1	0	0	0	0	0	0	0	1	0	0	0	0	0	40.2	14.3	196	10.5	17	23	23	9.3	104	0.6	118	141	3.3	0.02	0	0.79	0.72	8.88	1.1	11.6	29.1	24	59
10104012	23867813	39654833	35	49	58	7.25	-2	27	1.5	0	0	0	0	0	0	0	0	0	0	0	0	0	0	0	0	0	40.4	13.6	429	30.4	16	22	16	8.1	103	0.8	96	137	3.7	0.08	0.03	2.3	1.18	13.21	1.1	11.6	30.6	102	77
10104229	28690308	34675728	56	65	44	7.48	4	28	2.6	0	0	0	0	0	0	0	0	0	1	0	0	1	0	0	0	0	35.3	12	306	14.4	12	23	21	11.1	109	1.5	178	139	4.9	0.1584	1.2096	2.7072	0.6336	9.7056	1.1	12.8	26.1	13	48
10104308	22112213	33144587	50	51	48	7.45	7	34	2	0	1	0	0	0	0	0	0	0	0	1	0	1	0	0	0	0	25.5	8.5	302	12	13	34	39	8.6	98	2.6	386	139	6	0.084	0.108	0.756	0.348	10.704	1.2	13.5	24.3	33	135
10104308	22532312	37317907	33	55	54	7.39	5	34	1	0	1	0	0	0	0	0	0	0	0	1	0	1	0	0	0	0	28.1	9.1	349	16.4	15	30	24	7.8	103	1.4	332	140	5.2	0.0816	0.656	1.148	0.3944	14.268	1.9	15.2	29	23	126
10104308	27400652	33661789	41	124	41	7.39	0	26	1.9	0	1	0	0	0	0	0	0	0	0	1	0	1	0	0	0	0	30.1	10.3	259	20.1	15	23	62	9.2	103	3.6	167	135	5	0	0.189	0.189	1.134	15.12	1.1	13.1	22.5	13	88
10104450	23157316	31524085	47	73	35	7.4	-1	22	2.1	1	1	0	0	0	1	1	0	1	0	1	0	1	0	0	0	0	28.6	8.8	226	11.6	17	25	79	10.1	109	2.9	204	143	5.1	0.02	0	0.52	0.5232	6.35	1.2	12.8	84.5	30	89
10104549	25502861	32140809	37	87	57	7.45	12	41	3.5	0	1	0	0	0	1	0	0	0	0	1	0	0	0	0	0	0	38.8	12	334	17.1	29	27	17	9.8	100	1.4	371	140	3.6	0.0342	0.1539	0.8208	0.5472	15.5439	1.1	12.2	26.1	10	121
10104732	25159676	36035322	46	43	33	7.24	-12	15	1	0	0	0	0	0	0	0	0	0	0	0	1	1	1	0	0	1	40.2	13.2	424	23.9	21	15	13	8.3	120	1.9	120	146	3.8	0.02	0.31	7.1004	0.315	2.18	1.1	13.2	23.7	40	174
10106024	21677598	31004808	90	76	30	7.32	-10	15	2.6	1	0	0	0	0	0	0	0	0	0	0	0	1	0	0	0	0	44.9	14.8	42	22.4	29	15	69	9.7	100	3.5	143	137	5.5	0.04	0.05	0.84	0.67	9.79	3.4	37.6	62.1	174	109
10106165	28992785	30112408	76	91	36	7.34	-2	15	1.6	0	0	0	1	0	0	0	0	0	0	1	1	1	0	0	0	0	37.3	12.5	146	8.6	20	21	23	9.4	101	1	188	138	4.3	0.02	0.08	1.78	0.73	5.93	1	10.6	30.5	15	81
10107044	23392841	34331796	43	51	58	7.41	9	38	2.1	0	0	0	0	0	1	0	0	1	1	0	0	0	0	1	0	0	39.3	12.7	42	5	7	34	30	7.5	110	0.6	219	150	4.5	0	0	0.2	0.15	4.65	2.3	25.5	29.3	20	96
10107664	25136353	33287202	63	60	32	7.44	0	22	1	0	0	0	0	0	0	0	0	1	0	0	0	0	1	1	0	0	23.3	7.9	119	82.5	23	21	129	8.8	102	4.8	160	139	5.1	0	0	3.94	2.63	65.66	2.7	29.1	45.6	9	121
10107705	29674887	35764717	52	325	38	7.43	1	24	1.8	0	1	0	0	0	0	0	0	0	0	0	0	0	0	0	0	0	50.4	16.6	286	9.7	15	28	35	9.7	101	1.4	227	142	4.3	0.03	0.08	2.19	0.5664	8.29	1.6	17.3	150	64	134
10108435	21874806	30944503	35	152	51	7.28	-2	25	1.2	1	1	0	0	0	1	0	0	0	0	0	0	1	0	0	0	0	30.8	10.4	286	9.6	17	28	24	9.4	107	1.3	111	142	4.7	0.0276	0.0644	1.1408	0.1932	7.774	1.4	15.4	36.2	9	85
10108435	28001431	39549806	23	54	56	7.37	4	34	1	1	1	0	0	0	1	0	0	0	0	0	0	1	0	0	0	0	35.2	10.5	123	3.7	13	33	14	9	99	0.8	206	143	4.2	0.02	0.0564	0.864	0.3384	4.32	1.3	14.1	39	14	70
10108435	29537226	39228147	37	73	72	7.32	7	39	1.1	1	1	0	0	0	1	0	0	1	0	0	0	1	0	0	0	0	30.4	8.9	122	4.5	7	34	25	8.5	100	1	139	139	4.7	0.02	0.49	0.86	0.27	2.37	1.3	14.4	41.6	5	46
10109085	25779388	33618760	32	77	52	7.32	0	28	0.6	0	1	1	1	0	1	1	0	0	0	0	0	0	1	0	0	0	35.1	11.6	203	7.9	12	26	17	8.8	103	1.3	83	136	4.9	0.03	0.05	1.26	0.52	5.94	0.9	9.7	31.2	31	149
10109128	22831606	32408099	30	187	49	7.37	2	28	1.2	0	0	0	0	0	0	0	0	0	0	0	0	0	0	0	0	0	32.6	9.8	255	11.2	14	27	13	8.7	104	0.7	111	143	4.1	0	0.228	1.1421	0.52	3.6411	1.2	12.5	28.4	9	70
10109128	28656519	36312781	30	41	46	7.41	4	29	0.9	0	0	0	0	0	1	0	0	0	0	0	0	0	0	0	0	0	27.3	8.5	339	10.3	10	27	16	8.1	108	0.5	113	145	3.2	0.02	0.1404	0.93	0.94	13.155	1.2	12.9	30.9	66	52
10109270	26275226	39709901	53	128	31	7.57	7	29	1.4	0	1	1	0	0	1	0	0	0	0	1	0	1	0	0	0	0	26.3	7.7	167	8.6	13	27	17	7.8	95	0.9	103	135	3.4	0	0	0	0	6.08	2	21.7	30.1	88	515
10109270	29446486	35599870	45	114	40	7.39	0	25	1.3	0	1	1	0	0	1	0	0	0	0	1	0	1	0	0	0	0	32.2	9.8	206	9	19	26	20	8.8	97	1.1	115	134	4.3	0.03	0.08	1.52	0.8	5.83	6.8	74.2	49.4	51	491
10109639	24559207	30877644	84	144	42	7.03	-19	12	9.7	0	0	0	0	0	0	0	0	1	0	0	0	0	0	0	0	0	31.7	11.4	166	26.6	15	28	13	8.9	112	1.4	163	143	4.8	0	0.259	4.403	2.59	17.353	1.9	20.8	39.6	94	46
10109826	23314030	36689115	49	50	42	7.48	6	32	2.2	0	0	1	0	0	1	0	0	0	0	0	0	0	1	0	0	0	27.5	8.6	353	17.7	10	29	13	8.2	106	0.6	172	142	4.3	0.03	0.02	0.66	0.35	16.57	1.7	18	74	12	47
10109956	26022059	37631738	55	93	43	7.38	0	26	1.5	1	1	0	0	0	1	0	0	0	1	1	0	1	0	0	0	0	28.8	9.3	234	7.2	18	25	26	7.7	101	1.6	244	141	4.3	0.02	0.01	0.4	0.31	4.46	1.1	11.7	29.6	152	492
10110107	23646062	38495601	40	65	54	7.29	-1	27	2.6	0	0	0	0	0	0	0	0	0	1	0	0	0	0	0	0	0	40.9	13	343	24.1	18	27	25	9.4	105	1.5	287	139	6.8	0.07	0.22	8.31	1.34	10.8	1.2	13	34	24	57
10111101	26005630	39132383	57	166	33	7.41	-3	20	3.6	0	0	0	1	0	0	0	0	0	0	0	1	0	0	0	0	0	48.8	16.1	274	19.8	18	22	15	9.5	113	1.2	223	149	6.3	0.07	0.04	0.89	0.78	17.85	1.3	13.8	34.4	29	102
10111112	23643056	32856031	98	39	34	7.08	-20	11	6.1	0	0	0	0	0	1	0	0	0	0	0	0	1	0	0	0	0	24	8	43	129.8	22	13	85	7.8	111	3.1	116	140	4.6	1.3	2.6	7.79	36.34	42.83	1.9	20.7	40	37	298
10111112	26631649	36750642	55	57	26	7.32	-10	14	3.1	0	0	1	0	0	1	0	0	1	0	0	0	1	0	1	0	0	22.4	7	28	37.9	22	12	45	7.7	109	2.2	101	139	4.1	0.62	0.31	3.41	3.1	20.77	1.6	17.7	32.9	12	220
10111136	29438205	38018751	33	36	63	7.38	8	39	1.1	0	0	1	0	0	1	0	0	0	0	0	0	0	0	0	0	0	34.6	10.7	329	11	19	32	28	10.1	96	0.9	149	144	4.5	0.01	0	0.5	0.96	9.46	1.2	12.8	36.4	19	110
10112880	22092999	36738569	61	126	44	7.23	-8	19	7.9	1	0	0	1	0	1	0	0	0	0	0	0	0	0	0	0	0	40.1	13.3	200	7.3	17	23	59	8.4	113	1.1	147	149	4.1	0.0292	0.0657	0.9125	0.3869	5.9057	1.2	13.7	24.6	2333	288
10113025	27426833	39703797	64	46	49	7.25	-5	23	3.8	0	0	0	0	1	0	0	0	0	1	0	0	0	0	0	0	0	54.9	16.8	175	10.4	19	23	108	7.6	133	2.8	270	171	5.1	0.03	0	1.11	0.95	8.2	1.2	13.4	27.3	16	41
10113636	23325910	30643549	44	44	36	7.37	-3	22	1.1	0	0	0	0	0	0	0	0	0	0	0	0	0	0	0	1	0	31.1	10.8	368	38.1	15	22	24	10.1	104	1.1	94	139	3.5	0.06	0.01	0.56	1.74	30.48	2.1	22.3	34.3	87	131
10114694	22418467	35032951	9	44	55	7.32	0	30	4.3	0	0	0	0	0	0	0	0	0	0	0	0	0	0	0	0	0	32.3	10.4	122	8.8	13	28	12	7.9	107	0.8	96	144	5.7	0.03	0.15	1.04	0.71	7.33	1.2	12.2	25.3	5	28
10115812	20091897	37028700	43	101	61	7.31	1	32	0.7	0	0	0	0	0	1	0	0	0	0	0	0	0	0	0	0	0	26.1	8.4	145	6.5	14	35	69	8.1	104	4.2	151	144	4.8	0	0.018	0.378	0.108	5.502	1.2	13.8	89.9	24	59
10116054	22442822	38514054	57	84	33	7.33	-7	17	2.9	0	1	0	1	0	1	0	0	0	0	0	0	1	0	0	0	0	33.5	10.6	216	17.8	11	16	34	8.1	111	1.3	205	137	5.1	0	0.08	1.672	0.64	11.245	1.4	15.5	150	60	207
10116419	29477062	36274299	16	59	45	7.38	-6	37	1.8	1	1	1	0	0	1	0	0	0	0	0	0	0	0	0	0	0	28.1	9.2	239	15.3	18	24	11	8.5	100	1.1	123	141	4.8	0.04	0.0707	1.4025	1	15.136	1.5	16.8	29.4	25	71
10117273	24446922	36809666	38	75	44	7.38	0	27	1.4	0	0	0	0	0	0	0	0	1	1	0	0	0	0	1	0	0	35.3	10.5	93	15.2	20	22	17	7.6	105	1.3	139	138	4.7	0.03	0.04	0.21	0.33	10.44	1.7	18.8	38.2	25	152
10117273	25087476	35528931	35	40	55	7.3	0	28	1.5	0	0	0	0	0	0	0	0	1	1	0	0	0	0	1	0	0	31.7	9.6	91	7.7	12	29	10	8.1	100	0.9	133	137	4.8	0	0.09	0.7303	0.34	4.27	1.3	14	150	15	119
10117734	24389181	36516130	23	214	37	7.39	-1	23	1.9	0	0	0	0	0	1	0	0	0	0	0	0	0	0	0	0	0	43.1	13.9	352	10.6	16	21	8	8.8	103	0.6	146	139	4.9	0.02	0.01	0.72	0.09	8.65	1.2	12.9	28.5	53	74
10118290	29517460	34062342	37	72	67	7.33	5	37	0.9	0	1	0	0	0	0	0	0	0	1	1	1	0	0	0	0	0	24.7	7.2	62	4.8	15	24	15	8.2	108	0.9	162	140	4.7	0.01	0.05	1.11	0.29	3.3	1	10.7	37	6	107
10119017	20229125	31009936	95	57	28	7.35	-8	16	3.5	1	1	1	1	0	0	0	0	0	1	1	0	1	0	0	0	0	43.3	13.8	140	18.8	20	16	36	7	111	2.3	384	143	5.7	0	0	1.34	0.94	16.73	1.5	16.7	51.8	12	90
10119770	25806776	39420411	32	173	33	7.39	-3	19	0.8	1	0	0	1	0	0	0	0	0	1	0	0	0	1	0	0	0	29	8.8	306	15.1	12	21	16	8.4	112	1.1	111	143	4.4	0.04	0.05	1.23	1.06	9.34	2	21.7	57.6	14	95
10119872	22318477	37065927	63	57	48	7.36	0	28	3.2	0	1	0	1	0	1	0	0	0	1	1	0	1	0	0	0	0	31.2	9.3	371	13.5	18	25	120	11	105	4.5	356	142	8.2	0.14	0	2.12	0.95	10.53	1.5	16.5	41.9	18	61
10119910	21317576	39258314	49	39	35	7.42	0	23	3.9	0	0	0	1	1	0	0	0	0	1	0	0	0	0	0	0	0	28.4	8.5	412	9.6	13	23	59	8.6	124	1.4	273	159	4.2	0.03	0.03	1.33	1.18	6.69	1.7	18.6	26.3	21	112
10119916	22938588	38510334	64	42	47	7.43	5	32	1.8	0	1	0	0	1	0	0	0	0	0	0	0	1	0	0	0	0	39.8	13.2	189	19	18	28	70	9.7	100	1.7	148	143	3	0.03	0.18	1.89	0.88	15.82	1.1	12.1	28.1	23	84
10119992	20991178	33245343	38	37	34	7.41	-1	22	1.6	0	1	0	0	0	0	0	0	0	0	1	0	1	0	0	0	0	33.4	11.1	149	10.5	20	21	34	9	107	2.1	182	141	4.5	0.03	0.11	1.88	0.88	7.52	1.2	13.2	33.6	28	174
10119992	27298430	33474714	56	47	32	7.27	-10	15	1.7	0	1	0	0	0	0	0	0	1	0	1	0	1	0	0	0	0	23.9	7.6	161	18.4	32	18	213	9.3	115	5.4	146	153	5.2	0.01	0	2.14	1.18	14.87	1.3	14.3	28.3	30	75
10120925	23567084	39480239	90	435	21	7.54	-4	17	3.2	0	0	1	1	0	1	0	0	0	0	0	1	1	0	0	0	0	26.7	8.6	133	13.5	10	25	21	7.8	114	0.8	133	142	4.6	0.04	0.03	1.58	0.06	11.31	1.7	18.6	37.8	225	97
10122346	23845264	30212950	54	545	44	7.4	2	28	1.7	0	0	0	0	0	0	0	0	1	0	0	0	0	0	0	0	0	39.3	12.9	426	11.3	14	32	11	9.1	107	1	129	143	4.9	0.1017	0.3955	6.4184	0.445	6.7462	1.1	13	28.5	132	87
10122346	29384111	31870129	32	73	35	7.34	9	32	1.9	0	0	0	0	0	0	0	0	0	0	0	0	0	0	0	0	0	30.2	10.1	248	3.7	12	25	19	9.1	106	0.8	75	140	3	0.037	0.259	1.591	0.37	1.443	1.2	14	30.3	37	95
10122371	25615752	36824058	54	353	55	7.22	-5	24	1.5	0	0	1	0	0	1	0	0	0	1	0	0	0	0	0	0	0	41.8	12	283	22.8	12	22	39	8.1	110	1.7	88	138	4.5	0	0	0.456	0.228	15.96	3.3	31.5	44.3	12	53
10122589	20296034	37740047	82	33	73	7.24	0	33	2.5	0	1	0	0	0	1	0	0	0	1	0	0	0	0	0	0	0	35.3	10.9	189	7	17	29	75	8.7	117	3.8	286	154	8.3	0	0.07	1.82	0.56	4.13	1.2	12.5	29.9	15	50
10122589	22117307	33633382	54	66	44	7.41	2	29	1.4	0	1	0	0	0	1	0	0	0	1	0	0	0	0	0	0	0	29.2	9.9	217	8.8	12	31	23	8	110	1.1	234	141	4.9	0.0352	0.0352	1.1	0.4928	7.1368	1.2	14.1	30.3	25	69
10122589	28594240	30741193	31	88	54	7.44	10	38	2.3	0	1	1	0	0	1	0	0	0	1	0	0	1	1	0	0	0	33.6	9.9	237	8	16	39	29	8.1	107	2	231	150	4.2	0.02	0.08	0.72	0.2744	4.2	1.1	12.4	30.6	53	50
10123036	29540743	35987620	47	114	30	7.46	0	22	1.7	0	0	0	1	0	0	0	0	0	0	0	1	0	0	0	0	0	47.2	15.5	236	15.3	15	28	21	9.9	104	1	166	142	3.8	0.0244	0.0732	0.7747	0.305	4.9227	1.1	12.6	24.6	100	80
10123699	26397066	36660955	48	251	42	7.4	1	27	2.2	0	0	0	0	0	0	0	0	0	0	0	0	0	0	0	0	0	45.7	14.4	186	9.1	15	30	16	8.2	111	1.1	167	143	3.8	0.0486	0.1215	1.539	0.3367	7.7077	1	11.3	27.7	17	56
10124291	27871473	35714469	65	24	59	7.21	-6	23	3.2	0	0	0	0	0	0	0	0	0	0	0	0	1	0	0	0	0	39.9	12.9	208	21.8	13	19	29	8.6	109	1.5	100	141	5	0	0	1.41	0.7755	8.6	1.2	13.5	27.8	11	55
10124428	25968315	37829112	89	73	43	7.17	-12	17	1.8	0	0	0	0	0	0	0	0	0	0	0	0	0	0	0	0	0	30.2	9.7	44	18.9	21	16	99	8	115	3.5	137	144	5.3	0	0	0.51	0.64	11.56	1.2	12.7	25.2	59	275
10125047	26680668	37629882	57	90	82	7.28	8	40	0.5	0	1	0	0	0	1	0	0	0	0	0	0	0	0	0	0	0	37.7	12.4	385	7.9	10	32	18	7.3	105	0.7	130	143	4.3	0.0711	0.1264	0.79	0.3555	6.5491	1	11.6	21	140	159
10125865	23139194	39266377	60	78	46	7.39	1	29	1	0	0	0	0	0	1	0	0	0	1	0	0	0	0	0	0	0	42.7	13.9	319	5.6	16	31	9	9.6	103	0.7	124	143	3.9	0.0275	0.3465	1.672	0.396	3.058	1.1	12.6	25.5	102	102
10125876	22053079	30696672	58	301	36	7.39	-2	23	1.8	0	1	0	1	0	0	0	0	1	1	0	0	0	0	0	0	0	39	12.2	74	29.8	12	24	45	8.3	117	1.3	230	149	4.2	0.1064	0.0532	2.128	0.6118	23.7538	1.5	16	30.6	58	80
10126201	20376756	30033055	76	68	38	7.29	-7	19	2.2	1	0	0	0	0	0	0	0	0	1	0	0	0	0	0	0	0	46.7	15.2	496	40.3	27	21	31	6.6	104	3.7	479	138	6	0.0555	0.111	2.1275	0.3885	15.836	2.3	24.1	150	255	83
10127132	28554377	39485910	83	90	36	7.22	-12	16	2.3	0	0	0	0	0	1	0	0	0	0	0	0	0	1	0	0	0	35.4	11.1	128	0.9	25	17	27	7.9	97	2	211	130	4	0.005	0.005	0.711	0.117	0	2	21.3	27.5	197	71
10129578	20338319	39433082	39	167	54	7.41	8	35	1	0	1	0	0	0	0	0	0	0	0	0	0	0	1	0	0	0	24.9	7.9	86	4.7	15	24	60	8.4	113	0.8	137	144	4.2	0.114	0.0678	2.581	0.49	5.2	1.1	12	28.3	62	183
10130585	22646841	37371944	105	132	11	7.21	-16	11	6.5	0	0	0	0	0	0	0	0	0	0	0	0	0	1	1	1	0	31.5	8.7	305	5	29	12	50	8.3	106	2.2	144	136	7.5	0	0	0.144	0.12	1.776	1.6	17.8	39.2	66	362
10131707	25176043	31716303	47	107	37	7.28	-3	25	2.3	0	0	0	0	0	0	0	0	0	1	0	0	1	0	0	0	0	28	8.8	148	5.3	19	21	30	9.3	102	7	105	138	4.2	0.03	0.21	1.23	0.2835	6.66	2.3	23.9	29.7	16	88
10132611	28996766	31179345	57	37	28	7.36	-7	16	3	0	1	1	0	0	1	0	0	1	0	0	0	1	0	1	0	0	21.4	7.1	156	7.7	23	16	118	8.4	102	4.5	171	140	4.7	0	0	0.37	0.4	3.05	2.4	25.7	50.4	44	158
10132888	21293774	31822561	77	47	58	7.34	3	33	1	0	1	0	0	0	1	0	0	0	0	0	0	1	0	0	0	0	32.2	9.3	299	11.4	9	31	26	9.7	107	1.8	123	143	3.6	0.022	0.011	0.352	0.44	10.175	1.2	14.2	54.6	55	42
10133363	24023873	31074007	36	67	76	7.25	2	35	0.8	0	1	0	0	0	0	0	0	0	0	0	0	1	0	0	0	0	36.3	10.6	230	10.3	11	34	23	9.4	102	1.1	123	145	4.5	0.03	0	1.66	0.96	8.36	2	22.1	33.4	7	123
10133363	27335175	36891459	49	53	81	7.34	13	46	2.5	0	1	0	0	0	1	0	0	0	0	0	0	1	0	0	0	0	35.7	10.2	325	9.5	13	41	49	9.4	97	1.3	166	147	5.6	0.07	0.17	0.61	0.88	7.74	1.5	16.8	28.8	12	97
10133608	27418107	30843576	33	86	50	7.41	5	33	1.1	0	0	0	0	0	1	0	0	0	0	0	0	0	0	0	0	0	31.5	10	185	7.1	15	28	19	8.4	100	0.8	104	143	3.2	0.05	0	2.26	1.01	3.72	1.1	12.2	35.4	14	88
10134367	29289398	38387375	38	70	42	7.46	5	31	1	0	1	0	1	0	0	0	0	0	0	0	0	0	1	0	1	0	46.3	15.7	235	18.8	17	31	23	9.4	94	0.6	143	135	4	0.09	0.04	2.04	2.44	9.85	1	11.2	22.6	63	181
10135557	26612112	32726628	48	63	57	7.45	12	41	1.1	0	1	0	0	0	1	0	1	0	1	0	0	0	0	0	0	0	45	14.5	167	12.8	16	37	16	8.4	92	1.1	201	138	4.4	0.04	0.02	0.95	1.77	9.88	1.2	12.9	32.9	39	282
10138283	24344107	35587385	50	55	39	7.38	-2	23	1.4	1	0	0	0	1	0	0	0	0	0	0	0	0	0	0	0	0	34.9	11.5	297	17.3	20	22	54	9.4	105	1.5	173	142	7.7	0.06	0.03	2.02	1.33	13.55	1.1	11.8	150	15	33
10138454	27700880	39953985	113	39	30	7.31	-10	15	9.9	0	0	0	0	0	0	0	0	0	0	0	0	0	1	0	1	0	26.9	8.1	18	24.8	23	17	82	9.3	92	1.8	125	130	7.6	0.05	0	1.5	1.38	16.548	2.8	31	93.8	190	1773
10138761	27536140	35059557	95	94	42	7.39	0	26	0.9	1	1	0	1	0	0	0	0	0	1	1	0	1	0	0	0	0	37.6	11.7	339	18	16	31	15	9	106	1	137	140	5.1	0.06	0.17	0.75	0.36	11.97	1.6	17.2	60.3	15	61
10138761	29014892	31425555	60	34	64	7.24	-2	29	1.2	0	1	0	0	0	0	0	0	0	1	1	0	1	0	0	0	0	27.4	8.3	239	14.5	19	24	133	8.7	94	2.5	119	133	5.9	0.07	0.64	0.74	0.71	9.88	1.2	13.2	32.6	11	153
10139103	21511709	31145488	60	168	21	7.32	-14	10	7	0	0	0	0	0	0	0	0	0	0	0	0	0	1	0	1	0	43.1	14.4	340	34	27	20	19	8.5	113	0.9	298	141	4.2	0	0	3.61	3.06	28.9	1.3	14.6	34.7	642	135
10139117	27688774	30067545	59	66	39	7.36	-2	23	3.2	0	0	0	0	0	1	0	0	0	0	0	0	1	1	0	0	0	25	7.7	352	11.1	16	24	49	8.5	100	3.3	219	133	4.9	0	0	0.444	0.999	9.657	1.6	16.9	36.9	30	116
10139253	27441771	30271421	27	81	45	7.37	0	25	2	1	1	0	0	0	0	0	0	0	1	1	0	0	0	0	0	0	37.3	12.7	162	23	12	23	10	8.2	111	0.9	231	143	4.3	0	0	2.96	0.23	19.15	1.7	18.8	30.7	26	91
10140662	23576573	34029169	35	44	46	7.4	3	28	1.4	0	0	0	0	0	0	0	0	0	0	0	0	0	1	0	0	0	24.1	8.2	45	75	12	27	18	9.4	114	1	185	142	4.2	0	0	1.92	0.32	0.55	1.8	19.7	31	58	74
10141229	24235583	39860271	28	52	89	7.29	12	45	0.9	0	0	0	1	0	0	0	0	0	0	0	0	0	0	0	0	0	40	12.4	228	5.1	13	38	15	8.8	102	0.8	160	146	4.4	0	0.102	0.969	0.51	3.417	1	11	30.8	17	92
10141364	22876568	36964598	42	86	79	7.39	17	50	0.9	0	0	0	0	0	1	0	0	0	0	0	0	0	0	0	0	0	35.3	10.9	174	6.7	8	44	19	9	97	0.6	99	144	4.5	0	0.04	0.714	0.27	3.7464	1.4	13.3	36.3	7	64
10141364	25007953	32906693	70	92	61	7.22	-3	26	2.9	0	0	0	0	0	0	0	0	0	0	0	0	0	0	0	0	0	37.9	12.1	217	1.8	30	27	48	6.9	106	2.5	92	136	5.6	0.01	0.05	0.432	0.144	0.684	1.4	15.4	95.9	21	55
10142844	22340248	33349381	15	328	58	7.22	-4	25	1.9	0	0	0	0	0	0	0	0	0	0	0	0	0	0	0	0	0	45.7	15.4	300	19.1	15	22	14	7.8	103	1	85	140	4.5	0.08	0.02	3.8	1.57	13.55	1.1	11.6	27.8	16	52
10142880	22372301	39801642	25	42	48	7.35	0	26	1.2	0	1	0	1	0	1	0	0	0	1	1	0	1	0	0	0	0	38.3	12.5	221	11.7	14	25	37	9	102	1.4	301	137	4.9	0.04	0.12	0.93	0.46	7.42	1.3	14.5	31.2	20	82
10143015	28579045	30482659	45	55	36	7.46	1	26	2.4	0	1	0	0	0	0	0	0	0	0	0	0	0	0	0	0	0	27.8	8.9	332	10.1	16	22	22	8.4	102	0.8	214	136	4.2	0	0	0.71	0.47	4.3475	1.2	12.7	28.2	23	160
10143030	27543597	38333165	79	93	37	7.45	1	27	1.6	0	0	0	0	0	0	0	0	1	0	0	0	1	1	0	0	0	23.2	8.2	33	4.6	13	25	69	8	111	1.5	177	145	5.2	0	0	0.32	1.23	2.61	9.7	19.1	50.3	31	96
10143468	26786958	36776139	34	203	32	7.18	-1	21	1.2	0	0	0	1	0	0	0	0	0	0	0	0	0	0	0	0	0	38	13.4	221	13	19	22	10	8.6	108	0.7	248	142	3.9	0.0364	0	0.972	0.93	14.96	1.1	12	21.3	162	150
10144145	29668384	39712677	96	50	58	7.44	12	41	0.8	1	1	0	0	0	0	0	0	0	1	0	0	0	0	0	0	0	30.3	9.9	327	5.9	20	34	26	9.1	92	0.8	340	138	4.3	0	0.0242	1.63	0.179	2.55	1.2	12.6	29.3	40	73
10144378	28309992	36025378	54	35	37	7.37	-3	22	2.2	1	0	0	1	0	0	0	0	0	0	0	1	0	1	0	1	0	34.4	11	81	16	20	23	42	9.2	106	1.2	154	142	5.2	0.06	0.07	0.93	1.11	13.54	1.5	15.9	32.7	35	158
10147087	26857297	39531674	58	66	42	7.41	1	28	1.5	0	0	1	0	0	1	0	0	0	1	0	0	0	0	0	0	0	44.7	15.2	243	13	17	30	36	8.6	96	0.9	137	138	4.9	0.013	0.065	0.962	0.676	11.297	1	11	23.2	16	67
10148417	28291473	31274661	61	61	67	7.2	-2	27	1	0	0	0	0	0	1	0	0	0	0	0	0	0	0	0	0	0	38.5	12.3	445	9.5	13	29	16	7.5	113	0.6	91	142	4.5	0.12	0	1.65	1.27	5.4	1.2	13.5	38.2	7	81
10148417	29867930	36965545	76	40	76	7.18	-2	30	1.3	0	0	0	0	0	0	0	0	0	0	0	0	0	1	0	0	0	37.6	11.7	289	17.8	14	27	43	9	107	0.7	147	139	4.7	0	0	1.24	1.068	15.486	1.3	15.4	32.3	7	184
10148533	26200962	38372401	22	104	41	7.37	-1	25	0.7	0	0	0	0	0	0	0	0	1	0	0	0	0	0	0	0	0	47	14.6	228	14.1	39	21	12	10.4	104	1.2	116	141	3.5	0.02	0.03	0.34	0.381	13.91	1	11.3	31.5	164	86
10149929	23671613	30556129	71	117	30	7.46	0	22	2.2	0	0	0	0	0	0	0	0	1	0	0	0	0	0	1	0	0	26.5	9	150	22.4	16	24	42	9.2	101	1.4	103	136	3.8	0.0167	0.2338	1.1857	0.6513	14.5958	2.2	24	52.4	60	202
10150335	24113307	33705553	34	209	43	7.47	7	32	1.3	1	1	0	0	0	1	0	0	1	0	0	0	0	0	0	0	0	32.5	10.4	172	13.6	19	29	37	10.1	105	1	134	146	4.3	0.01	0	0.49	0.94	12.2	1	10.5	88.5	84	66
10150911	25732784	39642689	125	79	55	7.26	-2	26	4.9	0	0	0	0	0	0	0	0	1	0	0	0	0	0	0	0	0	45.1	14.2	354	17.8	17	33	14	21.6	113	1.1	281	149	4.3	0.0655	0.1179	1.7685	0.786	10.3621	1.2	12	36	101	96
10151352	26901929	34802551	66	24	58	7.42	-1	29	1.3	0	0	0	0	0	0	0	0	0	0	0	0	0	0	0	0	0	39.7	13	238	10	14	26	14	9.9	103	0.9	88	141	4	0.01	0.02	1.98	0.88	5.53	1.2	13.1	32.4	13	84
10151556	20815067	31701999	51	44	57	7.2	-6	23	1.4	1	1	0	0	0	0	0	1	1	0	0	0	1	0	0	0	0	31.9	10.3	107	18.1	21	22	20	9	104	3.8	150	140	5.2	0.05	0.17	1.67	0.3	15.73	3	33.8	44	14	109
10151556	27983804	39814818	55	68	63	7.29	1	32	1.4	1	0	0	1	0	0	0	0	0	0	0	0	1	0	0	0	0	30.2	9.5	264	15	18	25	52	10.6	95	2.6	126	131	4.9	0	1.35	1.35	0.45	11.7	3.4	38.2	37.6	21	381
10151766	29015688	30447137	27	36	49	7.39	3	31	1.1	0	0	0	0	0	1	1	0	0	0	0	0	0	0	0	0	0	47.8	15.9	128	5.2	13	28	16	9.9	101	0.7	168	141	4.5	0.02	0	0.63	0.05	4.28	1.2	12.7	40.9	5	44
10152038	20407965	36488624	54	329	34	7.4	-2	19	3.6	0	0	0	0	0	1	0	0	0	0	0	0	1	1	0	0	0	27.1	9.1	40	0.1	9	22	24	8.1	107	0.6	105	138	3.7	0.01	0	0.0561	0.19	3.9	1.6	17.7	29	61	83
10152238	22244727	34227543	34	317	46	7.36	0	27	0.7	0	0	0	0	0	0	0	0	0	1	0	0	0	0	0	0	0	30.2	9.5	70	6.4	8	22	23	7.9	109	1	95	139	4.8	0	0.14	0.52	0.39	4.64	1.4	14.9	41.8	53	61
10153439	22115349	38986741	91	89	29	7.39	-5	18	2.8	0	0	0	0	0	0	0	0	0	1	0	0	1	0	0	0	0	37.7	12.8	168	21.2	24	24	24	9.1	111	2.1	411	141	4.5	0.027	0	1.35	0.675	11.6505	1.5	16.9	24.1	50	102
10153439	22454144	34655654	52	76	41	7.33	-5	21	1.4	0	1	0	0	1	0	0	0	0	1	1	0	1	0	0	0	0	36.6	11.6	158	11	18	21	41	9.6	103	1.7	339	140	5	0.02	0	1.09	0.79	9.02	4.2	45.5	44.3	192	204
10153439	29741276	35323207	52	137	34	7.37	-5	19	2.8	0	1	0	0	1	1	0	0	0	1	0	0	1	0	0	0	0	32.4	10.1	230	12.4	18	25	45	9.3	101	2.8	305	139	4.6	0.01	0	1.74	1.61	8.95	2.8	31	64.4	1191	262
10155483	27821853	31730896	46	124	57	7.24	-4	24	1.1	0	0	0	0	0	1	0	0	0	0	0	0	0	1	0	0	0	35	11.7	269	11.9	12	28	19	9.4	93	0.8	130	131	4.4	0.05	0.03	0.66	2.08	8.98	1.1	11.9	29.6	28	116
10155734	20340983	33549476	111	26	37	7.22	-12	16	7.6	0	1	0	0	0	0	0	0	0	0	0	0	1	0	0	0	0	25.1	8.4	178	11.1	23	13	75	7	100	5.1	196	133	4.8	0.01	0.01	1.18	0.64	7.61	2.3	24.7	77.8	13	158
10155871	25868401	38274571	126	43	24	7.31	-12	13	9.4	0	1	0	0	0	0	0	0	0	0	0	0	0	1	0	0	0	26	8.8	70	14.8	40	13	85	9.2	94	2	151	135	5.4	0.0216	0	3.83	3.11	12.09	2.2	24.2	64.9	258	401
10156159	22244108	33581507	7	56	25	7.3	-13	12	1.1	0	0	1	0	0	0	0	0	0	0	0	0	0	0	0	0	0	47.5	15.6	81	10.3	12	29	26	10.3	105	1.2	172	143	5	0	0.01	0.91	0.39	8.94	1.3	14.1	28.2	11	57
10156395	23398724	38597125	39	54	46	7.3	-3	24	4.3	0	0	0	0	0	1	0	0	0	0	0	0	0	0	0	0	0	36.4	11.9	311	23.5	20	27	21	9.3	109	0.8	341	142	4.6	0.04	0.01	1.28	1.94	20.07	1.1	12.5	150	457	64
10156659	25149989	35597440	55	343	39	7.35	-3	22	0.9	0	1	0	1	0	1	0	0	0	1	1	0	1	0	0	0	0	26.5	8	325	14.9	15	21	50	8	101	2.4	103	135	4.2	0	0.0791	2.46	1.76	16.68	1.3	14	29	50	305
10157331	26293454	35818405	70	48	37	7.46	2	27	2.3	0	0	0	0	0	0	0	0	1	1	0	0	0	0	1	0	0	31	10.2	249	36.9	17	25	26	8.9	95	1	257	135	3.9	0	0	0.79	0.26	24.2	2	21.8	26.4	27	133
10157362	26952785	38258902	27	48	84	7.27	7	37	1.1	0	1	0	0	0	1	0	0	0	1	0	0	0	0	0	0	0	47.6	15.3	160	10	9	32	13	9.3	71	0.9	142	109	8.4	0.03	0.02	1.29	1.03	7.58	1.3	13.9	106.7	30	62
10157454	27280709	38216308	40	49	49	7.24	-6	22	0.9	0	1	0	0	0	1	0	0	0	1	1	0	1	0	0	0	0	27.9	8.1	146	11.6	18	20	108	10.3	102	3.9	329	135	5.6	0.02	0.01	1.39	0.8	9.32	3	32	150	28	90
10157542	29832939	32691391	54	141	35	7.34	-5	20	3.7	1	1	0	0	0	1	0	0	0	1	0	0	0	0	0	0	0	33.4	10.8	246	24.3	18	19	33	8.2	97	1.7	242	132	4.7	0.04	0.01	0.97	1.31	21.67	2	21.4	87.9	11	79
10157674	26997887	30161604	49	31	36	7.19	-14	14	8	0	0	0	0	0	0	0	0	0	0	0	0	0	1	0	0	0	26.8	8.6	244	8.1	25	17	78	8.5	95	2.2	345	131	6.2	0.16	0	0.57	1.46	5.43	1.2	12.5	36.8	33	458
10159520	23503387	34764779	47	59	47	7.19	-10	17	8.1	0	0	0	0	0	0	0	0	0	0	0	0	0	0	0	0	0	43.7	12.7	337	2.3	19	24	11	8.6	106	1.4	135	141	3.8	0.02	0.05	0.31	0.09	2.09	2.7	28.9	47	20	41
10159535	22517101	36344115	36	294	33	7.46	1	24	3.1	0	0	0	0	0	0	0	0	0	0	0	0	0	0	0	0	0	32.5	11	189	15.3	15	26	17	10	123	0.8	173	155	4.3	0.02	0.01	3.486	0.585	7.488	1.2	12.6	29.3	27	33
10160202	24455932	30317895	71	64	37	7.39	-1	23	1.3	0	1	1	1	1	1	1	0	0	1	0	0	1	0	0	0	0	29.2	9.8	163	5.5	16	26	23	8	101	1.5	241	139	3.9	0.023	0.0046	0.4922	0.1794	3.8962	1.2	13.3	130.2	26	60
10160202	24494866	38976156	44	94	40	7.38	0	25	2.6	0	1	1	0	0	0	0	0	1	1	0	0	0	0	0	0	0	33.6	10.6	193	26.4	18	23	23	8.4	100	1.4	177	130	4	0	0.034	0.264	1.056	20.328	1.6	17	39.4	623	219
10160600	22251236	37531596	61	148	38	7.42	0	25	1.4	0	0	0	0	0	0	0	0	0	0	1	0	0	1	0	1	0	33.3	10.8	422	12.1	14	24	28	9.7	102	1.2	199	129	3.9	0.0204	0.0714	1.0812	0.7854	8.2416	1	11.6	40.1	43	152
10160622	21082262	32434125	69	94	22	7.57	0	21	2.6	0	1	1	0	0	1	0	0	0	1	1	0	1	0	0	0	0	36.6	10.7	223	16.1	18	30	60	7.7	98	2.6	193	140	6.3	0.1	0.38	0.71	0.67	14.15	1.6	17.4	49.7	13	119
10160622	26936353	30997525	36	70	62	7.41	11	41	0.9	1	1	0	0	0	1	0	0	0	1	1	0	0	0	0	0	0	28	8.4	217	14.1	14	35	19	8.8	91	1	258	137	4.6	0.06	0.63	1.83	1	10.71	1.3	13.6	40.7	16	63
10160622	28663041	39565767	64	68	78	7.39	17	49	2.7	1	1	0	0	0	1	0	0	0	0	1	0	0	0	0	0	0	30.4	9	176	18	14	38	28	8.4	86	0.8	313	138	4.6	0.04	0	0.6	2.38	13.78	1.6	17.6	49.8	20	286
10160781	24512311	36937792	28	68	50	7.08	-3	25	1.6	0	1	0	0	0	0	0	0	0	1	0	0	0	0	0	0	0	40.3	12.7	194	7.9	12	22	16	9	106	1.3	185	140	7.5	0.06	0.12	2.72	0.72	4.23	1.4	15.2	61.8	45	79
10161042	23203523	33011166	51	51	69	7.23	0	30	4.1	0	1	0	0	0	1	0	0	0	1	0	0	1	0	0	0	0	40.6	12.6	198	10.2	16	25	47	9.2	104	2.4	275	137	7.1	0.0918	0.4896	2.0808	0.6426	7.4476	1	11.1	29.4	21	122
10161042	29090018	34912691	34	90	65	7.23	-1	29	1.4	0	1	0	0	0	1	0	0	0	1	0	0	1	0	0	0	0	39.7	12.7	227	11.7	13	28	18	9	105	1.8	85	142	4.1	0.0585	0.3744	2.7729	0.585	7.9092	1.1	11.5	30.8	9	71
10161561	25584881	36650680	61	50	43	7.36	-1	25	2.3	0	1	0	0	0	1	0	0	0	0	0	0	0	0	0	0	0	43.2	13.9	163	8.6	13	26	21	8	105	1.3	194	140	4.1	0.0258	0.0086	0.3612	0.473	7.7228	1	13.3	150	198	150
10161682	24238867	39597497	56	48	53	7.42	7	36	1.5	0	1	0	0	0	1	0	0	0	1	0	0	1	1	0	1	0	35.1	11.5	225	9.2	18	35	39	10.3	101	2.8	336	141	7	0.0138	0.02	6.14	0.21	8.688	1.3	14.1	105.9	20	53
10162760	21897296	32957834	33	264	40	7.33	-2	19	1.7	0	0	0	0	0	0	0	0	0	1	0	0	0	1	0	1	0	24.6	8.1	43	8	16	26	26	8.5	99	1.6	201	136	3.6	0	0	1.0296	0.41	9.672	1.3	13.9	27.2	12	618
10163041	22909058	36574609	53	68	85	7.33	14	47	1.1	0	1	0	0	0	0	0	0	0	1	0	0	0	0	0	0	0	38.1	11.1	245	15.1	10	43	17	8.6	98	0.7	166	147	3.9	0.0604	0.0906	3.0955	0.755	11.0834	1.1	12.5	22.2	19	61
10163320	25785699	33451749	59	63	51	7.31	-2	25	1.4	0	0	0	0	0	0	0	0	0	0	0	0	0	0	0	0	0	37.4	12.2	150	17.1	9	25	22	8.4	117	0.6	90	148	3.6	0.07	0.19	4.08	1.46	11.18	1.2	12.8	28.2	42	100
10163709	29550274	34670508	51	105	21	7.42	-7	14	7.6	0	0	0	0	0	0	0	0	1	0	0	0	0	0	1	0	0	34.6	11.3	83	9	36	24	35	9.3	110	1.1	115	140	4.5	0.036	0.0164	1.26	0.468	7.227	2.2	23.3	31.9	2398	73
10164094	21266699	30124066	99	50	39	7.4	0	24	2.9	0	0	0	0	0	0	0	0	1	0	0	0	0	0	1	0	0	34.3	11.1	80	17.4	30	13	23	8.6	93	2.4	139	131	5	0	0	0.19	0	1.51	3.3	36.1	60.4	85	139
10165555	20813866	32751084	61	106	34	7.42	-1	23	1.4	0	0	0	0	0	1	0	0	1	0	0	0	0	1	0	1	0	35.5	11.2	119	18	17	21	12	9.6	111	0.9	130	143	4	0.036	0.054	0.99	0.828	16.092	1.7	17.9	58.2	20	199
10165963	21801344	35055081	134	94	54	7.08	-14	15	5.7	0	0	0	0	0	0	0	0	1	0	1	0	1	0	0	0	0	33.2	10.7	101	19.9	23	19	27	8.4	116	3.9	371	147	6	0	0.02	0.44	0.18	7.436	1.9	20.2	55.1	3355	249
10166843	29529788	38688053	76	71	40	7.4	0	24	1.3	0	0	0	0	0	0	0	0	0	0	0	0	0	0	0	0	0	46.1	15.2	214	14.3	21	22	54	7.4	107	1.4	102	142	4	0	0	2.18	0.83	15.99	1.8	19.8	41.2	34	16
10167212	20147637	30599145	75	183	46	7.31	-3	24	0.9	0	0	0	0	0	0	0	0	1	0	0	0	0	0	0	0	0	30.8	10.4	76	8.8	15	24	5	7.2	108	0.5	116	140	4.3	0.0088	0.0352	1.012	0.345	7.6032	1.1	12.7	26.9	47	124
10167784	26706672	32190450	28	190	30	7.42	-3	20	0.7	1	0	0	1	0	0	0	0	0	0	0	1	0	0	0	0	0	42.1	14	335	19.2	19	22	13	10	103	0.8	175	138	4.4	0	0	2.47	1.2	12.96	1.2	12.9	27.7	38	61
10167878	22205493	39254322	48	30	39	7.46	4	28	1.9	1	1	0	0	0	0	0	0	1	0	0	0	1	0	0	0	0	37	12.5	150	11.6	15	27	50	8	89	3.5	121	128	4.9	0.05	0.05	0.61	0.33	6.27	2.2	23.6	131.2	2857	151
10169206	21574219	33739653	33	72	50	7.31	-1	26	1	0	1	0	0	0	1	0	0	0	1	0	0	0	0	0	0	0	25.6	8	331	19.5	18	25	12	8.7	98	0.5	164	136	4.6	0.03	0.01	1.13	1.48	17.04	1.3	14.2	25.7	13	119
10169206	26790843	36282531	71	139	31	7.39	-4	19	3.5	0	0	0	0	0	0	0	0	0	1	0	0	0	0	0	0	0	27.9	8.3	495	27.1	21	16	16	9	87	1.2	221	123	4.6	0	0.0101	2.22	1.58	31.53	2.2	23.3	24.7	17	132
10169726	27044186	36538238	44	47	40	7.32	-7	23	0.9	0	1	0	0	0	0	0	0	0	0	1	0	1	0	0	0	0	33.8	11.1	90	9.8	18	24	51	8.2	97	3.1	214	136	4.3	0.02	0	0.69	0.58	8.46	1.4	15.4	30.8	36	110
10169876	24665182	33753088	60	33	38	7.37	-3	22	2	0	1	0	0	0	0	0	0	0	1	1	0	1	1	0	0	0	30.7	9.1	364	13	13	23	52	9.5	106	1.9	168	140	5.5	0.03	0	1.02	0.53	11.36	1.1	12	30.5	19	66
10170022	26174955	30946357	64	65	27	7.48	-1	21	3	1	1	0	0	0	0	0	0	1	0	0	0	0	0	0	0	0	30.6	10.1	192	14.9	14	23	29	8.2	105	0.8	171	140	4.7	0.01	0.01	0.89	1.18	12.84	1.2	13	22.7	101	63
10170670	24618418	34352268	46	135	38	7.26	-9	18	3.5	0	0	0	0	0	0	0	0	1	0	0	0	0	0	1	0	0	27	8.6	69	7.7	18	22	22	7.8	116	0.8	237	144	4.4	0.0385	0.0539	3.08	0.3388	4.1888	1.4	15.1	29.8	52	93
10171967	22297048	35806870	39	76	57	7.31	-4	30	0.9	0	1	0	0	0	0	0	0	0	0	0	0	0	1	0	1	0	37.1	11.7	259	9.3	15	28	18	8.9	103	0.7	123	137	4.6	0.03	0	0.41	0.3388	5.3	1.1	11.6	28.7	12	91
10172206	26783176	33763325	69	173	49	7.21	-8	21	2	1	1	0	1	0	0	0	0	0	0	0	1	0	0	0	0	0	49.7	15.9	139	16.6	15	20	29	8	106	2.4	388	136	5.3	0.0996	0.0332	1.0624	1.1122	14.3092	1.2	12.7	122.3	127	66
10172862	29086498	38853861	77	161	29	7.38	-7	17	2.2	1	0	0	0	0	0	0	0	1	0	0	0	0	0	1	0	0	30.7	10.6	54	3.8	18	19	47	8.9	103	7.5	85	137	4	0.04	0.03	0.24	0.4	2.72	2.2	24.4	44.4	18	49
10173219	22913226	32333688	42	143	41	7.33	-4	23	1.9	0	0	0	1	1	0	0	0	0	0	0	0	0	0	0	0	0	42.4	13.6	209	8.7	12	22	20	9.1	113	1.1	114	147	3.7	0.03	0.0872	0.65	0.69	7.4671	1.3	13.9	27.2	9	84
10173425	27728750	30177378	27	114	38	7.39	2	29	0.8	0	0	0	0	0	0	0	0	0	0	0	0	0	0	0	0	0	34	11.1	249	9.2	10	24	9	8.9	102	0.8	108	136	4.3	0.0222	0.0588	1.43	0.58	6.642	1.1	14.2	32.8	262	198
10173670	21801929	32131292	18	80	13	7.7	0	17	2.2	1	1	0	0	0	0	0	0	0	0	1	0	1	0	0	0	0	36.6	13.7	343	19.5	24	19	16	9.2	105	1.1	228	127	4.9	0	0.0149	0.7301	0.5364	13.6186	1.4	15.4	97.8	23	64
10173672	25724669	38972779	37	31	48	7.37	2	27	1	1	1	0	0	0	1	0	0	0	0	1	0	1	0	0	0	0	26.4	8	293	13.2	19	28	86	9.6	97	6.3	184	140	4.6	0.0402	0.07	2.67	1.25	7.3036	1.1	11.9	31.7	10	63
10173672	29115177	30753602	42	43	49	7.22	-8	19	2.1	0	1	0	1	0	1	0	0	0	1	1	0	1	0	0	0	0	26.4	8.2	306	10.6	14	22	64	8.7	104	5	248	139	4.7	0.05	0.13	0.83	0.62	9.11	1	11	27.8	17	80
10174273	28695366	35962072	51	49	87	7.28	10	43	0.9	0	1	0	0	0	1	0	0	0	0	0	0	0	0	0	0	0	34.1	10.2	193	15.7	9	37	23	8.4	95	0.7	126	136	3.5	0.0174	0.069	1.11	0.8	9.45	1	11.2	58.4	17	57
10174787	23289988	38567224	50	107	34	7.42	-1	23	2.6	0	0	0	0	0	0	0	0	0	0	0	0	0	0	0	0	0	39.2	13.4	175	14.7	15	25	24	8.6	104	1.2	217	138	4.4	0.11	0.1176	0.44	0.154	14.1708	1.1	13.3	22.1	19	69
10175944	28061875	30571222	66	140	33	7.38	-4	20	16	0	0	0	0	0	1	0	0	1	0	0	0	0	0	1	0	0	22.6	8	50	10.3	27	20	30	7.8	87	1.1	117	127	4.2	0	0	1.44	0.31	8.55	2	22	42.7	41	91
10176453	22823286	36227011	38	247	28	7.45	-2	20	5.2	0	0	0	0	0	0	0	0	0	0	0	0	0	0	0	0	0	49	17.4	293	25.4	23	21	11	9.6	109	0.9	173	141	4	0.05	0.02	3.08	0.81	15.28	1.3	14.6	32.6	400	105
10176458	22264493	38498121	59	425	42	7.04	-19	12	5.2	0	0	0	1	0	0	0	0	0	0	0	0	0	0	0	0	0	41.7	14.1	174	13	14	25	22	8.7	111	0.7	163	143	5.2	0.035	0.087	1.218	0.315	6.177	3.4	36	150	20	46
10176458	24168986	36135467	62	384	54	7.26	-3	25	2.8	0	0	1	1	0	0	0	0	0	0	0	1	0	0	0	0	0	52.9	17.3	121	11.4	12	27	26	9.2	114	1.1	117	144	4.4	0.0435	0.042	2.23	1.02	12.324	1.2	12.5	34.7	29	57
10176832	25648730	35648152	44	28	43	7.37	0	24	1.9	0	0	0	0	0	0	0	0	0	0	1	0	1	1	0	1	0	24.4	7.3	364	14.7	16	22	25	7.6	106	1.4	227	141	4	0.01	0	0.35	0.84	13.16	1.5	16.9	76.5	8	132
10177348	21976241	33158397	62	181	44	7.41	3	29	4.85	0	0	0	0	0	1	0	0	0	0	0	0	0	1	0	0	0	25.3	8.6	46	8.4	15	23	59	9.3	113	1.6	124	144	5.3	0.17	0.08	1.09	0.34	6.72	1.4	15.3	24.8	14	37
10178581	22314860	33296518	44	172	37	7.34	6	24	0.8	0	1	0	0	0	1	0	0	0	1	0	0	1	0	0	0	0	36.2	11.8	271	10.6	17	29	20	8.9	110	1.5	208	147	3.6	0.0405	0.1134	1.5309	0.2025	6.2127	1.1	13.1	25.5	13	87
10178715	23019818	31433506	43	61	51	7.27	-5	22	1.6	1	0	0	0	0	0	0	0	0	0	1	0	1	0	0	0	0	38.7	12.4	149	8.7	13	24	66	9.7	100	9.6	188	135	7.4	0	0.23	4.5	0.68	2.1	1.1	11.4	39	1534	103
10179383	20170028	35437796	60	88	43	7.42	2	29	0.8	0	1	0	0	0	0	0	0	0	0	0	0	0	0	0	0	0	37.2	11.8	209	14	16	29	20	8.7	106	0.8	96	143	4	0.04	0.19	1.6	1.15	10.91	2.5	27.8	34.4	5	75
10179842	25241719	38232709	39	131	41	7.37	-1	25	1.4	0	1	0	1	0	0	0	0	0	0	0	1	0	0	0	0	0	47.3	15.5	284	19.6	14	26	19	8.7	104	0.8	136	140	4.2	0.03	0	0.84	0.84	17.79	3.3	35.8	37.2	603	62
10180991	26728001	39244010	23	316	53	7.26	-4	23	1.2	1	1	0	0	0	0	0	0	0	1	1	0	0	0	0	0	0	34.1	10.8	113	13.8	10	21	11	8.2	112	0.9	124	137	4.5	0.03	0.02	1.43	0.83	8.96	1.6	17.5	29	76	100
10181436	22185376	32137567	54	116	34	7.41	-3	21	1.9	1	1	1	0	0	0	0	0	0	1	0	0	0	0	0	0	0	36.3	12.5	77	8.4	18	27	46	8.6	103	1.7	1449	140	3.6	0.01	0.01	1.52	0.69	5.79	3	33	84.3	1818	134
10182211	25797597	32325790	53	76	50	7.31	-1	26	1.5	1	1	0	0	0	1	0	0	0	0	0	0	0	0	0	0	0	36.4	12.1	331	17.1	17	27	36	8.2	96	1.2	358	132	4.6	0.028	0.042	1.134	0.5472	15.7491	1.2	14	62.3	17	60
10183369	29493467	34704656	79	50	42	7.11	-16	14	6.6	0	0	0	0	0	0	0	0	0	0	0	0	0	0	0	0	0	36.6	11.8	129	15.8	20	11	15	7.6	111	1.3	246	142	5.8	0	0.01	1.7934	2.88	11.55	2.4	26.7	90	28	67
10184327	21396430	37039117	50	41	47	7.36	0	28	1.2	0	1	1	0	0	0	0	0	0	0	1	0	1	0	0	0	0	40.4	12.2	180	13.5	24	23	31	8.9	96	4.2	201	135	4.2	0.09	0.14	0.66	0.87	11.48	1.3	14.3	30.3	24	100
10184600	23241135	33190189	76	336	58	7.19	-6	23	2.8	1	1	0	0	0	0	0	0	0	0	0	0	0	0	0	0	0	39.4	12.6	247	23.5	17	27	37	9.5	106	1.7	206	141	4.6	0.0332	0.4814	1.66	0.6142	13.7946	1.4	16.2	86.2	8	50
10184623	22810854	33814001	70	39	64	7.11	-11	22	1.6	1	1	0	1	0	0	0	0	0	1	1	0	1	0	0	0	0	38.5	12.3	176	22.7	23	18	42	9.6	106	2.1	305	142	9.1	0.1104	0.03	1.33	0	17.56	1.3	16.8	150	76	89
10186442	21537662	30339307	104	112	50	7.42	7	34	1.1	0	1	0	1	0	1	0	0	0	1	0	1	1	0	0	0	0	25.1	7.6	359	14.1	17	31	52	9	109	1	253	146	4.6	0.0528	0.132	1.0692	0.6204	11.3124	1.3	14.2	28.3	109	114
10186976	20911819	31351598	85	75	29	7.46	-2	21	2.3	1	0	0	1	0	0	0	0	0	0	0	1	0	0	0	0	0	27.3	9.2	357	18.2	11	29	12	9.4	106	0.3	142	139	4	0.05	0.09	2.6	1.89	13.27	1.6	17.4	34.7	75	97
10187075	29907670	36978778	52	44	44	7.31	-4	23	3.1	0	0	0	0	0	0	0	0	0	0	0	0	0	1	0	0	0	20.6	6.5	31	0.2	11	26	16	7.7	103	0.3	1257	140	9.3	0	0	0.17	0	0.03	1.4	17	42.5	34	78
10187092	20968686	39222168	43	65	42	7.66	23	49	2.9	0	0	0	0	0	1	0	0	0	0	0	0	0	0	0	0	0	37.9	11.8	279	12.8	14	45	33	8.7	97	0.6	196	147	6.2	0	0	1.024	0.64	11.008	1.1	11.9	28.9	35	145
10187935	29968077	36408512	65	393	39	7.52	8	33	1	0	1	0	0	0	0	0	0	0	1	1	0	1	0	0	0	0	24.8	8	218	7.4	17	34	111	8.8	101	3.3	97	146	6.2	0.02	0.1	0.49	0.63	6.39	1.2	13.3	31.2	5	73
10187951	27461751	38484145	39	77	45	7.4	1	29	1.6	0	1	0	1	0	1	0	0	0	0	0	0	0	0	0	0	0	37.7	11.7	143	5.5	14	28	29	7.1	116	1.1	209	152	5	0.0275	0.2585	0.7095	0.4015	4.0975	1.4	15.3	25.5	54	66
10188428	22776014	35715517	55	208	42	7.41	2	28	2	0	0	0	1	0	0	0	0	0	1	0	0	1	0	0	0	0	26.8	8.7	383	19.1	22	23	140	8.9	119	2.8	322	150	6.5	0.0573	0.1337	2.4257	0.6876	15.7957	1.2	12.9	21.4	25	97
10188472	26835689	37154702	68	114	59	7.17	-7	21	2.2	0	0	0	0	0	0	0	0	0	0	0	0	0	1	0	0	0	25	8.2	70	6.3	12	21	16	8.3	108	1	226	138	4.7	0.44	0	2.71	2.01	1.59	2.9	32.4	36.3	11	88
10189736	27717025	39615527	104	399	45	7.34	-1	25	1.6	0	0	1	0	0	0	0	1	0	0	0	0	0	0	0	0	0	37.6	12.9	80	9.4	22	23	26	9.8	107	2.2	134	143	5.3	0	0.16	1.28	0.45	8.01	1.6	17.1	150	17	45
10189889	25208417	35507916	39	58	39	7.43	2	26	2.5	0	0	0	0	0	1	0	0	0	1	0	0	0	0	0	0	0	36	11.6	150	13.3	15	25	21	9.1	96	1	294	136	4.4	0.02	0	0.39	0.65	12.17	1.1	12.3	28.6	20	70
10190445	27005502	32713797	35	266	38	7.4	0	24	1.4	0	0	0	0	0	0	0	0	0	1	0	0	0	0	0	0	0	31.5	10.5	127	13.8	15	24	15	7.8	119	3.1	124	147	3.9	0.04	0	1.2324	0.2773	6.34	1	10.7	21.4	25	46
10190973	26180856	35511902	62	59	45	7.27	-5	22	2.3	1	1	1	0	0	1	0	0	0	1	0	0	0	0	0	0	0	29.3	9.7	210	15.2	23	22	111	8.9	112	3.3	342	143	6.5	0	0	0.266	0.399	12.236	1	11.1	80.6	21	48
10191971	22556333	34100576	46	256	57	7.31	1	30	1.9	0	0	0	0	0	1	0	0	1	0	0	0	0	1	0	0	0	31.6	9.7	194	20.1	14	29	56	7.9	102	1.2	97	137	4.6	0.0201	0.2412	2.4924	0.7035	16.6428	1.4	15.2	56	18	122
10192748	28902887	38572351	46	393	119	7.19	12	48	2.1	1	1	0	0	0	0	0	0	0	0	0	0	0	1	0	0	0	36.8	11.7	142	3.2	14	40	29	9.6	112	0.7	125	146	5	0	0.031	0.341	0.31	2.528	1	11.1	43	19	138
10193065	23614190	35158537	36	46	48	7.4	3	31	1.3	0	1	0	0	1	0	0	0	0	0	1	0	1	0	0	0	0	29.7	9	198	13.7	15	30	25	9.2	101	1.6	150	141	3.9	0.03	0.05	0.42	0.51	12.77	1.5	16.4	23.4	15	74
10194609	21892871	30934365	56	416	44	7.36	0	26	1.5	0	0	0	0	0	0	0	0	0	0	0	0	0	0	0	0	0	31.6	11.5	229	20	13	25	14	8.5	110	1.1	144	142	4	0.0221	0.5966	2.98	0.3	12.93	2.1	21.8	48.2	52	141
10196073	20423951	34919779	132	69	43	7.06	-18	13	11.9	0	0	0	0	0	0	0	0	0	1	0	0	0	0	0	0	0	33.3	9.7	405	30.7	36	13	53	9.2	107	1.8	288	139	7.5	0	0.263	2.893	2.104	4.471	2.7	27.9	126.7	55	81
10196073	23359094	34919716	39	73	39	7.48	0	27	1	0	0	0	0	0	0	0	0	0	1	0	0	0	0	0	0	0	37.1	11.8	423	9.7	13	28	46	8.3	101	0.7	202	137	4.4	0.0194	0.0679	0.6984	0.2425	8.6718	1	12.3	25.4	22	62
10197676	27322328	34233628	36	442	43	7.37	-1	24	3.3	0	0	1	0	0	0	0	0	0	0	0	0	0	0	0	0	0	31.1	10.4	147	18.1	12	23	17	8.7	108	1.1	136	133	4.5	0.02	0.05	2.06	0.21	6.84	1.4	15.2	36.2	32	114
10197727	22818424	35217742	43	56	55	7.2	-6	22	1.4	0	0	0	0	0	0	0	0	0	0	0	0	0	0	0	0	0	48.2	15.9	212	19.5	18	22	26	10.2	111	1.8	189	146	5.1	0.1	0.21	3.03	0.62	10.52	1.2	12.8	42.8	37	117
10197749	27722494	30302299	25	80	56	7.35	3	32	1.2	0	0	0	0	0	0	0	0	0	0	0	0	0	1	0	1	0	27.6	8.3	276	13.3	14	33	13	9.3	96	0.5	169	139	5.1	0.02	0	0.38	0.7	17.18	1.3	13.7	80.4	14	62
10197945	26669581	35630704	46	70	56	7.26	-3	24	0.8	0	0	0	0	0	0	0	0	0	1	1	0	1	0	0	0	0	41.4	13.4	212	17.7	9	23	25	8.1	110	1.8	196	142	5.2	0.02	0	1.38	1.43	14.87	1.1	12.1	33.4	20	71
10199560	20334314	32893819	62	110	41	7.35	-2	24	1.3	1	1	0	0	0	0	0	0	0	1	0	0	1	0	0	0	0	25.5	8.8	87	4.1	20	21	42	10	99	2.6	144	136	4	0.0152	0.0836	2.033	0.1444	1.52	1.4	15.3	95.9	13	77
10199560	24622638	32205206	112	32	28	7.21	-16	12	9.8	1	1	0	0	0	0	0	0	1	1	0	0	1	0	0	0	0	29.3	9.8	28	3.2	31	19	126	10.2	108	5	265	148	5.7	0	0	0.576	0.036	0.252	5	45.2	90.5	2138	148
10199945	26750128	39313825	20	44	58	7.31	0	31	2	0	0	0	0	0	1	0	0	0	0	1	0	0	0	0	0	0	36.1	10.8	307	28.1	15	29	19	8.2	104	0.8	91	140	4.1	0.1	0.13	1.51	1.23	24.94	1.2	14.4	29.7	13	94
10200375	24776027	39623227	60	61	53	7.4	5	34	1	0	0	0	0	0	0	0	0	0	0	0	0	0	0	0	0	0	28.9	9.6	246	7.4	15	29	20	9.1	111	0.8	226	136	4.1	0.0369	0	0.7068	0.2392	4.46	1.5	17	40.9	7	41
10201643	23762098	36877578	119	58	81	7.16	-1	30	1.1	0	1	1	0	0	0	0	0	0	0	0	0	1	1	0	0	0	29.9	8.8	134	6.1	12	28	83	8.1	108	2.3	171	144	4	0.01	0.02	0.4	0.35	5.27	3.1	34.2	42.1	23	128
10202236	25584967	38579221	112	383	34	7.24	-11	15	16.8	0	0	0	0	0	0	0	0	1	0	0	0	0	0	1	0	0	28.6	10.1	79	10.6	24	29	20	11.6	108	1.8	237	150	4.3	0.0208	0.0468	0.5928	0.4264	4.1132	1.8	19	47.2	802	83
10203264	20888676	39374371	53	54	43	7.24	-9	18	6.1	0	0	0	0	0	0	0	0	0	0	0	0	0	0	0	0	0	42.1	12.9	431	26.3	25	23	27	8	99	0.8	143	140	4.9	0.1	0.03	3.93	0.73	25.4	1.1	12	26.4	40	204
10205191	29698354	36630531	30	71	40	7.41	0	26	1.3	0	0	0	1	0	0	0	0	0	0	0	1	0	0	0	0	0	43.3	14.9	174	11.3	17	23	18	8.8	108	1.3	158	144	4	0.04	0.05	1.1	0.69	9.34	1.1	11.6	29.1	20	121
10206125	20196752	30697808	112	78	47	7.03	-18	13	19	1	1	0	0	0	0	1	0	0	1	0	0	0	0	0	0	0	26.9	7.9	333	27.5	41	15	57	8.6	94	1.9	195	143	4.6	0.02	0.04	0.79	1.83	19.96	7.8	84.7	37.5	1255	239
10206590	26927205	35881376	56	122	35	7.4	-1	22	0.8	0	0	0	0	0	1	0	0	0	0	0	0	1	0	0	0	0	38.9	12	425	16.4	18	21	22	8.6	116	2.3	144	149	4.2	0.05	0	1.02	1.62	14.35	2	22	67.8	8	87
10206740	26289831	35598054	25	61	46	7.38	1	26	1.2	0	0	0	0	0	0	0	0	0	1	0	0	0	0	0	0	0	33.1	9.7	258	8.7	13	30	14	8.4	116	0.6	129	141	3.7	0.01	0.01	1.28	0.66	6.74	3.1	33.3	33.6	47	69
10207365	25311721	30015770	67	96	35	7.47	2	25	2.8	0	1	0	1	0	1	0	0	1	1	1	0	1	1	1	0	0	40.9	14	59	9.4	16	25	28	8.7	108	2	587	142	5.5	0.01	0.02	0.28	0.36	4.6	1.6	24.9	150	42	72
10208523	26330084	34148372	14	96	38	7.37	-2	23	2	0	0	0	0	0	0	0	0	0	0	0	0	0	0	0	0	0	37.2	12.4	171	11.8	13	20	9	8	110	0.6	80	143	4.1	0.05	0.18	4.49	1.19	5.84	1	10.9	26.2	27	88
10208954	26528015	36120105	40	50	53	7.38	4	33	2.9	0	1	1	0	0	1	0	0	0	0	0	0	0	0	0	0	0	37	11.8	180	11.3	18	34	42	9.7	102	0.9	256	141	5.2	0	0.01	1.11	0.53	10.797	1	11.2	24.9	23	136
10209126	23279996	30337986	55	245	43	7.38	0	26	0.9	1	1	0	0	0	0	0	0	0	1	0	0	0	0	0	0	0	40.8	13.1	234	25.4	20	26	21	9	104	1.5	112	140	4.3	0.07	0.2	2.43	0.95	15.31	1.5	16.1	46.3	37	46
10209298	25515083	37609804	50	126	23	7.42	-6	15	3.1	0	0	0	1	0	0	0	0	1	0	0	1	1	1	1	0	1	28.8	9.9	175	7.2	15	17	21	8.3	110	1.3	88	133	4.4	0	0.0735	0.4284	0.43	6.25	2.6	26.9	32.9	10	448
10209410	28866593	38083515	25	48	51	7.3	-1	26	1.6	1	1	0	0	0	1	0	0	0	0	0	0	0	1	0	0	0	36.4	11.8	239	12.4	16	28	29	8.5	104	1.2	149	143	4.7	0.01	0	0.66	0.59	10.58	1.1	12.3	150	20	70
10211812	23511765	35124867	44	76	32	7.29	-10	15	5.6	0	0	0	0	0	0	0	0	0	0	0	0	0	1	1	0	0	32.7	10.8	181	32.1	12	25	13	9	109	0.7	135	142	4.2	0.08	0.54	6.26	1.24	23.37	1.4	15.3	72.1	213	232
10212183	25306865	35843429	35	113	44	7.42	3	28	0.9	0	1	0	0	0	0	0	0	0	0	0	0	0	1	0	1	0	40.7	13.1	201	9.3	13	29	30	9.5	104	0.9	138	143	5.4	0.04	0.03	1.03	0.63	7.63	1.7	21.1	34.7	23	339
10212427	21376531	30379911	48	67	46	7.37	0	28	2.2	0	0	0	0	0	1	0	0	0	0	0	0	0	0	0	0	0	39.3	12.6	323	34.6	21	29	40	9.2	94	1.2	246	131	5	0.1	0.09	1.53	1.3	20.6	1.3	13.9	25.4	22	127
10212705	22644952	38285505	65	117	27	7.5	0	22	2.3	1	1	0	0	0	0	1	0	0	1	0	0	0	0	0	0	0	33.6	10.6	339	21.1	29	23	124	9.5	109	4.3	294	148	5.2	0.0422	0.2532	1.1394	0.9284	18.7368	1.6	18.1	150	55	195
10213275	21304898	37496349	29	207	55	7.18	-8	22	5.8	1	1	0	0	0	1	0	0	0	1	0	0	0	0	0	0	0	46.6	13.7	303	26.3	14	26	31	9.1	103	1.3	158	138	5.1	0.04	0.01	2.46	2.06	33.46	1.5	20.1	31	19	79
10213275	21902946	32661149	54	33	46	7.37	0	28	7.1	1	1	0	0	0	1	0	0	1	1	0	0	1	0	0	0	0	31.2	9.7	186	11.9	24	26	24	9.2	98	1.2	99	140	3.8	0.0776	2.0944	0.7469	0.3213	8.8179	4.9	52	77.5	12	104
10213275	24227559	37250521	50	75	75	7.06	-10	23	10.7	1	0	0	0	0	1	0	0	0	1	0	0	0	0	0	0	0	33.6	10.1	511	21.4	17	24	20	8.7	107	1.4	107	143	4.7	0.02	0	2.85	0.5	17.1136	2.9	30.4	34.9	19	57
10213338	21882253	33505376	56	39	59	7.14	-10	21	8.5	0	1	0	0	0	0	1	0	0	0	0	0	1	0	0	0	0	27.4	8.3	172	17.5	35	26	55	7.8	91	4.7	110	133	5.4	0.01	0.04	0.43	0.76	11.33	1.3	14.2	31.8	100	669
10213338	28630596	38930609	44	131	61	7.2	-2	26	2.7	0	1	0	0	0	0	1	0	0	0	0	0	1	0	0	0	0	29.1	9.4	160	9.3	28	24	69	9.9	94	9.4	106	141	5.3	0.04	0.49	3.762	0.76	7.3986	1.1	11.9	32.6	18	71
10214395	27013069	36166253	36	50	39	7.33	-4	21	1.3	0	0	0	0	1	1	0	0	0	0	0	0	0	0	0	0	0	29.1	9	158	31.3	17	19	39	8.6	105	0.9	124	137	3.7	0	0	0.31	1.57	28.8	1.5	16.1	30.5	18	173
10214395	27615966	35166659	42	118	37	7.41	0	24	2.3	1	1	0	0	1	0	0	0	0	0	0	0	0	0	0	0	0	41.1	12.8	503	29.4	20	22	21	9.1	99	0.8	198	136	4.3	0.11	0	1.94	1.59	25.6	1.1	12.2	35.3	35	85
10215159	24039782	34755606	44	58	39	7.4	0	25	1.6	0	0	0	1	0	1	0	0	0	1	0	0	0	0	0	0	0	36.7	11.7	341	15.6	19	23	19	8.5	102	0.8	190	139	5	0.07	0.05	0.89	0.78	11.82	1	10.7	27.1	18	76
10215345	22129264	30509773	28	253	26	7.57	3	25	1.2	0	1	0	0	0	0	0	0	0	0	0	0	0	0	0	0	0	40.1	12.6	391	15.9	16	24	23	9.7	110	0.8	258	143	4.5	0.0234	0.0468	1.2402	0.6084	9.7812	1.3	15.3	34.6	57	71
10216604	24988909	31906247	15	184	32	7.44	0	22	1.5	0	0	0	0	0	0	0	0	0	0	0	0	0	0	0	0	0	37.8	11.5	329	7.9	16	21	9	8.2	109	0.7	102	143	4.5	0.02	0.14	1.32	0.86	3.83	1.1	11.4	26	46	83
10217360	29232390	32644875	73	45	47	7.26	-5	22	1.4	0	0	0	0	0	1	0	0	1	0	0	0	1	0	1	0	0	29.5	9.9	124	10.5	19	17	86	8.9	100	4.5	143	129	5.8	0.0315	0.252	0.9555	0.966	8.295	2.4	25	64.7	27	99
10218060	23325597	33976285	59	41	104	7.31	19	55	0.9	1	1	0	0	0	1	0	0	0	1	0	0	0	0	0	0	0	29.4	8.6	325	7.3	5	44	30	8.5	106	0.8	279	148	5	0	0	0.3	0.3009	6.391	1.2	17.3	25.6	6	136
10218060	28923834	39966068	30	67	46	7.48	9	35	1.3	0	1	0	0	0	1	0	0	0	1	0	0	0	1	0	0	0	34	10.8	280	15.2	15	31	30	8.4	91	1	182	136	4.3	0.03	0	0.8957	1.52	9.36	1.1	11.8	24.6	6	60
10218168	27357220	34313569	37	164	87	7.25	8	37	1.3	0	1	1	0	0	0	0	0	0	0	0	0	1	0	0	0	0	37.4	11	242	11	10	36	11	9.5	98	1.1	141	141	4.1	0.03	0.09	0.5508	0.39	9.79	3.9	43.5	42	6	66
10218214	29850297	36368712	48	378	55	7.42	9	37	2	0	1	0	0	0	1	0	0	0	0	0	0	1	0	0	0	0	31.6	9.9	251	11.3	14	34	26	8.2	103	1.5	126	141	4.5	0.0177	0.1534	0.7316	0.2124	4.7908	1.7	17.9	43.6	64	140
10219419	24340279	37668515	64	53	37	7.39	-1	23	1.4	0	0	0	0	0	0	0	0	0	0	0	0	0	1	0	1	0	29.4	9.2	349	25.5	15	20	11	7	100	0.7	133	131	4.2	0	0	4.06	0.51	20.83	1.5	16.6	27.9	6	155
10220125	29552202	38334971	84	36	55	7.38	6	32	1.1	0	1	0	0	1	0	0	0	0	0	0	0	1	0	0	0	0	30.9	9.4	276	6.3	8	34	27	9.4	103	2	115	144	4	0.03	0.03	0.82	0.58	4.03	2.6	29.1	98	8	72
10220991	26063925	39428217	66	73	44	7.46	6	32	0.9	1	1	1	0	0	0	0	0	0	1	1	0	1	0	0	0	0	32.8	10.5	203	6.7	16	34	48	9.6	95	5.2	136	137	5.6	0	0.01	0.76	0.6956	7.5	1.2	14.2	150	65	98
10221321	23085302	38853392	24	57	77	7.36	13	45	1.7	0	1	0	0	0	0	1	0	0	0	0	0	0	1	0	0	0	33.1	9.8	194	5.5	12	44	16	8.2	92	0.5	219	140	4.3	0.01	0	0.64	1.15	3.356	1.1	12.4	24.1	16	52
10221321	25069369	34183226	20	61	57	7.41	8	37	2.1	0	1	0	0	0	1	1	0	0	0	0	0	0	1	0	0	0	33.2	10	284	8.8	13	35	17	9	96	0.7	180	140	5.7	0.02	0.01	0.21	0.69	7.71	1	11.1	23.8	22	121
10221321	29361807	36056798	29	56	93	7.29	13	47	2.2	0	1	0	0	0	1	1	0	0	0	0	0	0	1	0	0	0	40.6	11.6	266	15.3	13	38	11	8.9	90	0.6	198	139	4.7	0.07	0.13	2.83	0.92	12.63	1.4	16.1	83.1	14	142
10221634	27654198	31873091	21	231	41	7.33	-4	23	1.9	0	0	0	0	0	0	0	0	0	0	0	0	0	0	0	0	0	54.5	16.8	299	12.9	40	24	18	7.4	111	1.3	222	145	4.5	0.1419	0.2193	6.063	0.7998	5.676	0.9	10	28.5	38	77
10222191	27488620	32259031	100	254	30	7.31	-9	16	1.6	0	0	0	0	0	0	0	0	0	0	0	0	0	0	0	0	0	49.9	16.2	248	19.8	24	17	70	4.9	105	5.6	172	132	6.4	0	0	1.782	1.188	15.642	1.3	13.6	27.4	59	62
10223372	29521933	39703863	73	58	38	7.4	0	24	1.6	0	1	0	0	0	0	0	0	0	0	1	0	1	0	0	0	0	24.3	8.2	155	12.3	25	26	118	10.4	95	7.2	261	137	5.5	0	0.08	0.7738	0.43	17.1	1.1	11.7	22.2	18	124
10223603	26725884	39307660	41	35	38	7.42	0	25	1.6	0	0	0	0	0	0	0	0	1	0	0	0	0	0	1	0	0	25.2	7.9	73	7.1	14	21	11	8.3	100	0.8	157	134	4.1	0.03	0.08	0.58	0.64	5.73	2.4	26.6	39.8	17	101
10224171	25597906	33807082	46	329	41	7.4	0	26	1.5	1	1	0	0	0	1	0	0	0	1	0	0	0	1	0	0	0	31.3	9.7	220	12.1	16	25	15	7.8	99	0.8	151	133	5.1	0	0	0.23	0.09	10.07	1.3	14.7	34.4	19	141
10224362	24193242	33774510	75	57	45	7.37	0	27	2.3	0	1	0	0	0	1	0	0	0	0	0	0	0	1	0	0	0	35	11.3	135	1.9	15	24	23	8.7	96	0.8	155	135	4.2	0	0	0.23	0	1.67	1.2	19.2	33.3	19	120
10224976	26148096	33880358	55	59	80	7.13	-4	28	3.3	0	0	0	0	0	0	0	0	0	0	0	0	0	1	0	1	0	25.7	8	431	18.8	17	24	11	8.3	99	0.7	166	134	4.1	0	0.564	0.752	1.88	14.288	1.4	15	38.4	11	74
10225055	23223406	39406113	31	42	62	7.26	0	29	2.7	0	0	0	1	0	1	0	0	0	0	0	1	0	0	0	0	0	42.7	13.3	221	17.6	16	24	17	8.5	106	0.9	162	146	4.6	0.02	0.02	0.99	1.23	16.2	1.1	12.3	24.9	24	67
10225380	25236492	38111054	71	45	49	7.24	-6	22	4.1	0	1	0	0	0	1	0	0	1	0	0	0	0	0	1	0	0	29.6	9.3	69	47.5	11	21	28	9	113	1.3	145	138	4	0	0	3.283	6.65	39.425	1.4	14.7	36.1	117	124
10225380	25815808	35121579	67	224	50	7.26	-4	23	1.2	0	1	0	0	0	1	0	0	1	0	0	0	0	0	1	0	0	32.6	10.7	141	40.4	14	22	38	7.9	111	1.2	163	141	4.4	0	0	0.948	5.688	31.428	1.3	13.5	29.2	38	96
10225619	21605488	39527567	101	58	64	7.2	-3	26	1.5	0	1	0	0	0	0	0	0	1	0	0	0	0	0	0	0	0	54.1	17.9	182	17.2	15	24	23	7.9	110	1.8	141	140	5.3	0	0	1.376	0.688	7.224	1.9	19.8	64.3	120	78
10225882	24656116	33590571	38	45	45	7.37	0	27	1.1	0	0	0	0	0	0	0	0	0	0	0	0	0	1	0	0	0	41	13	233	8	16	21	34	7.6	108	1.2	152	140	4.7	0.032	0.008	0.208	0.168	7.592	1.1	12.2	27.8	10	46
10226912	23853148	37143047	64	78	52	7.22	-6	22	1.5	0	1	0	0	0	1	0	0	1	0	0	0	0	0	0	0	0	47.7	15.9	249	26.9	20	21	36	8.5	107	1.4	201	141	5.5	0.07	0.0292	0.29	0.97	21.81	1.6	17.7	37.6	208	118
10227155	25753333	38971280	64	27	53	7.3	3	31	1.5	1	1	0	0	0	0	0	0	0	1	1	0	1	0	0	0	0	36.8	11.7	177	9.8	27	26	89	9.7	91	15	534	142	6.7	0.01	0	0.69	0.24	6.2	1.2	12.6	28.9	20	54
10228423	23765600	32393155	64	62	68	7.42	16	44	1.1	0	1	0	0	0	1	0	0	0	0	1	0	1	1	0	0	0	29.4	8.9	684	18	16	33	48	9.4	77	3.8	178	123	4.4	0.05	1.326	1.2636	1.02	14.23	1.2	12.9	30.9	9	83
10228423	26753787	39537655	43	72	79	7.24	15	46	1.6	0	1	1	1	0	1	0	0	0	0	1	0	1	1	0	0	0	27.7	8.3	375	6.8	8	47	35	9.4	88	0.6	282	136	4	0.05	0.01	0.51	0.82	5.4	1.2	13.5	29.8	32	175
10228423	29022625	34929092	45	81	85	7.19	1	31	1.8	0	1	0	0	0	1	0	0	0	1	1	0	1	1	0	0	0	38.6	11.3	454	15.6	11	31	23	9.6	111	1.1	232	139	6.8	0	0	2.92	0.41	13.55	1.4	15.3	34.5	10	90
10229264	25809401	32643695	39	76	52	7.39	4	33	0.9	0	0	0	1	0	1	0	0	0	0	0	0	0	0	0	0	1	40.5	11.7	220	13	14	29	10	8.7	103	0.6	133	140	9.3	0.02	0.05	2.59	0.38	4.95	1.1	12.1	29.1	27	133
10229302	26194242	30506381	27	66	32	7.51	2	26	1.6	0	1	0	0	1	0	0	0	0	0	1	0	1	0	0	0	0	37	12.2	184	11	14	24	21	8.9	104	1.5	153	141	5.4	0.04	0.13	2.24	1.22	7.33	1	10.9	25.7	22	103
10229323	25045444	37887738	46	35	48	7.41	4	31	1.2	0	0	0	0	0	0	0	0	0	1	0	0	0	0	0	0	0	40.9	13	209	15.7	11	30	21	8.8	104	0.8	107	141	4.4	0	0	0.722	0.21	7.2376	1	10.5	32	47	47
10229726	29014215	39591617	31	114	64	7.2	-3	26	1.1	0	0	0	0	0	0	0	0	0	0	0	0	0	1	0	0	0	27.1	8.7	163	6.5	11	23	8	8.1	108	0.7	100	142	4.2	0	0.06	1.5925	0.63	3.5169	1.3	15.4	25.4	16	57
10229778	21201224	37520256	40	22	71	7.32	5	38	1.1	0	1	0	0	1	0	0	0	0	0	0	0	0	1	0	0	0	31.5	9.4	290	7.7	12	34	24	8.7	100	1.3	140	146	4.7	0.02	0.13	0.52	0.72	6.28	3.5	38.3	42.9	11	72
10229919	29837657	36160966	75	47	27	7.41	-5	18	0.8	0	0	0	0	0	0	0	0	0	0	0	0	0	0	0	0	0	41.9	13.3	615	8.5	16	24	33	6.8	106	0.6	184	140	4.5	0	0	0.426	0.255	7.735	1.3	15	150	32	124
10230495	27743940	34697846	100	101	49	7.22	-8	19	1.8	1	1	0	0	0	0	1	0	0	1	1	0	1	0	0	0	0	32.8	9.7	92	10.7	10	19	33	9	118	3.1	79	145	5	0.07	0.06	1.24	1.03	8.17	1.8	20	45.9	13	112
10230936	20449497	34698361	61	52	42	7.33	-3	23	2.5	1	1	0	0	0	1	0	0	0	0	0	0	1	0	0	0	0	32	10.4	160	9.1	22	25	73	8.9	101	2.1	148	141	5.1	0.01	0.01	0.14	0.3	8.62	4.7	50.5	41.3	483	171
10231270	26140624	34662519	28	141	44	7.49	10	34	1.1	0	0	0	0	0	1	0	0	0	0	0	1	0	0	0	0	0	28.1	9.1	603	15.2	12	34	6	9.4	91	0.7	161	134	3	0	0.608	0.912	1.976	11.4	1.9	20.2	150	19	71
10232271	28295126	32026882	58	36	37	7.38	-2	23	1.6	1	0	0	0	0	0	0	0	0	0	0	0	0	0	0	0	0	34	11.8	59	4.8	15	22	11	7.5	105	0.7	143	138	3.8	0	0	0.18	0.12	0.8	1.5	15.9	82.5	35	44
10233088	22900482	35418309	33	127	40	7.35	-3	23	2.5	0	0	0	0	0	0	0	0	0	0	0	0	0	1	0	1	0	46.8	13.6	290	16.3	18	22	13	9.6	104	0.9	194	138	4.4	0	0	0.6018	0.52	6.89	1.7	18.8	35.7	34	77
10233088	24630582	34141666	33	53	53	7.29	-1	27	3.7	1	1	0	0	0	0	0	0	0	0	0	0	0	1	0	1	0	45.6	13.5	285	11.2	21	21	10	9.5	102	0.9	160	137	4.8	0.06	0.29	0.97	0.62	6.13	1.2	12.8	35	7	103
10233233	27861185	38647477	96	48	46	7.32	-3	23	2	0	0	0	0	0	0	0	0	1	0	0	0	0	0	1	0	0	24.8	8.2	64	13.2	15	24	49	8.9	97	2.3	116	134	4.3	0	0.01	0.32	0.4	12.41	3.2	34.7	57.3	48	89
10233597	23530742	32730436	33	34	36	7.44	0	25	2.3	1	1	0	0	0	0	0	0	0	0	0	0	0	0	0	0	0	31.4	9.7	245	18.8	12	25	24	8	111	0.6	121	145	3.9	0.07	0.01	1.14	1.42	15.8	4.3	46.6	41.2	32	87
10233597	27468267	33861332	59	98	50	7.25	-5	23	1.1	1	1	0	0	0	0	0	0	0	0	0	0	0	0	0	0	0	33.3	10.2	401	18	15	23	29	8.5	113	0.8	172	149	4.1	0	0	1.84	0.4796	16.03	1.5	15.8	27.1	40	90
10235988	29909856	30162020	44	18	59	7.39	10	35	1.5	0	1	0	0	0	0	0	0	0	0	0	0	1	0	0	0	0	24.7	7.7	198	16.7	10	33	34	9.2	99	1.4	108	140	4.5	0.1	0.02	0.49	1.02	15.41	2.7	29.2	47	6	105
10236108	21437036	39378505	17	78	36	7.44	0	25	1.1	0	0	0	1	0	0	0	0	0	0	0	1	0	1	0	0	0	46.4	15.8	238	17.3	16	23	18	8.9	103	1.1	165	142	7	0.07	0.03	1.7	0.8	14.51	1.1	11.6	26.5	22	64
10236222	23831668	38663094	61	318	39	7.3	-6	20	2	0	1	0	0	0	0	0	0	0	0	0	0	0	0	0	0	1	39.3	12.8	106	6.4	23	21	15	8.8	102	1.5	114	136	5.7	0.02	0.01	0.64	0.41	3.64	1.2	12.5	25	38	171
10236326	22813114	37307878	78	200	36	7.29	-8	18	3.9	1	1	1	0	0	1	0	0	0	0	0	0	1	0	0	0	0	27.5	8.7	254	15.3	23	17	55	8.3	108	2.5	173	135	6.3	0	0.1	0.32	0.2667	11.0124	2	21.1	150	14	55
10236942	21834040	35201523	135	41	36	7.35	-4	21	5.9	0	0	0	0	0	0	0	0	1	0	0	0	0	0	0	1	0	25.2	8.6	26	0.8	34	18	66	9.2	106	2.4	131	141	5.8	0	0	0.09	0.01	0.75	4.7	51.5	150	3929	592
10237225	21338099	39982667	30	24	66	7.3	4	32	1.1	0	1	0	0	0	1	0	0	0	0	0	0	0	0	0	0	0	33.3	10.2	146	13.9	12	31	17	8.8	103	0.8	166	143	4	0	0	0.53	0.464	8.4	1.5	16.7	33.5	16	125
10237665	29914524	30765788	77	69	41	7.42	1	28	1.3	1	1	0	0	0	0	0	0	0	0	1	1	0	0	0	0	0	35.2	11	75	3.9	14	26	23	8.3	110	0.5	143	143	3.9	0	0.27	1.32	0.56	15.561	1.4	14.9	23.7	27	50
10237748	22851727	34699399	35	29	42	7.36	-2	25	1.6	0	1	0	0	0	0	1	0	0	0	0	0	1	0	0	0	0	26	8.8	124	11.4	19	23	59	8.9	99	1.4	100	137	4.2	0	0	1.05	0.49	13.2	1.3	14	30.9	15	146
10238707	23440316	34483207	58	154	33	7.33	-7	17	0.9	0	1	0	0	0	0	0	0	0	1	0	0	0	0	0	0	0	23.3	7.5	102	6.5	11	16	39	8.3	109	3.4	97	134	3.7	0.01	0.11	0.37	0.29	4.42	1.4	15.6	31.9	39	247
10239527	21190092	33338367	54	76	30	7.37	-7	17	3.8	0	1	0	0	0	1	0	0	0	1	0	0	0	1	0	0	0	37.9	12.7	415	13.6	23	20	32	9.7	103	1.4	371	133	6.1	0.14	0	1.77	0.68	11.02	1.5	16.2	66.2	10	100
10240102	25637992	36616884	82	73	66	7.19	-4	26	2.3	0	0	0	0	0	1	0	0	0	0	0	1	0	0	0	0	0	40.9	13.6	262	21.5	20	24	22	8.5	103	0.7	186	138	4.3	0	0.0326	1.0857	0.65	18.02	1.2	13	36.4	143	57
10240784	26416971	30704180	98	36	62	7.37	7	37	1.2	0	1	0	0	0	0	0	0	0	1	1	0	0	0	0	0	0	29.4	9.6	305	15.7	17	31	37	8.9	107	1	188	139	5.2	0	0.49	0.78	0	8.44	1.6	17.2	29	45	71
10240923	29953191	30324889	52	70	46	7.36	0	27	2.2	0	0	0	0	0	1	0	0	0	1	0	0	0	1	0	1	0	39.5	13.4	267	13.2	14	26	24	12	104	0.7	277	137	5.7	0.0107	0.0107	0.321	0.4922	9.8547	1.2	12.5	29.9	18	73
10244629	29363741	37902320	30	96	45	7.35	0	26	1.4	1	1	0	0	0	0	0	0	0	0	0	0	0	0	0	0	0	39.4	13.4	187	22.7	11	30	41	9.5	106	1.3	125	139	5.4	0.04	0.12	2.25	1.03	13.94	1.3	14.4	25.7	16	45
10244884	24320339	37378106	65	389	34	7.44	0	24	1.6	0	0	1	0	0	0	0	0	1	0	0	0	1	0	0	0	0	38.1	12.3	152	15.2	24	23	25	8.2	109	2.7	169	143	5.9	0	0	0.744	0.15	8.778	1.5	16.1	59.1	166	31
10245082	21497971	35825770	66	190	32	7.52	4	27	1.8	0	0	1	0	0	0	0	0	0	1	0	0	0	0	0	0	0	30.4	10.5	458	18.6	14	30	9	8.2	96	1	188	136	3.5	0	0	1.133	0.3111	16.185	1.2	23.5	33.5	19	72
10245250	26727785	32875883	106	274	42	7.22	-10	18	9	0	1	0	0	0	0	0	0	1	1	0	0	0	1	0	0	0	34.8	11.8	120	13.4	25	24	14	12.9	110	1.1	343	148	6.1	0.02	0.02	2.34	1.24	11.26	1.8	19.9	81.4	1318	85
10245522	21883382	33208613	31	254	40	7.43	2	26	1.2	0	0	0	1	0	0	0	0	0	0	0	0	0	0	0	0	0	35.4	11.5	142	12.2	11	26	27	8.4	103	1	146	138	4.3	0.04	0.02	0.561	1.48	7.27	1.4	15.1	90.9	137	302
10245923	21501231	37302887	33	167	38	7.39	-2	22	2.2	0	1	0	0	0	1	0	0	0	1	1	0	0	0	0	0	0	44.4	13.9	286	15.5	19	24	27	10	100	1	280	139	4.5	0.04	0	0.95	0.24	14.09	1	11.3	26.1	48	53
10246238	20570397	32949764	51	76	59	7.26	-1	28	3	0	0	0	1	0	0	0	0	0	0	0	0	0	0	0	0	0	41.8	12.9	225	10.3	14	25	33	7.8	117	3.2	75	156	4.2	0	0	0.8184	0.23	9.5584	1.3	13.9	29.8	43	93
10246670	26812375	37488447	45	85	61	7.06	-14	18	4.5	0	1	0	0	0	0	0	0	1	1	0	0	0	0	0	0	0	37.4	11.9	260	4.8	19	23	35	9	108	1.8	126	142	4.3	0.036	0.064	1.184	0.224	2.492	1.3	14.8	28.1	19	291
10246901	25432788	30272416	92	56	36	7.12	-17	12	6.8	0	0	0	0	0	0	0	0	0	1	0	0	0	0	0	0	0	25.7	7.7	118	8.9	29	13	47	7.7	103	2.2	310	134	5.8	0	0	0.47	0.41	7.21	6.1	64.9	41.7	1064	301
10247013	26886816	36814201	26	67	55	7.4	8	33	0.6	1	1	0	0	0	0	0	0	0	0	0	0	0	0	0	0	0	31.6	10.1	194	7.4	8	32	21	8.6	102	0.8	101	137	4.3	0.03	0.16	0.98	0.79	5.35	1.2	15.3	33.3	57	115
10247013	27586411	33716412	37	36	83	7.26	7	35	0.6	0	1	0	0	0	0	0	0	0	0	0	0	0	0	0	0	0	29.3	8.9	133	10.1	15	34	39	8.5	103	0.5	125	146	4.5	0.01	0	2.28	0.54	6.9312	1.1	14	24.2	5	140
10247013	28397286	35251666	42	29	68	7.37	12	39	0.9	0	1	0	0	0	0	0	0	0	0	0	0	0	0	0	0	0	27.4	7.5	248	7.2	14	36	42	8.9	98	0.7	107	147	4.7	0.01	0	0.26	0.51	6.39	1.1	13.3	46.1	5	78
10247228	23902528	34836936	40	35	49	7.29	-4	25	1.3	1	1	1	1	0	0	0	0	0	0	0	0	0	0	0	0	0	39.2	14	104	18.2	12	23	21	8	113	0.6	118	144	4.5	0.17	0.35	1.04	1.21	14.53	1.4	14.8	28.7	13	50
10247357	24391454	31726457	51	48	33	7.41	-2	22	1.9	0	0	0	0	0	0	0	0	0	0	0	0	0	1	0	1	0	36	12.1	150	7.7	19	21	14	8.4	95	0.7	104	131	4.5	0.0273	0.14	0.89	0.39	6.29	1	12	33.9	30	75
10247549	28809590	39243385	106	46	61	7.18	-6	24	2.6	1	0	0	0	0	0	0	0	0	0	0	0	1	0	0	0	0	36.7	11.8	302	20.3	25	27	83	8.9	104	3.8	205	136	6.2	0.0286	0.0143	1.1368	0.6699	18.4933	1.6	17.5	150	670	90
10247690	25572595	38237869	36	56	56	7.42	9	38	1.4	1	1	0	0	0	1	0	0	0	0	1	0	0	1	0	0	0	26	7.5	277	7.8	16	31	28	9	97	1	131	143	4.3	0.04	0.27	1.05	0.53	4.35	1.1	12.2	24.3	7	54
10248191	21618503	37277287	73	56	36	7.49	4	28	1.9	0	1	0	0	0	0	0	0	0	1	0	1	0	1	0	0	0	29.8	9.6	29	2.6	18	27	46	8.4	92	1.1	314	131	5.1	0	0	0.7	0.16	1.69	1.5	16.2	32.8	21	113
10249699	24955103	34378808	71	196	29	7.29	-10	15	1.6	0	0	0	0	0	0	0	0	1	0	0	0	0	0	1	0	0	23.5	7.7	78	26.6	26	9	199	8.7	107	4.6	99	140	5.3	0	0.47	0.7	0	22.23	6.5	71.1	150	239	140
10250007	25898366	32820625	40	71	28	7.44	-3	20	1	0	0	0	1	0	0	0	0	0	1	0	1	0	0	0	0	0	45	15.3	252	17	18	18	13	9.1	108	0.6	196	142	3.8	0.02	0	0.87	0.56	13.11	1.1	11.5	78.7	11	54
10250051	28402056	37354080	32	102	42	7.31	-5	20	1.6	1	1	1	0	0	0	0	0	0	0	0	0	1	0	0	0	0	36.9	11.4	247	13.6	14	23	35	8	104	1.7	187	141	4.6	0.04	0	1.29	1.48	11.44	2.7	29.7	103.6	38	70
10250736	23760188	34634242	48	141	41	7.28	-6	20	3.9	1	0	0	0	0	1	0	0	0	0	0	0	0	0	0	0	0	41.3	12.1	234	21.5	17	24	22	7.8	108	1.3	226	137	4.3	0	0	0.9	1.1	21.5	1.2	12.9	150	156	126
10251081	23357868	31837479	55	126	48	7.38	2	29	1.6	0	0	0	0	0	0	0	0	0	0	0	0	0	1	0	1	0	34.8	10.2	169	129.4	14	28	29	7.9	114	1	100	150	4.2	0	0	71.15	0	1.45	1.8	19.9	32.6	22	109
10251182	21448805	31439654	34	97	47	7.34	0	26	1.6	1	1	1	1	0	1	0	0	0	0	1	0	1	0	0	0	0	30.5	9.6	252	12.6	15	25	21	7.7	103	1.2	235	139	4	0	0	0.23	0.62	11.288	1.9	20.4	62.7	24	76
10251613	24009239	34419909	28	31	69	7.28	1	34	1	0	0	0	0	0	0	0	0	0	0	0	0	0	0	0	0	0	35.5	11	180	14.4	12	31	11	8.7	104	0.8	107	142	4.4	0.08	0.17	1.41	0.94	11.72	1.3	13.5	28.3	26	56
10252642	20572271	37734261	80	23	48	7.29	-4	24	3	0	0	0	0	0	1	0	0	1	0	0	1	0	0	0	0	0	41.4	13.1	193	9.3	23	15	37	10	101	1	125	135	5	0.03	0	0.31	0.57	9.18	2	22.2	57.6	38	158
10252795	21348633	31040016	56	48	32	7.39	-4	20	4.5	0	0	0	0	0	0	0	0	1	1	0	0	1	0	1	0	0	27.6	9.5	131	7.1	19	20	21	9.5	114	1.4	156	148	3.9	0.0074	0.0925	0.3959	0.2886	2.9156	2.3	24	60.8	20	55
10253349	24459776	33176422	86	73	85	7.13	-3	30	1.5	0	0	0	0	0	0	0	0	0	1	1	1	1	0	0	0	0	42.7	12.5	245	16	20	24	39	8.1	96	4.2	428	135	7	0.05	0.44	1.4	0.46	10.78	1.3	14.4	28	14	313
10253349	26415640	34369598	32	102	23	7.35	-12	12	1.1	1	0	0	0	0	0	0	0	0	1	1	1	1	0	0	0	0	41.1	12.1	268	12.4	23	26	81	9.8	93	4.1	395	136	5	0.12	1.87	1.22	0.52	5.05	1	10.6	37.6	69	1415
10254774	21124863	38236413	29	423	41	7.38	0	25	0.6	0	0	0	0	0	1	0	0	0	0	0	0	0	0	0	0	0	32.4	11.3	176	13.4	15	22	18	8	116	0.9	169	147	5.6	0.0268	0.2814	2.412	0.2948	10.385	1.4	15	33.1	16	54
10254956	21618706	33817343	105	48	82	6.88	-21	17	5.4	0	0	0	0	1	0	0	0	0	1	0	0	0	1	1	0	0	30	9.8	217	10.9	18	19	20	8.7	115	0.7	160	143	5	0.07	0.37	0.96	1.15	8.07	1.7	18.9	150	27	176
10255303	22581095	34169232	24	38	52	7.34	1	27	2.8	0	0	0	0	0	1	0	0	0	0	0	0	0	0	0	0	0	42.9	14.5	266	11.4	19	19	7	9.8	103	0.9	179	141	4.8	0	0.15	1.3	0.54	9.37	1.4	16.6	39.4	28	101
10255799	27970282	37474381	57	57	58	7.35	3	33	2.6	0	0	0	0	0	0	0	0	0	0	0	0	0	0	0	0	0	33.4	10.8	375	17.3	24	28	107	8.8	96	5.2	181	139	3.8	0	0	0.94	1.07	11.39	4.4	49.9	30.7	83	57
10255915	28369107	39169291	45	96	37	7.43	0	25	0.9	0	0	0	0	0	0	0	0	0	0	0	0	0	0	0	0	0	40.7	13.8	233	4	15	26	6	8.1	106	0.7	101	140	3.9	0	0	0.52	0.12	2.52	1.2	13.1	28.5	53	42
10256269	23558397	38316442	66	209	36	7.51	6	30	1.3	0	0	0	0	0	0	0	0	0	0	0	0	1	0	0	0	0	27	9.3	146	19.9	18	31	49	8.2	99	4	145	142	3.5	0.0199	0.0597	1.1542	0.3781	18.2881	1.4	16	150	33	25
10256586	22049423	35065334	49	37	52	7.29	-3	24	2.1	0	0	0	1	1	0	0	0	0	1	0	0	0	0	0	0	0	43.7	13.8	212	21	15	24	52	8.6	134	2.8	393	171	4	0.1	0.01	2.41	1.03	17.29	1.1	12.3	31.9	11	85
10256956	24343369	34856829	109	42	41	7.28	-7	19	1.3	0	0	0	1	1	0	0	0	0	1	0	0	0	0	0	0	0	26.9	9.2	31	10.6	16	20	109	6.7	109	4.2	234	142	4	0	0	0.53	0.32	9.65	1.6	17.9	23.8	33	72
10257550	20105129	39064261	72	189	38	7.3	-6	19	2	1	1	1	0	0	1	0	0	0	1	0	0	0	0	0	0	0	40.6	12.4	249	22.7	20	20	57	8.7	105	3.9	388	136	6	0.1	0.01	1.1	1.13	18.52	3.5	39.2	150	40	102
10257550	28992436	36859311	47	217	38	7.45	3	27	3	1	1	1	0	0	1	0	0	0	1	0	0	1	1	0	0	0	24.5	7.4	253	7	20	27	139	8.7	91	2.8	174	133	4.5	0.03	0.51	1.5	0.61	4.34	3.8	42.4	45.2	13	131
10257607	22248897	37679326	50	45	59	7.08	-14	19	1.9	0	1	0	0	0	1	1	1	0	0	0	0	1	0	0	0	0	16.1	5.1	152	12.3	18	21	83	9.4	107	1.5	99	144	4.3	0.01	0.07	1.22	0.5	5.08	3.6	40	40.6	218	65
10257895	21725918	31492353	32	77	28	7.44	-4	18	0.9	0	0	0	1	0	0	0	0	0	0	0	0	0	0	0	0	0	35.5	12.3	158	7.8	21	18	18	8.4	109	1.2	97	139	5.1	0	0.19	0.518	0.26	4.536	1.5	16.8	33.7	69	86
10257995	21133013	30787686	41	52	53	7.25	-4	24	4.3	0	0	0	0	0	0	0	0	0	0	0	0	0	0	0	0	0	32.5	8.4	187	8.6	18	24	19	8.6	103	0.5	122	145	4.7	0.0415	0.018	1.85	0.43	7.3954	1.6	13.2	41.5	126	121
10258020	23814574	36330598	34	64	82	7.34	14	46	0.5	0	1	0	0	0	1	0	0	0	0	0	0	0	0	0	0	0	40.9	12.3	293	8	12	42	17	9	88	0.8	132	140	5.2	0.02	0.08	1.39	0.91	5.58	1	12.3	30.5	12	155
10258020	23994346	31725746	48	39	57	7.39	7	36	1.5	0	0	0	0	0	1	0	0	0	0	0	0	0	0	0	0	0	48.5	15.1	280	10.8	11	33	27	8.4	100	1.1	145	142	5.9	0	0	0.6	1.33	8.87	1.2	12.8	28.8	28	52
10258162	21744088	32917252	51	41	45	7.37	0	27	1.8	0	1	0	0	0	0	0	1	0	0	0	0	0	0	0	0	0	31.2	10.1	315	19.9	12	30	32	7.7	111	0.5	112	142	4.9	0.0398	0.0796	1.8109	0.8358	17.1339	1.2	13.3	38.1	21	67
10258162	25765696	39010522	43	41	51	7.44	8	36	0.7	0	1	0	0	0	0	0	0	0	0	0	0	0	0	0	0	0	32.8	10.8	295	14	10	32	29	8.5	98	0.6	91	136	3.7	0.042	0.238	3.584	0.756	9.38	1.1	11.9	150	15	127
10258176	22637359	38397008	109	30	57	7.13	-17	12	16	1	1	0	0	0	0	0	0	0	0	0	0	0	0	0	0	1	43.8	12.6	126	23.8	37	16	33	8.5	100	3.4	427	142	7	0.13	0.03	2.47	1.19	19.63	15.4	150	150	1288	245
10258176	23448953	36421163	33	27	50	7.28	3	28	1.8	0	1	0	1	0	0	0	0	0	0	0	1	0	0	0	0	1	36	11.8	248	12.6	15	21	10	8.6	113	0.6	97	137	3.4	0.01	0.1778	2.5	0.5358	7.95	1.1	18.5	90.7	21	105
10258826	22395303	35050893	96	85	65	7.32	4	35	1	0	0	1	0	1	0	0	0	0	0	0	1	0	1	0	1	0	31.8	9.9	479	13.8	11	29	22	9	100	0.8	162	139	5.1	0.03	0.01	0.22	0.53	12.87	1.1	12.3	31.5	134	151
10258826	23978961	34143346	42	32	45	7.41	2	30	1	0	0	1	0	1	0	0	0	0	0	0	0	0	1	1	1	0	41.7	14	368	17.2	12	22	15	9	105	0.8	130	136	5	0.02	0	0.8	1.57	14.71	1.2	13.5	31.9	42	126
10259507	21201144	31215772	48	47	84	7.17	14	44	0.9	0	1	0	0	0	1	0	0	0	0	0	0	0	0	0	0	0	45.6	12.4	163	6.9	7	43	20	8.9	101	0.8	163	149	5.2	0.02	0	0.28	0.08	6.32	1	11.3	27.5	29	66
10259507	21339306	36791008	44	185	91	7.25	8	39	1.8	0	1	0	0	0	1	0	0	0	0	0	0	0	0	0	0	0	45.4	12.7	206	10.1	12	39	37	9.3	97	1.1	214	144	4.9	0	0	1.08	1.4	7.1	1.1	12	27.4	50	68
10259507	22399579	36225312	32	79	98	7.2	5	37	0.8	0	0	0	0	0	1	0	0	0	0	0	0	0	0	0	0	0	44.2	13	173	7.4	11	34	22	9.5	100	0.9	131	143	4.3	0.03	0.4	1.48	0.68	4.77	1.1	12.2	29.2	27	70
10259507	27366528	33681140	28	80	55	7.16	13	45	1.2	0	1	0	0	0	1	0	0	0	0	0	0	0	0	0	0	0	43.8	12.7	181	9.2	9	41	21	9.1	100	0.8	175	146	4.3	0.06	0.052	1.94	0.3388	4.6968	1.1	11.8	28.7	28	68
10259507	29639211	38285086	75	66	95	7.24	9	43	0.6	0	1	0	0	0	1	0	0	0	0	0	0	0	0	0	0	0	41.7	11.7	159	10	13	37	27	8.7	100	1.1	236	145	7.5	0.05	0.43	1.53	0.68	6.02	1	10.5	35.2	34	70
10259667	24389378	35629197	33	33	49	7.41	4	32	1.5	1	1	1	0	0	1	0	0	0	0	1	0	0	0	0	0	0	28	9.6	209	15.5	11	31	14	8	97	0.7	275	133	3.9	0.0238	0.119	0.5831	0.4165	10.7695	1.2	13.5	39	24	67
10259898	23409326	31628207	34	36	49	7.29	-4	25	1.3	0	1	0	0	0	0	0	0	0	0	0	0	0	0	0	0	0	40.9	13.5	327	13	15	22	28	8.5	107	1.2	154	139	4.7	0.0198	0.0297	1.3563	0.8019	7.7022	2.9	30.6	41.2	28	63
10260254	28861371	33528731	58	115	30	7.33	-8	17	1.7	0	1	0	0	0	0	0	0	0	0	1	0	1	0	0	0	0	35.6	11.6	324	10.3	21	22	37	9.4	102	2.5	160	141	4.7	0.01	0	1.25	0.55	7.34	2.1	23.2	134	17	110
10261084	21233860	38244643	59	201	36	7.47	3	27	1.7	0	1	0	0	0	0	0	0	0	0	0	0	0	0	0	0	0	32.5	10.4	314	16	13	24	61	7.6	131	1.2	155	164	3.4	0.096	0.08	1.712	0.272	13.84	2.8	28.4	34.1	212	115
10261293	25985150	31050797	80	117	30	7.38	-5	18	10.4	0	0	0	0	0	0	0	0	0	0	0	0	0	0	0	0	1	28.5	9.5	93	19.5	32	18	57	7.5	108	1.8	162	145	7.4	0.0225	1.01	27.71	0.312	16.96	1.8	19.3	50.8	104	306
10261771	22432336	36991816	52	45	88	7.37	20	53	1.1	0	1	0	1	0	1	0	0	0	0	0	0	0	1	0	0	0	28.3	9.2	150	9.2	9	45	42	8.7	99	0.8	137	144	5	0.0092	0.0092	0.8192	0.5796	8.1052	1.1	12.6	22.1	53	220
10262028	26746356	37198760	59	76	40	7.44	0	23	2.3	0	0	0	1	0	0	0	0	0	0	0	1	0	0	0	0	0	41.6	13.7	278	15.4	13	23	18	9.3	104	0.9	139	139	4.3	0.05	0.2619	1.908	0.85	5.4558	1.1	11.7	26.7	20	126
10262096	23639696	37729668	74	157	52	7.31	0	27	4.8	1	0	0	1	1	0	0	0	0	0	0	0	0	0	0	0	0	41.5	14.1	135	21	15	28	28	9.3	109	1	131	140	4.3	0.0188	0.0658	0.84	0.42	19.74	1.3	14.4	44.6	34	114
10262096	24706516	31379617	68	29	110	7.26	15	52	2.3	0	1	0	1	1	1	0	0	0	0	0	0	0	0	0	0	0	36.2	9.8	140	11.7	12	37	30	8.6	99	1.3	151	143	4.4	0.0088	0.0088	1.1528	0.572	7.0576	1.2	13.5	34.5	55	68
10262096	27692157	38410957	58	235	116	7.2	12	48	0.8	1	1	0	1	1	1	0	0	0	0	0	0	0	0	0	0	0	44.4	14.7	127	4.7	18	39	22	8.6	95	1	200	140	7.1	0	0.045	0.765	1.08	2.61	1	11.8	29.7	19	44
10263098	29438982	32118761	40	41	60	7.33	3	33	1.2	0	1	1	0	0	0	0	0	0	0	1	0	1	0	0	0	0	30.2	9	126	9.5	18	28	63	8.6	97	5.7	210	130	8.6	0	0	0.48	0.19	8.74	1.2	12.7	28	23	375
10264607	24470898	35909644	41	146	41	7.35	-3	22	3.6	0	0	0	1	0	0	0	0	1	0	1	0	1	0	0	0	0	39.7	11.9	120	9.7	16	26	45	9.3	100	2.2	158	139	6.1	0.05	0.15	1.45	0.35	7.63	1.3	14	31	9	105
10265112	21747609	34616742	52	203	28	7.41	-4	18	1	0	0	0	0	0	0	0	0	1	1	1	0	1	1	0	1	0	35.7	11.7	240	10.4	19	23	23	9.3	105	1.1	146	137	4.2	0.0676	0.01	0	0.357	15.12	1.2	13	35.7	17	107
10265482	27115913	32000441	76	56	38	7.43	0	26	1.4	0	1	0	0	0	0	0	0	0	0	0	0	1	0	0	0	0	47	15.2	173	10.5	21	24	80	9.5	109	2.7	142	150	3.9	0.03	0	1.26	0.86	8.72	1.5	16	35.8	16	82
10265482	29476567	32976412	51	65	55	7.45	11	39	2.5	0	1	0	0	0	0	0	0	0	0	0	0	1	0	0	0	0	53.7	17.1	282	14	20	36	82	9.8	104	1.9	483	150	5.8	0.0417	0.42	2.82	0.57	15	9.1	103.7	60.4	21	90
10265554	29843552	36544217	44	24	48	7.35	0	26	1.6	0	1	0	0	0	0	0	0	0	0	0	0	1	0	0	0	0	35.3	10.7	307	20.4	13	25	31	9.3	104	1.9	150	139	5.6	0.06	0.09	1.67	1.61	16.42	1.9	20.4	29.3	21	107
10265815	29770741	35207987	28	35	37	7.43	0	24	2.2	0	0	0	0	0	0	0	0	0	0	0	0	0	0	0	0	0	41.8	13.8	193	11.1	13	24	14	9.4	103	1.1	117	140	4.3	0.08	0.05	1.4356	0.6	8.08	1.3	14.1	78.6	23	61
10266520	26314646	30288153	46	520	38	7.5	6	31	1.6	0	0	0	1	0	0	0	0	0	0	0	0	0	0	0	0	0	31.1	11.1	189	9.5	15	30	10	9.5	98	0.6	137	138	3.7	0.03	0.0637	0.6984	0.3526	9.4328	1.4	15.6	27.2	29	98
10266554	23581194	39673271	25	83	46	7.4	2	30	2.3	0	0	0	0	0	0	0	0	0	0	0	0	0	0	0	0	0	43	13.7	306	13.4	14	26	20	8.9	112	0.8	163	147	4.9	0.0536	0.067	2.4924	1.2998	9.5006	1	11.1	30.6	19	94
10266717	25962974	34685214	57	71	35	7.4	-1	22	1.5	0	0	0	0	0	0	0	0	0	0	0	0	1	0	0	0	0	34.7	11.3	197	7.7	24	24	48	8.3	94	6.5	154	135	4.6	0.03	0	0.75	0.48	6.35	1.3	14.6	150	35	124
10266851	24727287	31948692	40	81	47	7.32	-2	25	1.2	0	0	0	0	0	0	0	0	0	0	0	0	1	0	0	0	0	35	10.8	225	10	18	22	29	9.6	107	1.5	190	144	4.3	0.03	0.01	0.48	0.15	6.69	1.2	12.5	29.6	11	92
10267019	23182409	38231936	42	262	38	7.37	-2	23	1.2	1	1	0	0	0	0	0	0	0	0	0	0	1	0	0	0	0	48	16.4	266	16	19	21	35	9.4	105	2.1	129	143	4.5	0.04	0.0472	1.2753	0.67	13.31	1.1	11.6	58.8	31	88
10267680	24304794	36979421	39	79	41	7.38	-1	24	1.3	0	0	0	0	0	1	0	0	0	0	0	0	0	0	0	0	0	35	11.3	196	20.1	13	22	13	9.2	107	1.1	147	139	4.9	0.04	0.01	1.86	1.94	13.47	1.4	14.9	28.4	105	67
10267709	22950361	32344444	48	82	32	7.39	-4	20	2	0	1	0	0	1	0	0	0	0	1	0	0	0	0	0	0	0	39.5	13.8	213	22.8	19	21	15	8.9	99	0.9	302	135	4.4	0.0912	0.0228	8.6868	1.0032	13.0188	1.1	11.4	26.3	244	165
10267709	29208757	36424749	36	39	38	7.44	1	27	2	0	1	0	0	0	0	0	0	0	1	0	0	0	1	0	0	0	45.8	15.9	278	28.7	21	30	24	11.8	108	1.1	362	147	4.6	0	0.233	15.785	2.796	11.48	1.1	12.5	26.5	9	184
10267884	28717128	39987045	30	59	33	7.48	2	25	1.5	0	0	0	0	0	0	0	0	0	0	0	0	0	0	0	0	0	40.2	13.4	249	13.4	12	26	18	8.8	105	1	160	143	4.3	0.04	0.2172	1.17	0.6	6.32	1.2	12.8	28.6	116	91
10268311	23042403	37049421	20	79	34	7.42	-1	23	1.4	0	0	0	0	0	0	0	0	0	0	0	0	1	1	0	0	0	44.5	13.9	170	9.7	16	26	27	8.9	105	1.2	84	143	4.1	0.02	0.1	0.45	0.53	8.57	1	10.8	23	45	106
10268465	26971392	36126597	49	75	33	7.47	0	25	1.2	1	1	0	0	0	0	0	0	0	1	0	0	0	0	0	0	0	37.7	13.1	153	34.8	19	23	18	8.5	108	1	205	136	4.6	0.0348	0.1392	3.8416	1.74	29.232	1.9	21	63	28	21
10268877	25076101	30616519	48	98	44	7.33	-2	24	3.1	1	1	0	0	0	0	0	0	0	1	0	0	0	0	0	0	0	30.8	9.7	213	8	16	26	55	7.6	101	1	250	137	3.9	0.016	0.264	0.832	0.36	6.528	1.6	17.4	150	33	418
10268877	25238883	30109460	71	125	59	7.1	-11	19	8.7	1	1	0	0	0	0	0	1	1	1	0	0	0	0	0	0	0	41.2	14	246	10.3	24	25	61	8.7	106	1.8	283	141	6.5	0.0405	0.0972	1.458	0.5508	5.9535	1.9	19.9	44.5	51	117
10269234	24100542	32323717	36	123	37	7.38	-2	23	1.1	0	1	0	1	1	0	0	0	0	1	0	0	0	0	0	0	0	32.7	10.2	254	16	18	20	19	10.2	114	1.2	212	146	4.3	0.03	0	1.95	0.6	17.248	1.2	13.2	37.2	351	98
10269658	27621490	30917118	45	81	42	7.37	-1	24	0.6	0	1	0	0	0	1	0	0	0	1	0	0	0	1	0	1	0	26.6	8.2	93	6	13	24	46	7.5	100	1.5	307	135	5.2	0.01	0	0.27	0.34	4.53	2	21.6	150	30	291
10270200	20981761	33554322	36	76	36	7.37	-3	22	3.5	0	0	0	0	0	1	0	0	0	0	0	0	0	1	0	0	0	37.3	11.5	91	27.8	20	21	14	9	105	0.6	285	139	4.4	0	0.2	16.4	0.28	8.04	1.1	12.2	25.7	14	67
10271174	26331353	34802446	138	343	74	7.01	-14	20	9.4	0	0	0	0	0	1	0	0	1	0	0	0	0	0	0	0	0	34.9	11.2	110	13.7	24	24	32	11.5	103	2	291	140	4.5	0	0	0.75	0.29	11.73	3.3	34.9	73.8	5640	131
10271227	20282439	35759923	78	40	46	7.38	0	28	2.5	1	1	0	0	0	0	0	0	0	0	0	0	1	0	0	0	0	40.7	13.7	187	24.6	19	25	43	9.5	100	2	162	140	5.2	0.04	0	0.35	1.25	15.74	1.6	17.8	26	420	147
10271367	24962829	33708073	108	53	43	7.14	-14	15	4.1	0	0	0	0	0	0	0	0	1	0	0	0	0	0	0	0	0	39.4	11.2	138	2.1	29	16	69	7.2	123	3.9	349	150	6.5	0	0	0.51	0.08	0.02	1.8	19.8	34.1	1182	35
10272425	22961529	34473424	32	107	48	7.37	1	29	3	0	1	0	0	0	1	0	0	0	1	0	0	0	1	0	0	0	52.7	16.5	407	19.5	21	28	18	8.8	100	1	269	136	4.4	0.13	0.2	3.03	1.26	14.62	1.2	12.5	32.3	17	131
10274368	20893251	39677307	54	28	69	7.25	0	32	0.9	0	1	0	0	0	0	0	0	0	1	0	0	0	0	0	0	0	37.4	11.6	275	9.8	14	33	45	9.2	103	1.7	100	143	5.5	0.02	0.02	0.88	0.67	6.29	2.9	31.8	82.2	32	104
10274437	25403193	31962991	41	147	73	7.26	4	32	0.6	0	0	0	0	0	0	0	0	0	0	0	0	0	1	0	0	0	27.4	8.2	354	14.4	10	34	15	8.6	106	0.6	130	145	4.5	0.06	0.37	1.91	0.96	8.646	1.4	14.7	30.8	13	116
10274609	22037516	36306378	49	346	44	7.38	0	27	1.3	0	0	0	0	0	1	0	0	0	0	0	0	0	0	0	0	0	36	12.1	187	14.4	16	25	18	8.5	107	0.6	166	138	5.6	0.0432	0.0432	0.7056	0.4464	13.176	4.7	43.9	37.9	409	99
10275318	22152922	35864544	22	36	49	7.35	0	28	2.1	0	0	0	0	0	0	0	0	1	0	0	0	0	0	0	0	0	45.9	14.8	322	18.1	14	23	13	8.4	99	0.8	120	136	4.1	0.04	0	1.48	1.02	15.52	1.1	11.6	33.8	56	106
10276676	23460559	33725834	28	87	61	7.17	-8	21	2.5	0	0	0	0	0	0	0	0	0	0	0	0	0	0	0	0	0	27.2	9.4	489	12.6	12	23	8	9.2	112	0.7	166	142	5.6	0.02	0.13	1.69	0.92	8.19	1.3	13.6	28.9	15	61
10277119	21412538	39825395	32	133	44	7.32	-3	24	3.1	0	0	0	1	0	0	0	0	0	1	0	1	1	0	0	0	0	32.2	10.6	300	15.9	16	26	36	9.4	109	1.4	267	145	4.7	0.0576	0.0288	3.1872	0.4416	5.8752	1.1	12.7	23.4	18	54
10277901	22457836	35649985	54	110	54	7.41	8	35	1.4	0	1	0	0	0	1	0	0	0	1	0	0	1	1	0	0	0	36.9	12	199	8.9	15	31	45	9.6	104	2	317	145	4.1	0.0534	0.0178	0.623	0.3293	7.8765	0.9	9.8	28.8	77	105
10277901	23194882	39832218	60	81	26	7.49	-1	20	2.3	0	1	1	0	0	1	0	1	0	1	0	0	1	1	0	0	0	42.8	13.9	258	9.9	24	22	32	8.7	108	1.9	470	139	4.2	0.0297	0.0198	1.4652	0.2376	8.1378	1.2	12.8	150	12	25
10279740	24413794	31222797	19	220	36	7.42	0	24	1.2	0	0	0	1	0	1	0	0	0	0	0	0	0	0	0	0	0	35.6	11.6	239	13.2	14	21	11	7.4	108	0.6	113	143	4.2	0.0228	0	2.06	0.54	9.1597	1	11.3	25.6	11	47
10280054	20177063	33209656	27	82	49	7.39	3	31	0.9	0	0	1	1	0	0	0	0	0	0	0	0	0	0	0	0	0	40.7	13.3	205	22.2	15	27	16	9.2	106	0.8	116	141	3.9	0.06	0.07	1.5147	1.75	19.4098	1.1	11.5	35.6	66	92
10280129	21648590	37686710	157	130	39	6.82	-29	7	16.8	0	0	0	0	0	0	0	0	0	0	0	0	0	0	0	1	0	28.7	9.6	83	17.5	39	18	70	7.9	110	4.5	420	150	5.5	0	0.153	2.142	2.21	9.69	1.7	18.3	41	143	348
10280594	27581717	36115542	61	134	32	7.46	0	23	3.9	0	0	0	0	0	0	0	0	1	1	1	0	1	1	0	1	0	37.1	10.9	477	21.2	16	22	23	8.1	107	2.3	196	140	5.9	0	0	0.51	2.54	13.35	1.5	16.3	28.9	10	77
10281589	20434998	36207191	39	44	53	7.36	2	31	3	0	0	0	0	0	0	0	0	1	0	0	0	0	0	1	0	0	29	9.1	86	8.9	12	29	18	7.8	108	0.6	165	146	4.9	0.01	0.01	1.31	0.92	4.55	2.4	25.7	34.1	63	132
10281759	22790694	31840907	41	39	83	7.31	11	44	1.1	0	1	0	0	0	1	0	0	0	0	0	0	0	0	0	0	0	31.4	9.3	167	5.2	12	40	21	10.4	98	0.8	162	146	4.7	0.02	0	0.28	0.08	4.84	1.1	11.7	29.5	18	93
10282162	29539628	38138471	40	80	76	7.41	5	36	1.2	0	0	0	0	0	1	0	0	0	0	0	0	1	0	0	0	0	31.5	10.9	360	12.8	13	30	22	9.3	107	1.2	151	140	4.5	0.128	0	0.768	1.28	10.368	0.9	11.3	23.5	43	93
10283819	21802543	34197712	85	321	38	7.13	-16	13	7.1	0	1	0	0	0	0	0	0	1	1	0	0	0	1	0	0	0	41.4	14.6	338	23.9	20	18	21	8.3	111	1.6	199	141	5.6	0.0495	0.033	1.188	0.726	14.487	1.5	16	125.6	865	345
10284038	26501999	30814953	20	46	57	7.4	7	37	1.7	0	0	0	0	0	0	0	0	0	0	0	0	0	0	0	0	0	39.2	12.5	223	6.8	18	34	15	8.5	102	0.9	112	143	3.5	0.03	0.02	2.36	0.57	3.79	1.2	12.9	39.4	139	126
10284297	27312995	35221278	55	114	25	7.53	0	22	2	0	0	0	1	0	0	0	0	0	0	0	0	0	0	0	0	0	43.5	14.1	189	13.4	14	20	12	8.2	110	0.8	118	140	4.3	0.04	0.03	1.45	0.59	11.25	1	11	31.3	44	96
10284532	25800625	34021895	43	39	42	7.4	0	27	1.5	1	0	0	0	0	0	0	0	0	0	0	0	1	1	0	0	0	37.3	12.7	172	18.6	15	23	31	8.3	106	2	146	144	4.1	0	0	0.5	0.356	13.49	1.1	11.4	67.4	64	86
10284680	22559064	32551343	44	37	35	7.44	0	23	1.2	0	0	0	0	0	1	0	0	0	0	0	0	0	1	0	0	0	39.3	12.5	401	11.7	15	21	12	9.6	103	0.7	111	137	3.1	0.04	0.07	1.36	0.97	9.24	1.8	19.1	34.3	10	105
10284680	27529139	30178981	28	32	43	7.4	2	26	2	0	1	0	0	0	1	0	0	0	0	0	0	0	1	0	1	0	37.7	12.1	395	9.2	13	21	14	10.3	104	0.7	125	135	6.9	0.01	0.03	1.34	0.16	6.74	1.3	14.4	25.8	15	93
10286301	28567609	36378944	26	61	60	7.5	19	48	1.7	1	1	0	0	0	1	0	0	0	0	0	0	0	0	0	0	0	37.5	11.6	84	4.8	12	42	12	9.1	89	0.7	79	142	4.1	0.02	0.02	0.99	0.42	3.51	1.6	17.5	33.3	8	94
10286656	22571454	31729881	98	85	84	7.09	-8	25	1.9	0	0	1	1	0	1	0	0	0	0	0	1	0	0	0	0	0	44.6	14.1	283	10.2	13	24	29	8.5	105	1.8	138	138	5.3	0.04	0.18	1.12	0.57	4.97	1.1	12.2	40.2	9	94
10286972	21106212	35884839	27	418	35	7.53	7	30	4.1	0	0	0	1	0	0	0	0	0	0	0	0	0	0	0	0	0	29.9	8.8	100	8.3	18	30	9	8.6	106	0.9	220	146	3.3	0.02	0.02	0.51	0.2728	2.45	1.6	17.6	25.7	29	190
10286998	22652815	37964362	27	74	65	7.36	-2	21	1.2	0	1	0	0	0	0	0	0	0	0	0	0	0	0	0	0	0	36.5	12.2	197	12.8	17	27	22	9	103	1.1	139	144	3.8	0.01	0	1.49	1.0296	12.63	1.7	18.6	34.1	12	35
10287324	22175689	37755697	19	137	50	7.32	-3	25	1	0	0	0	0	0	0	0	0	0	0	0	0	0	0	0	0	0	35.6	11.8	313	20.9	14	26	12	8.4	105	0.8	83	141	4.2	0.05	0.25	2.18	1.57	16.74	1	10.5	27.1	70	68
10287919	21991564	33401243	37	30	32	7.38	-7	21	1.6	0	1	0	0	0	0	0	0	0	0	1	0	0	1	0	1	0	37.8	12.6	183	5.9	18	23	32	8.8	96	1.1	136	128	5.2	0.03	0	1.9982	0.73	4.4	1.1	11.9	32.4	7	123
10287919	28074534	36848185	36	26	66	7.38	9	41	1	0	1	0	0	0	0	0	0	0	1	0	0	0	1	0	1	0	39.6	12.2	160	6.1	18	35	19	9.6	97	0.8	161	142	3.9	0.02	0.14	0.532	0.4624	3.6	1.2	13.4	27	23	162
10288279	21750307	34078845	88	358	32	7.32	-8	17	2.1	0	1	0	0	0	0	1	0	0	0	0	0	1	0	0	0	0	38.2	13.4	79	20.3	23	18	69	8.6	111	9.6	96	140	6.2	0.0596	0.0149	0.5811	0.76	14.06	1.4	16.1	37.7	33	134
10289319	22371164	33007620	74	33	50	7.35	2	27	1.4	0	0	0	0	1	1	0	0	0	0	0	0	0	0	0	0	0	36	11.5	267	26.3	13	28	42	9.6	108	1.5	260	145	5.5	0.03	0.114	0.93	1.03	14.7	1.2	13.5	88.5	17	88
10289911	26556117	37323964	54	44	52	7.36	2	31	1	0	0	0	0	0	0	0	0	0	0	0	0	1	0	0	0	0	28.6	8.6	85	3.5	17	24	25	9.1	97	7.5	107	138	5.3	0.01	0.08	0.04	0.13	3.21	1.2	12.5	26.7	16	147
10291112	28226328	31376532	55	186	42	7.34	-2	24	1.1	0	0	0	0	0	1	0	0	0	0	0	0	0	0	0	0	0	41.1	13.6	243	11.6	14	22	7	8.2	107	0.8	124	138	4.1	0.02	0.03	1.41	0.72	6.23	1.3	14.3	32.4	9	27
10291949	28581246	33113514	44	62	49	7.21	-8	21	4.6	0	0	0	0	0	0	0	0	0	0	0	1	0	0	0	0	0	41.5	13.2	206	9	20	23	12	9	107	0.8	277	142	4.2	0	0.07	5.35	0.07	1.12	1	10.9	30.3	195	64
10292012	22972191	35077898	32	132	71	7.16	-4	27	3.1	0	0	0	0	0	0	0	0	0	1	0	0	1	0	0	0	0	34.1	10	309	9.5	14	30	25	8.9	105	1.1	383	142	4.2	0.0285	0.1235	3.021	0.38	5.9375	1.1	13.4	80.4	25	122
10292169	20877199	33974521	29	255	41	7.18	-12	16	3.9	0	0	0	0	0	0	0	0	0	0	0	0	0	0	0	0	0	34.8	10.9	490	17.5	16	25	5	8.3	99	0.9	122	138	4.4	0	0	0.752	0.72	11.1384	3.6	38.6	46.6	8	71
10292430	29440925	38653120	52	184	47	7.33	-2	24	1.6	0	0	1	0	0	0	0	0	0	0	0	0	0	0	0	0	0	35.2	12.3	227	17.6	14	23	24	8.1	109	1.5	174	137	5	0.02	0.06	3.4	1.39	13.44	1.5	16.2	34.2	16	61
10292730	27340445	37682029	60	166	40	7.2	-11	16	9.5	1	1	0	0	0	1	0	0	0	1	1	0	1	0	0	0	0	24.4	7.6	370	16	24	22	63	9.5	96	3	331	134	5.6	0.02	0.0756	1.09	0.58	13.16	2.9	31.4	45.4	31	97
10294817	23243572	39709767	50	84	42	7.43	3	27	1	0	0	0	0	0	0	0	0	0	1	0	0	0	1	0	0	0	39.6	13.7	340	5.1	10	26	8	9.1	93	0.5	244	129	4	0	0	0.48	0.28	3.36	1	11.8	42.5	58	149
10295020	24995523	36479916	47	128	41	7.51	9	34	0.9	0	1	1	0	0	1	0	0	1	1	0	0	0	0	0	0	0	25.7	8.3	234	10.9	13	28	36	7	106	1	302	140	4.2	0.03	0.01	0.582	0.06	7.54	1.8	19.7	150	97	505
10296047	24154764	30477725	38	77	31	7.45	0	22	0.8	1	0	0	0	0	1	0	0	0	0	0	0	0	0	0	0	0	25.6	8.3	463	17.2	17	23	17	8.1	105	0.9	171	141	6.3	0.03	0.01	0.93	0.97	13.99	3	32.1	118.2	18	83
10296929	22391343	36058164	54	101	47	7.41	3	31	1.8	0	1	0	0	0	0	0	0	0	0	0	0	0	0	0	0	0	43.7	14.4	123	17.5	16	30	26	8.4	102	0.8	146	142	3.6	0.02	0.17	0.9	1.25	6.44	1.9	20.9	38.1	44	38
10297452	25366073	36832393	28	21	42	7.36	3	26	0.9	0	0	0	0	0	1	0	0	0	0	0	0	0	0	0	0	0	44.8	15.2	274	16.7	20	22	10	8.9	106	0.7	152	140	3.9	0.04	0.05	2.87	1.02	15	1.1	12.1	30.1	17	77
10297475	28416287	33350350	26	93	31	7.46	0	23	1.4	0	0	0	0	0	1	0	0	0	1	0	0	0	0	0	1	0	25.5	10.4	44	10.6	16	26	10	8	100	0.3	156	131	4.5	0	0	0.69	0.45	3.7	1.4	14.3	30	42	104
10297708	22677931	31999886	47	444	37	7.45	2	27	0.9	0	0	0	0	0	0	0	0	0	0	0	0	1	0	0	0	0	37.6	12.4	167	8.4	17	28	29	9.4	106	1.8	143	138	4.9	0.06	0.24	0.86	0.33	5.01	1.7	18.8	67.5	16	39
10297774	20364526	37497519	48	70	50	7.29	-2	25	0.8	0	1	0	0	0	0	0	0	0	1	1	0	0	0	0	0	0	37.2	12.1	188	30.2	18	24	43	8.7	99	1.9	383	133	7.4	0	0	0.31	1.1544	17.75	1.1	12.1	31.6	31	246
10298272	20470034	34245384	17	84	42	7.34	-2	24	1.4	0	0	0	0	0	0	0	0	0	0	0	0	0	0	0	0	0	42.2	14.2	172	21.8	16	23	16	7.9	111	1	124	142	4.5	0.02	0	1.91	2.2	20.27	1.8	19.3	102.9	45	91
10298813	28375400	32401147	73	172	23	7.19	-17	9	0.9	0	0	0	0	0	0	0	0	1	1	0	0	0	0	1	0	0	27.9	9.6	56	3.3	18	17	84	8.4	113	3.5	153	140	5.3	0.0135	0.0243	0.6588	0.1566	1.8468	2.9	30.5	89.2	127	61
10298890	20114129	30786854	34	289	41	7.34	-3	23	1	0	0	0	0	0	0	0	0	0	1	0	0	0	1	0	1	0	28.4	9.5	161	8.8	11	24	22	7.8	105	1	211	133	5	0.0088	0.0176	0.9416	1.0296	6.7936	1.1	13.6	25	76	237
10299070	23701404	32107176	45	107	45	7.36	0	26	0.9	0	0	0	0	0	0	0	0	0	0	1	0	1	1	0	0	0	35.3	10.8	196	12.7	21	24	51	7.5	103	7.1	131	141	5.3	0.0138	0.0762	0.2139	0.4064	12.0396	1.1	11.5	33.9	10	86
10299815	20453091	39824167	50	34	84	7.21	1	35	3.7	0	0	0	0	0	1	0	0	1	0	0	0	0	1	0	1	0	40.8	13.3	89	6.2	14	32	26	8.1	98	0.7	154	139	3.9	0.03	0	0.34	0.18	5.32	1.8	19.7	35	85	85
10300586	24090224	31383472	40	403	57	7.33	2	31	1.5	0	0	0	1	0	0	0	0	0	1	1	0	0	0	0	0	0	28.9	8.7	182	5	10	32	9	8.6	104	0.8	135	146	4.5	0.03	0.02	1.75	0.4712	4.84	1.2	12.8	27.7	15	49
10301026	25403528	32381176	15	388	50	7.35	1	27	1.2	0	0	0	0	0	0	0	0	0	0	0	0	0	0	0	0	0	38.9	12.4	269	22.1	17	21	15	8.3	105	1.4	145	139	4.2	0.05	0.08	3.23	0.64	13.11	1.3	14.1	27.5	138	123
10301831	20793733	33183357	127	66	30	7.31	-10	15	7.4	1	0	0	0	1	0	0	0	0	0	0	0	0	0	0	0	0	43.4	13	354	23.3	27	13	22	10.3	105	1.9	450	143	4.8	0.07	0	1.25	1.07	19.28	1.1	11.9	31.1	35	112
10301864	21608682	38584274	52	105	26	7.37	-2	20	2.1	0	0	0	0	0	0	0	0	0	0	0	0	0	0	0	0	0	37.8	11.9	317	19.3	18	27	27	9	107	2.1	393	143	5.9	0.05	0.03	0.77	2.44	15.84	1.2	12.9	29.7	49	123
10302157	22548200	32074859	58	93	40	7.38	0	25	2.6	0	1	0	1	0	0	0	0	0	0	0	0	0	1	0	1	0	28.3	8.7	523	20.1	12	25	34	7.7	105	1.1	125	142	4.7	0.02	0	0.7	0.97	15.02	1.4	15.5	150	116	108
10302157	22665336	38603673	44	41	55	7.29	0	28	2	0	1	0	1	0	0	0	0	0	0	0	0	0	1	0	1	0	29.3	8.4	883	22.6	15	26	31	8.6	104	0.8	263	140	5.1	0.09	0.07	1.53	1.11	19.42	1.3	14.6	32.6	15	76
10302157	24530152	33918239	16	27	49	7.3	-3	25	1.7	0	1	0	1	0	0	0	0	0	0	0	0	0	1	0	1	0	32.9	10.4	276	18	13	22	15	7.9	109	1	119	144	4	0.04	0.02	0.777	1.76	9.56	1.3	14.5	26.2	28	105
10303080	21243970	34523719	47	35	38	7.36	-3	22	1.5	1	1	0	0	0	0	0	0	0	1	1	0	1	0	0	0	0	22.9	7.4	279	32.7	23	20	115	8.8	93	3.5	446	128	5.5	0	0	0.47	0	16.78	1.3	14.5	24.9	35	100
10303080	26712428	34775641	55	218	45	7.39	2	28	0.7	0	1	0	0	0	0	0	0	0	1	1	0	1	0	0	0	0	22.9	7	172	13.2	17	28	117	9.1	95	4.4	194	138	4.1	0	0	0.41	0.39	8.9082	1.3	14.2	88.8	30	96
10303361	25112963	30892317	28	73	42	7.42	2	28	0.9	0	1	0	0	0	0	0	0	0	0	0	0	0	0	0	0	0	28.4	9.1	312	16	15	30	15	7.9	97	0.7	125	133	4.2	0.016	0.016	0.848	1.168	13.952	1	10.4	30.1	12	77
10303799	28272943	35602103	68	52	50	7.27	-4	24	2.5	1	1	0	1	0	1	0	0	0	1	0	0	0	0	0	0	0	37.3	10.4	165	18	20	22	61	8	116	2.3	213	153	3.4	0.02	0	0.75	0.56	13.85	1.3	13.9	40.9	207	115
10304137	23625378	36483945	33	167	44	7.31	-4	23	1.7	0	0	0	0	0	0	0	0	1	1	0	0	1	1	0	0	0	31.9	10.5	308	21.4	15	26	39	8.8	113	1.5	158	143	6.5	0	0	0.81	0.98	19.14	1.1	12	31.9	12	70
10304339	21978599	33165731	31	179	45	7.37	0	27	3.7	1	0	0	0	0	1	0	0	1	0	0	0	0	0	0	0	0	30	10.1	80	6.7	9	29	11	7.8	106	0.3	84	139	3.7	0	0.04	0.6254	0.3009	5.1	1.4	15.5	31.8	18	104
10304606	25532105	36975538	88	97	39	7.42	0	26	1.3	0	1	1	1	0	0	0	0	0	0	1	0	1	0	0	0	0	36.3	11.1	235	24.2	22	26	43	8.3	89	5.5	194	131	5.9	0.04	0.06	0.7196	0.6	17.85	2.8	16.7	63.9	19	143
10304763	22458913	31411550	85	84	51	7.1	-13	17	9.4	0	0	0	0	0	0	0	1	0	0	0	0	0	0	0	0	0	49.5	15.7	137	20.1	19	45	23	43	120	1.2	321	166	3.5	0.1	0.33	3.49	0.74	13.78	2.3	25.6	123.8	218	83
10306412	25734192	37766106	66	119	41	7.33	-4	23	1.2	0	1	0	0	0	1	0	0	0	0	0	0	1	1	0	0	0	41.3	12.7	348	11.7	20	22	50	9.9	104	4	104	140	5.8	0.0094	0.0282	0.564	0.5452	8.2532	1.2	13.4	33.2	61	139
10306602	24973472	32101888	68	351	19	7.26	-16	9	5.7	0	0	0	0	0	0	0	0	0	0	0	0	0	0	0	0	0	41.5	12.1	530	34.7	30	33	17	9.3	119	3.3	305	147	7.3	0.0282	0	2.115	0.846	25.2108	1.4	15.1	28.7	26	50
10307127	21399795	36366751	33	48	40	7.44	3	27	1.1	0	0	0	0	0	0	0	0	0	0	0	1	0	0	0	0	0	24.5	8.2	329	14.3	13	26	14	8	91	0.8	105	130	4.2	0	0.14	0.81	0.84	16.98	1.2	12.1	29.6	166	281
10307776	21191561	39024486	62	155	51	7.43	9	34	0.8	0	1	0	1	0	0	0	0	0	0	1	0	1	0	0	0	0	28.3	8.8	66	8.1	17	26	76	8.7	102	5.8	122	136	7	0.02	0	0.65	0.51	8.65	1.3	13.4	31.4	82	65
10308187	25011041	31803488	59	104	69	7.2	-2	28	1.8	0	0	0	0	0	1	0	0	0	1	0	0	0	0	0	0	0	44.7	13.7	356	17.5	16	25	27	9	101	1.5	207	141	5.8	0.0138	0	2.45	1.06	13.76	1.2	12.6	31.9	13	133
10308247	29744573	37220986	103	416	34	7.39	-3	21	10	0	0	0	0	0	0	0	0	1	1	0	0	0	0	1	0	0	44.9	15.3	70	16.1	39	19	41	7.7	118	3.8	255	149	7.7	0.1036	0.1036	1.5688	1.449	11.7808	4.6	44.2	136.5	1571	110
10308257	25108972	34134260	44	34	45	7.43	4	31	1.2	1	1	0	0	0	1	0	0	0	0	0	0	0	1	0	1	0	24.7	7.9	309	8.1	15	31	68	9	102	2	223	142	4.7	0.01	0	0.28	0.93	6.49	1.6	16.9	150	32	75
10308342	24888258	30896750	54	350	42	7.45	5	30	0.8	0	0	1	0	0	0	0	0	0	0	0	0	1	0	0	0	0	30.3	10.7	136	8.4	17	24	39	9.9	111	5	149	143	4.5	0	0.36	0.624	0.76	5.4312	3.1	32.2	150	27	43
10308582	27866622	31667347	78	45	61	7.27	0	27	3.6	0	0	0	1	1	0	0	0	0	1	0	0	0	0	0	0	0	28.4	8.5	240	19.1	16	27	88	9.1	115	3.6	611	156	4.1	0	0	0.6	0.3519	13.67	1.4	15.7	26.4	120	185
10309969	23107749	36977059	46	68	37	7.39	-1	23	2.6	0	0	0	0	0	0	0	0	0	0	0	0	0	0	0	0	0	42.3	13.6	203	29.3	15	20	27	7.3	113	1	147	142	4	0	0.15	2.325	3.696	30.24	1.3	15	27.3	30	46
10311506	20793964	33804680	108	34	42	7.33	-3	23	6.8	0	0	0	0	1	1	0	0	0	0	1	0	0	0	0	0	0	32.3	10.4	224	16.9	22	15	62	6.6	119	2.3	273	146	4.6	0.0507	0.0605	1.3915	0.2535	15.6663	1.7	18.1	150	78	106
10311900	29060353	37996023	47	165	65	7.26	0	31	2.2	0	1	0	0	0	1	1	0	0	0	0	0	0	0	1	0	0	35.6	11.4	173	14.1	18	30	10	8.7	99	0.9	181	137	4.2	0.0564	0.0282	0.6909	0.6345	12.69	1.7	18.6	34.1	14	107
10312052	21567940	39743253	45	49	44	7.45	5	32	1.3	0	0	0	0	0	1	0	0	0	0	0	0	0	0	0	0	0	41.4	12.8	486	22.7	13	27	19	9.3	96	0.4	209	135	5.3	0.08	0.02	4.29	1.22	13.5	1.3	14	26	260	255
10312052	22873205	34512459	41	53	52	7.34	9	33	1.8	0	0	0	0	0	1	0	0	0	0	0	0	0	0	0	0	0	31.9	9.4	428	17.6	11	31	15	8.4	97	0.3	143	138	4.6	0.03	0.01	3.59	0.89	12.9	1.5	16.1	27.5	88	192
10312423	20812033	34139084	76	188	38	7.42	0	25	5.3	0	1	0	0	0	0	0	0	0	1	0	0	0	0	0	0	0	30.9	9.7	192	13.8	11	40	33	8.5	100	0.8	130	150	4.2	0	0	0.97	0.28	12.83	1.6	17.4	31.1	19	80
10312423	24590818	39559565	31	255	39	7.43	2	27	1.5	0	0	0	0	0	0	0	0	0	1	0	0	0	1	0	0	0	30.9	10.8	248	10	16	28	16	8.3	106	0.7	188	139	4.2	0.03	0.0388	0.21	0.66	8.15	1.1	12.8	24.3	28	45
10312652	26081988	31517269	52	58	49	7.33	-1	25	2.6	0	0	0	0	0	0	0	0	1	0	0	0	0	0	1	0	0	24.3	7.4	150	16.8	9	24	10	7.4	107	0.6	118	140	4.3	0.08	0	3.87	1.62	9.17	2.4	26.5	37.4	12	179
10313183	24733037	31240222	83	51	32	7.28	-10	16	1.5	0	0	0	0	0	1	0	0	0	0	0	0	0	0	0	0	0	25.9	7.8	148	48.4	16	29	14	8.5	111	0.7	1234	142	4.1	0	0	0.742	1.113	32.648	6.8	67.7	150	15	88
10313626	22196338	38994496	17	42	47	7.41	3	31	2.1	0	1	0	0	0	0	0	0	1	1	0	0	0	0	0	0	0	47.2	15	214	17.4	12	27	15	8.8	99	0.8	160	137	4.8	0.05	0.02	0.89	1.04	15.24	2.6	28.3	38.4	25	71
10313626	25229838	33226289	47	63	92	7.27	11	44	1.3	0	1	0	0	0	0	0	0	0	1	0	0	0	0	0	0	0	52.6	15.4	237	10.9	14	39	37	8.6	94	0.8	100	139	5.1	0.0274	0	0.28	0.95	10.48	1.2	12.9	26.2	45	77
10313626	26042661	33620513	18	31	82	7.35	14	47	1.7	0	1	0	0	0	0	0	0	1	1	0	0	0	0	0	0	0	47.5	14.5	261	6.7	11	35	13	8	95	0.8	131	140	8.7	0.02	0.01	1.19	0.58	4.89	3.8	41.9	40.7	30	41
10313626	26428788	33363154	29	60	96	7.22	7	41	0.8	0	1	0	0	0	1	0	0	0	0	1	0	0	0	0	0	0	50.6	15.9	233	7.8	13	34	17	9	95	0.7	155	137	4.6	0.0345	0.069	1.6146	0.5037	4.6851	1.2	12.8	28.5	15	40
10314252	25055534	32831765	32	40	58	7.25	-2	27	5.1	0	0	0	0	0	0	0	0	0	0	0	0	0	0	0	0	0	45.7	14.5	269	11.2	19	23	8	9.2	110	0.9	163	144	5.6	0.05	0.03	1.92	0.32	3.04	1.1	11.9	24.2	10	18
10314359	29423991	30481610	76	80	39	7.36	-2	23	4.9	0	0	0	0	0	0	0	0	0	0	0	0	1	0	0	0	0	50.9	17.2	249	20	25	22	15	8.6	103	1.6	223	143	5	0.07	0.01	0.98	1.04	14.5	1.2	12.8	28	130	64
10314749	25691774	30581625	39	188	39	7.37	-2	23	4.8	0	0	0	0	0	0	0	0	0	0	0	0	0	1	0	0	0	38.6	12.8	270	13.3	16	25	14	8.7	107	0.8	208	139	4.7	0.04	0.05	2.18	0.5676	7.02	1.2	13.7	31.9	14	54
10314833	20839530	35738282	39	62	67	7.33	5	37	0.9	0	0	0	0	0	1	0	0	0	0	0	0	0	0	0	0	0	45.6	13.9	240	9.6	8	34	15	8.8	101	0.7	146	142	4.9	0.02	0	0.39	0.05	8.9	1.2	13	29.9	20	40
10315945	29883676	32421698	91	377	41	7.32	-5	21	6.4	1	1	1	0	0	0	0	0	0	0	0	0	0	0	0	0	0	33.2	10.5	86	13.5	25	21	21	7.4	101	2.9	172	142	7	0	0	1.06	0.3135	10.1775	1.6	16.9	83.8	464	142
10316172	20633807	33684938	78	62	47	7.33	-1	26	1.7	0	1	0	0	0	1	0	0	0	1	0	0	0	0	0	0	0	34.1	10.9	291	18	28	23	36	9.5	90	2.3	291	126	6.8	0.0176	0	0.6	0.93	7.54	4.7	52.4	47.7	246	117
10317167	27689709	37390032	16	224	34	7.42	-2	22	1.8	0	0	0	0	0	0	0	0	0	0	0	0	0	0	0	0	0	42.5	14	213	8.5	14	21	15	7.9	105	1.1	131	138	3.9	0.02	0	2.01	1.04	5.91	1.2	13.1	25.4	48	47
10318876	25871304	34280555	69	45	55	7.29	0	28	1.7	0	0	0	0	0	0	0	0	0	0	0	0	0	0	0	0	0	34.9	12.6	158	3.6	11	25	5	8	110	0.6	131	142	3.9	0.0093	0.0062	0.4929	0.0483	2.5544	0.9	11.1	40.3	7	50
10318966	25072131	36692242	104	214	31	7.38	-5	19	1.9	0	0	0	0	0	0	0	0	0	0	0	0	0	1	0	0	0	22.5	7.7	369	32.6	20	17	44	7.9	112	2.4	111	144	4.3	0	0	2.3716	2.03	8.72	1.6	17.6	34	61	322
10320289	29796943	35981138	39	46	33	7.39	-3	21	1.5	0	1	1	0	0	0	0	0	0	0	0	0	1	0	0	0	0	30.5	9.5	191	11.5	26	17	76	9	102	6	119	138	4.7	0.05	0.42	0.61	1.03	10.59	1.5	16.6	150	18	73
10321446	26487233	33367754	52	38	78	7.25	3	36	1.4	0	1	0	0	0	1	0	0	0	0	1	0	1	0	0	0	0	36.3	11.2	234	24.3	22	28	35	9.4	96	1.9	152	142	4.7	0.08	0.01	0.23	1.12	22.72	4.1	45.8	46.3	244	354
10321613	20186322	36155959	62	40	56	7.4	7	36	1.6	0	1	0	0	0	1	0	0	0	0	1	0	1	0	0	0	0	24.3	7.7	209	17.1	18	31	108	8.2	98	3.1	185	144	4.9	0	0	1.24	0.9633	4.968	4.2	45.3	39	39	86
10321613	23037429	37088663	51	254	62	7.31	3	33	1	0	1	0	0	0	1	0	0	0	0	1	0	1	0	0	0	0	28.3	8.8	139	10.8	13	26	64	7.6	105	2	93	140	3.9	0.114	0.1316	1.35	0.29	4.45	1.7	19.1	31.8	15	65
10321613	27206262	32607195	50	41	66	7.34	6	37	1.3	0	1	0	0	0	1	0	0	0	0	1	0	1	0	0	0	0	27.6	8	107	5.7	16	32	62	8.7	103	2.2	177	147	4.9	0.03	0.08	0.61	0.84	4.15	3.1	33.6	39.7	16	84
10321613	27476083	39171509	43	36	91	7.2	3	37	1.6	0	1	0	0	0	1	0	0	0	0	1	0	1	0	0	0	0	38.6	11.1	107	6.8	18	34	50	8.9	107	2.5	147	147	4.6	0.04	0.05	0.62	0.8	4.6	4.3	48	44.4	36	139
10321613	28164589	33440680	46	49	84	7.24	5	38	1	0	1	1	0	0	1	0	0	0	0	1	0	1	0	0	0	0	32.4	9.7	126	5.6	17	36	60	8.8	103	2.2	154	146	4.2	0.03	0.09	0.48	0.83	4.14	3.9	42.5	42.2	12	87
10321613	29807103	36398180	58	60	48	7.41	4	31	1.5	0	1	1	0	0	1	0	0	0	0	1	0	1	0	0	0	0	28.6	8.6	209	9.9	21	27	97	8.4	99	2.5	224	138	5.4	0.03	0.21	0.35	0.38	9.6681	3.4	37.4	36.2	23	95
10321933	29792275	36968438	17	499	44	7.37	0	26	1.6	0	0	1	1	0	0	0	0	0	0	0	0	0	0	0	0	0	32.1	11.5	295	11.1	16	22	11	9.1	107	0.5	119	141	3.6	0.06	0.43	1.4352	0.3402	5.19	1	10.8	25.6	14	60
10325922	26635129	38133189	52	161	24	7.5	-2	19	3.5	0	0	0	0	0	0	0	0	0	0	0	0	0	0	0	0	0	33	10.9	59	7	22	20	23	8.7	108	0.7	123	144	4	0.02	0.01	1.47	0.37	5.05	1.4	15.3	27.6	17	100
10326027	21852582	31035524	31	50	53	7.4	5	34	1.5	0	1	1	0	0	1	0	0	0	0	1	0	0	0	0	0	0	36.2	11.3	238	11.4	20	30	12	9.6	101	0.9	370	139	5.8	0.03	0	1.71	0.57	7.65	1.6	17	150	11	70
10326078	23912064	30783205	25	39	76	7.31	7	40	1.2	1	1	0	0	0	0	0	0	0	0	0	0	0	0	0	0	0	43.7	13.4	201	10.6	10	31	23	8.8	111	0.5	109	144	4.8	0.04	0.1199	0.55	1.71	7.34	1.3	13.7	30.3	10	58
10326191	20894041	36565616	53	19	39	7.44	0	27	2	0	0	0	0	0	0	0	0	0	0	0	0	0	0	0	0	0	32	10.1	352	18.2	17	25	22	8.4	99	0.6	130	138	3.1	0	0	1.274	1.274	15.652	1.2	13.4	34	15	64
10326584	21969686	35363448	47	40	62	7.3	2	29	1.4	0	1	1	0	0	1	0	0	0	0	0	0	1	0	0	0	0	39.3	11.8	352	44	13	23	18	8.2	105	1.5	125	138	4.7	0.07	0.16	2.48	0.91	20.5	1.9	20.3	31.3	21	76
10326773	24076064	38172427	47	129	44	7.36	0	26	0.6	0	0	0	1	0	0	0	0	0	0	0	0	0	0	0	0	0	38.5	13.4	293	16.8	18	26	16	9	113	0.8	156	146	3.8	0	0.0304	0.868	0.846	14.17	1	10.7	27.1	24	64
10327579	28374991	34513314	59	43	18	7.14	-22	6	1.9	0	0	0	0	0	0	0	0	0	0	0	0	1	0	0	0	0	23.2	6.7	161	8.2	15	21	21	8.8	108	2.3	172	138	3.9	0	0.01	0.66	0.1738	11.175	1.8	21	31.2	61	84
10328270	29868079	39102979	36	90	31	7.49	1	24	1.5	1	1	0	0	0	0	0	0	0	1	0	0	0	0	0	0	0	38.1	13.1	157	14.1	16	23	34	8.9	100	1.4	171	137	3.9	0.0272	0.2064	1.02	0.83	13.64	1.3	14.1	86.1	44	46
10328933	21809412	35442653	40	69	53	7.39	6	32	1.2	0	1	0	0	0	0	0	0	0	0	0	0	0	0	0	0	0	36.4	11.6	220	10.6	14	30	31	9.7	97	0.6	103	139	4	0.03	0	0.48	0.33	7.956	1	13.3	86.3	51	30
10328933	26677399	32850959	32	58	60	7.34	5	32	0.9	0	0	0	0	0	1	0	0	0	0	0	1	0	0	0	0	0	36.7	11.9	203	9	10	29	32	9.4	98	0.5	109	137	4.5	0.01	0.01	0.66	0.44	8.0025	1.4	15.4	37.5	20	96
10328933	29101414	31172766	30	68	66	7.32	5	33	1.6	0	1	0	0	0	1	0	0	0	0	0	1	0	0	0	0	0	30.1	9.6	168	8.3	11	35	24	9.7	97	0.6	151	141	4.5	0.047	0.069	1.65	0.65	6.81	1.1	11.6	26.8	34	77
10329858	28604655	39200959	61	114	56	7.23	-5	23	2.4	0	1	0	0	0	0	0	0	0	1	0	0	0	0	0	0	0	39	12.1	192	16.5	27	21	19	12.2	114	1.2	319	149	4.7	0.0408	0	1.177	1.11	14.42	3.6	39.2	52.2	21	59
10329919	21625504	33009099	60	43	38	7.35	-3	22	1.9	0	1	0	0	0	0	0	0	0	0	1	0	1	0	0	0	0	29.4	9	142	15.7	19	21	65	7.8	105	3.7	248	143	4.1	0.02	0.01	0.59	1.25	13.68	1.4	14.9	35.7	10	68
10330431	29162648	35890803	35	32	42	7.4	1	26	4	1	1	0	0	0	1	0	0	0	1	1	0	1	0	0	0	0	38.7	12.3	234	7.8	17	25	35	9.6	107	1.8	250	142	4.8	0.03	0.03	1.692	0.73	6.55	1.3	14.8	127.9	15	64
10331864	21545162	32997635	48	337	50	7.27	-4	24	2.2	0	0	0	0	0	0	0	0	0	1	1	0	1	0	0	0	0	30	10.1	260	14.6	11	21	30	8	110	1.4	182	142	4.5	0.04	0.02	1.13	0.67	7.42	1.4	15.7	27.2	11	58
10331939	24567486	33807006	57	133	44	7.35	-1	25	4.3	0	1	0	0	0	0	0	0	0	0	0	0	0	0	0	0	0	45.3	15.6	244	8.6	17	24	22	8.9	109	1.1	157	140	4.4	0.024	0.016	1.56	0.064	6.328	1.1	13.4	22.8	225	88
10332295	26420344	33950321	43	26	55	7.3	-1	26	3.3	0	0	0	0	0	0	0	0	0	0	0	0	0	0	0	0	0	25.1	7.8	161	7.9	7	29	9	9.3	105	0.4	117	141	3.5	0.0444	1.02	0.765	1	10.5336	1.3	13.7	150	30	122
10332328	20442157	34771828	34	73	85	7.35	17	46	0.9	0	1	0	0	0	0	0	0	0	0	1	0	1	0	0	0	0	34.9	9.8	156	5.5	7	47	29	9.4	93	1.1	162	147	3.4	0.0096	0.2448	0.36	0.205	6.1908	1.1	11.8	30.2	7	96
10332328	20583357	31550569	43	90	92	7.32	18	46	0.6	0	1	0	0	0	0	0	0	0	0	1	0	1	0	0	0	0	28.6	7.5	250	8.6	12	43	43	8.9	93	1.8	211	144	4.8	0.05	0.1	0.47	1.02	6.79	1.1	11.8	27.6	7	72
10332328	22221481	35976325	42	114	70	7.39	14	41	2	0	1	0	0	0	0	0	0	0	0	1	0	1	0	0	0	0	30.2	8.7	199	8.4	10	41	41	9.4	94	1.5	253	144	3.8	0.02	0	0.25	0.06	7.99	1.1	11.9	19.3	9	79
10332328	24096560	38240671	46	25	46	7.34	3	33	1.2	0	1	0	0	0	1	0	0	0	1	0	0	0	0	0	0	0	34.9	9.9	191	8.7	15	39	44	8.6	97	1.6	302	143	5.5	0.0261	0.1218	0.435	0.2001	7.917	1.2	13	28.9	9	103
10332328	27237460	31344322	31	28	97	7.34	22	51	0.9	0	1	0	0	0	1	0	0	0	0	1	0	1	0	0	0	0	32.7	9.1	199	9	14	48	44	8.9	92	1.5	302	146	5.5	0.03	0.18	0.83	0.72	5.22	1.1	11.7	28.5	9	97
10332371	29819591	38091018	24	177	32	7.4	-3	21	1.2	0	0	0	1	0	0	0	0	0	0	0	0	0	0	0	0	0	31.2	11.2	449	14.7	15	28	10	8.6	106	1.3	124	144	4.4	0	0.099	0.89	0.32	11.23	1.5	15.8	47.1	14	65
10332722	29393377	30005362	69	70	20	7.41	-8	13	3.3	0	1	0	0	0	0	0	0	0	0	0	0	1	0	0	1	0	25.9	8.3	152	32.8	19	14	80	9.5	112	2.9	122	138	4.1	0	0.06	0.45	0.84	21.95	1.4	14.7	32.3	10	130
10333023	28063553	36064991	70	237	35	7.03	-21	10	8.4	0	1	0	0	0	0	0	0	1	1	0	0	0	0	0	0	0	43.5	14.1	156	48.3	28	16	23	8.7	106	1.3	448	139	5	0	0	4.425	1.2122	43.25	1.6	17.2	40	75	152
10333715	24458530	35378766	25	201	102	7.4	2	23	2.3	0	0	0	0	0	0	0	0	0	0	0	0	0	0	0	0	0	33.9	10.8	133	12.4	20	25	40	7.7	119	0.9	190	153	3.9	0.03	0	1.04	1.51	9.7	1	10.5	23.7	136	57
10335334	23032264	32958400	30	46	46	7.25	-3	25	0.6	0	0	0	0	0	0	0	0	0	0	1	0	1	0	0	0	0	39.4	12.4	100	10.7	9	23	33	9.4	111	2.1	90	143	3.7	0.03	0.02	0.66	0.79	9.1	1.4	15.2	30.8	12	45
10335700	27225252	35950550	40	45	40	7.29	-7	19	1.5	0	0	0	0	0	0	0	0	0	0	0	0	0	0	0	0	0	40.7	14.4	427	27.5	17	19	8	8.5	114	0.8	157	145	4	0.09	0.02	1.64	2.04	23.6	1.3	14.1	89.4	69	121
10336220	26142167	35358441	92	266	32	7.44	0	22	4.7	1	1	0	1	0	0	0	0	0	0	0	1	1	0	0	0	0	38.2	13.2	46	9	31	27	73	10.3	88	3	136	130	7.3	0	0.17	0.54	0.77	7.74	2.9	31.4	28.2	26	88
10336837	26999400	31261940	39	68	37	7.41	0	24	0.7	1	1	0	0	0	0	0	0	1	0	1	0	1	0	0	0	0	22.1	6.6	193	6.4	13	23	41	8.5	108	3.9	129	142	4.4	0.0222	0	0.25	0.63	4.82	1.2	12.5	27.3	14	89
10336855	24910923	33336719	15	122	39	7.35	-3	22	0.9	0	0	0	1	0	0	0	0	0	0	0	1	0	0	0	0	0	39.9	13	111	8.1	17	23	9	8.4	105	0.7	105	145	3.3	0.02	0.0082	2.1497	0.92	8.57	1.7	18.4	150	10	141
10337521	24642033	39272262	116	44	51	7.24	-5	23	4.6	1	0	0	0	0	1	0	0	1	0	0	0	0	0	1	0	0	35	10.8	97	22.4	25	20	56	8.4	102	4	120	134	5.8	0	0	0.45	1.44	18.54	2.1	22.8	80.6	1882	108
10337761	20146445	34435968	77	51	34	7.32	-7	18	2	0	1	0	0	0	0	0	0	1	0	0	0	1	0	0	0	1	33.2	10.4	109	8.6	15	19	44	8.1	113	2.5	61	141	5.3	0	0.664	1.162	0.664	5.395	1.1	12.2	44.1	26	82
10337761	21388803	38503812	78	348	40	7.25	-9	18	2.8	0	0	0	0	0	0	0	0	0	1	0	0	1	0	0	0	0	30.2	10.1	119	11.4	17	22	38	8.1	109	3.1	136	137	4.5	0.0158	0.0316	0.4819	0.1185	7.2443	1.2	13.6	56.6	44	56
10337896	23504565	33920408	38	60	66	7.23	-1	29	3.3	0	1	0	0	0	1	0	0	0	0	0	0	0	0	0	0	0	57.4	18.1	161	17.3	18	29	33	8.3	108	1.3	109	143	6.2	0	0	0.546	0.858	3.76	1.9	19.9	53.9	16	64
10338515	23018718	36438827	51	36	60	7.32	2	32	2.1	0	1	1	0	0	0	1	0	0	1	1	0	1	0	0	0	0	50.5	15.3	156	15.8	24	27	32	9.3	93	6	143	138	5.9	0.07	0.12	0.49	1.71	13.85	2.1	22.8	65.9	102	177
10338515	23508373	30262282	83	65	44	7.2	-10	18	5.9	0	1	0	0	0	1	1	0	0	0	1	0	1	0	0	0	0	48.1	14.5	222	16.9	39	22	30	9.1	99	5.9	194	141	5.6	0	0	0.37	0.12	11.81	3.1	33.2	150	11	215
10338898	25489382	39229492	47	219	42	7.39	-1	26	1.3	0	0	0	0	0	0	0	0	0	0	0	0	0	0	0	0	0	39.7	13.3	318	7	23	28	8	9.5	103	0.9	125	147	3.6	0.056	0.287	2.695	0.336	3.626	1.3	15.2	56.3	35	82
10339317	26032056	36320742	39	66	33	7.35	-6	19	5.5	0	1	0	0	0	1	0	0	0	0	0	0	1	1	0	1	0	23.1	7.3	209	9.2	19	18	104	8.5	104	3.7	152	139	5.2	0.01	0	0.27	0.02	8.12	1.2	13.5	122.6	40	86
10339460	27378668	35910291	29	35	50	7.34	0	28	1.1	0	0	0	0	0	0	0	0	0	0	0	0	0	0	0	1	0	25.4	7.7	98	7.6	14	23	24	11.3	108	0.9	75	145	4.3	0	0.08	1.16	0.3472	4.2222	1.1	11.7	33.5	70	820
10339651	20343636	33355136	46	180	49	7.28	-3	24	2.1	1	1	1	0	0	1	0	0	0	0	0	0	1	0	0	0	0	29.9	9.9	184	22.5	17	20	22	7.9	111	1.4	141	142	4.3	0.03	0.02	2.17	1.63	18.37	1.5	16.1	24	99	32
10340598	29295797	30441673	48	83	36	7.48	4	26	1.7	0	0	0	1	0	0	0	0	0	0	0	1	0	1	0	0	0	40.6	13.8	169	13.9	12	24	15	8.8	121	0.9	181	157	3.7	0.02	0	1.0918	1.06	8.65	1.1	12.3	27.2	18	72
10342123	23603937	34158968	38	88	53	7.16	-10	20	1	0	1	0	0	0	1	0	0	1	0	0	0	0	0	0	0	0	44	14.5	186	22.2	16	19	28	7.9	116	1	163	144	5.3	0.0188	0.0376	1.0904	1.2408	16.4124	1.1	12.3	150	31	90
10342727	24641962	39201195	24	76	26	7.45	-3	19	1	0	1	1	0	0	0	0	0	0	0	1	0	1	0	0	0	0	24.4	7.6	206	10	12	25	13	8.6	102	0.9	138	139	3.8	0.03	0.0528	0.72	0.98	12	2.5	27.6	38.8	33	126
10343369	25921885	35489276	45	69	32	7.4	-3	21	1.6	0	0	0	0	0	1	0	0	0	0	0	0	1	0	0	1	0	27.1	8.1	161	6.8	13	32	32	8.4	97	0.9	100	142	4.5	0.02	0.02	0.25	0.56	5.83	1.4	14.9	27.3	27	483
10343782	26477170	30143180	67	223	40	7.28	-7	20	2.3	0	1	0	0	0	0	0	0	0	0	0	0	0	0	0	0	0	33.9	11.3	166	21.1	17	24	27	8.2	110	1.3	147	142	3.5	0.0115	0.023	0.437	0.391	10.6375	1.4	15.4	32.7	105	51
10343782	28022848	36359958	29	142	48	7.35	0	28	1.3	0	1	0	0	0	0	0	0	0	0	0	0	0	0	0	0	0	31.1	10.3	254	10.2	14	26	24	8.4	108	0.7	119	144	4.3	0.05	0.0567	1.09	0.45	9.03	1.1	12.9	24.2	44	75
10343862	20318684	33455763	26	142	47	7.37	1	28	1.1	0	1	1	0	0	1	0	0	0	1	0	0	0	0	0	0	0	29.1	10.1	244	12.1	14	24	19	8.1	106	1.1	146	137	5.1	0.0142	0.0355	0.5325	0.2982	6.2125	1.2	13.8	60.7	66	100
10344124	24891058	32338783	36	30	43	7.45	6	30	1.5	1	1	0	0	0	0	0	0	0	0	1	0	0	0	0	0	0	35.8	11.6	295	12.7	18	28	37	9.7	93	1.9	216	138	4.3	0.02	0.01	1.476	0.68	55.78	1.1	12.2	31.4	32	110
10344614	22747514	33738651	37	60	44	7.45	6	30	1.4	0	0	0	0	0	1	0	0	0	0	0	0	0	0	0	0	0	39.3	12.7	380	23.1	17	29	13	8.4	104	1	205	144	3	0.03	0.02	1.18	0.2	21.4	1.2	13	29.4	8	124
10345346	26009990	30352770	42	78	59	7.39	7	37	0.5	0	1	0	1	0	0	0	0	0	1	0	0	0	0	0	0	0	29.7	9.3	242	6.8	13	31	46	8	111	0.8	168	146	4.1	0.0106	0.265	0.7738	0.3286	3.922	4	38.4	29.2	10	85
10345624	25497842	33113669	57	50	60	7.49	18	47	1.8	0	0	0	0	0	0	0	0	0	0	0	0	0	0	0	1	0	26.6	9	53	16.8	15	40	18	8	98	0.7	80	144	3.8	0	0	0	0.637	3.367	1.4	15.6	90.7	17	105
10346466	25299803	32145199	67	66	50	7.39	3	31	1.5	0	1	1	1	0	0	0	0	0	0	0	0	1	0	0	0	0	37.8	12.1	468	14.2	23	28	86	8.3	98	4.6	163	143	4	0.02	0.01	1.74	1.38	12.22	1.6	17.3	32	30	48
10347234	29659942	35242188	50	390	35	7.47	2	26	1.1	0	0	0	1	0	0	0	0	0	0	0	0	1	0	0	0	0	33.1	11.3	243	18	24	25	24	12.1	106	1.3	221	148	3.7	0.118	0.15	4.59	0.41	16.9	1.5	16.6	150	28	162
10347400	20697422	33843716	49	44	93	7.23	7	41	1.6	1	1	0	0	0	1	0	0	0	0	0	0	1	0	0	0	0	39.3	11.7	120	7	12	39	77	8.5	101	1.8	112	148	5.4	0.02	0.1278	0.925	0.18	6.864	1.2	14.9	26.7	16	53
10347675	26643356	32443482	32	391	31	7.43	-2	21	1.6	0	0	0	1	0	0	0	0	0	0	0	0	0	0	0	0	0	39	13.3	251	16.7	16	22	16	9.3	114	1.1	202	146	8.1	0.05	0	0.81	0.74	14.97	1.3	14.5	25.2	111	42
10348025	27493817	32597825	19	35	48	7.33	4	34	2	1	0	0	0	0	1	0	0	0	0	0	0	0	0	0	0	0	42.6	13.7	264	13.5	10	31	18	9.7	100	0.8	124	140	4.3	0	0	0.85	0.05	7.14	1.1	11.4	27.7	20	85
10348849	25502795	39967126	41	515	37	7.39	-3	22	1.6	0	1	0	0	0	0	0	0	0	0	0	0	1	0	0	0	0	29.3	9.7	106	10.6	15	26	25	8.3	114	1	191	144	4.3	0.01	0.04	2.43	0.98	7.85	1.9	21.2	40.4	127	55
10349498	29368998	32215076	103	93	38	7.42	0	24	7.4	1	1	0	1	0	0	0	0	0	0	1	0	1	0	0	0	0	26.8	8.1	276	18.8	32	18	31	11.7	96	4.8	257	135	6.7	0	0	1.32	1.28	10.04	2	22	64	3603	159
10350119	22478414	34776044	31	75	39	7.32	-5	21	1.8	0	1	0	1	0	1	0	0	0	0	0	1	0	0	0	0	0	41.9	13.3	185	11.7	18	20	16	8.1	109	0.7	191	139	4.6	0	0	0.64	0.33	8.73	1.2	12.8	24.9	368	97
10350119	27993405	37610807	26	97	41	7.34	-3	23	1.2	0	1	0	1	0	0	0	0	0	0	0	1	0	0	0	0	0	40.5	13	248	9.3	18	22	12	8.4	102	0.8	103	140	4.6	0.04	0.06	2.51	0.83	5.84	1	10.5	25.9	25	66
10350488	28817955	36592635	62	80	108	7.08	-1	34	1.4	0	1	0	0	0	0	0	0	0	1	0	0	0	0	0	0	0	31.9	10.1	456	9.7	13	41	23	8.6	94	1.1	144	137	4.6	0.0456	0.2812	1.8012	0.7676	4.6968	1.1	13.2	42.2	28	41
10350667	29744098	35968919	41	95	41	7.4	0	26	1.5	0	0	0	1	0	0	0	0	0	0	1	1	1	0	0	0	0	29.5	9.8	168	7.4	15	25	31	9	110	1.6	245	147	4.7	0.0073	0.02	0.26	0.5805	6.37	1.1	11.5	24.8	24	69
10351309	22732446	31813069	57	104	61	7.13	-10	20	9.4	0	0	0	0	0	0	0	0	0	0	0	0	0	0	0	0	0	35	12.5	311	23.7	24	24	5	8.8	80	0.7	166	113	3.6	0.06	0.2	7.02	1.95	14.28	1.5	16.8	29	22	131
10352416	21251271	35043893	110	49	28	7.47	-1	21	2.8	0	0	0	0	0	0	0	0	0	0	0	0	0	0	0	0	0	42.4	14.9	246	17.7	24	27	31	27.4	115	3.1	531	153	5.6	0.1416	0.09	4.425	0.505	12.6378	2.5	25.2	70.5	961	85
10352433	20993863	30801727	78	57	31	7.43	-2	21	1.5	0	1	0	0	1	1	0	0	0	0	1	0	1	0	0	0	0	26	8.6	93	8.8	23	21	80	8.7	103	5.6	175	141	3.9	0	0	1.3468	0.3822	9.2	1.3	15.7	29.8	19	85
10352831	26016407	38939945	97	95	54	7.1	-13	18	9.6	0	1	0	0	0	0	0	0	1	0	0	0	1	0	0	0	0	37.2	11.2	100	4.9	23	15	63	8.7	103	3	176	141	6.2	0.0195	0.17	1.147	0.2025	9.02	1.6	17.7	34.1	3157	61
10353094	24688773	31382866	60	56	33	7.5	2	27	3.8	1	0	0	0	0	1	0	0	0	0	0	0	0	0	0	0	0	39.4	12.3	137	17.1	19	27	38	8.6	103	1.3	267	143	4.4	0	0	0.47	0.59	16.42	1.7	18.6	93.5	52	59
10354217	22804533	32886936	38	46	49	7.44	7	34	1.4	0	1	0	0	0	0	0	0	1	1	0	0	0	0	0	0	0	35.5	11.7	115	9.1	16	27	13	8.7	92	0.8	177	135	3.2	0	0.0312	0.765	0.2548	8.004	1.3	14.5	25.3	1231	45
10354450	28518599	39932818	82	82	43	7.3	-4	22	2.5	0	0	0	0	0	0	0	0	0	0	0	0	0	0	0	0	0	43.1	14.3	122	14.8	24	22	60	6.8	98	3.4	198	134	4.7	0	0	0.61	0.4	8.79	1.4	14.8	36.8	39	66
10354450	29591537	35085974	107	80	37	7.2	-12	15	7.1	0	0	0	0	0	0	0	0	0	0	0	0	0	0	0	0	0	29.9	9	222	34.3	28	16	64	9.3	100	4.4	484	130	4.8	0	0	0.8	0.99	17.679	1.7	18.6	37.8	124	172
10354953	20756288	37720860	56	201	40	7.23	-10	18	3.8	1	0	0	0	0	0	0	0	0	0	0	0	0	0	0	0	0	36.4	12	98	28.5	17	17	25	8.1	107	1.9	122	140	4.6	0	0.49	1.51	0.49	27.65	1.6	17.9	37.5	37	97
10355525	25294311	31919858	85	102	36	7.41	0	24	0.9	0	0	0	0	1	0	0	0	0	1	0	0	0	0	0	0	0	34.3	10.7	400	14.1	15	22	58	8.4	112	3.6	231	148	4.3	0.02	0	3.46	1.43	5.75	1.7	18.6	49.7	10	78
10355745	20251651	30284172	29	77	51	7.42	6	34	0.9	0	0	0	0	0	0	1	0	0	1	0	0	0	0	0	0	0	35.2	10.7	165	7.3	13	30	18	9.2	98	0.5	103	137	3.9	0.0219	0.2263	1.606	0.3796	5.0589	1.1	11.4	29.6	22	69
10355745	24924037	38030074	66	119	73	7.21	0	31	0.5	0	0	0	0	0	0	1	0	0	1	0	0	0	0	0	0	0	33.9	10.6	171	7.6	18	29	18	8.3	93	0.5	156	128	5.2	0.0222	0.1036	0.9768	0.5032	5.7868	1	11.1	29.9	15	52
10355856	29999625	36975675	39	83	41	7.4	0	26	1.9	0	1	0	1	0	0	0	0	0	1	0	0	0	0	0	0	0	52.8	17.2	266	16.7	19	24	21	8.6	110	1.6	122	149	4.6	0.03	0	1.25	0.76	13.97	1.2	13.2	25.8	18	93
10356341	27114971	36933920	71	41	60	7.16	-9	23	7.2	0	1	0	0	0	0	0	0	0	0	0	0	0	0	0	0	0	26.5	8.6	36	3.5	14	23	28	6.5	106	0.9	226	140	4.8	0.01	0	0.08	0.03	2.02	14.1	150	150	146	242
10356874	25727873	32850986	27	72	54	7.31	0	27	2	0	0	0	0	1	0	0	0	0	0	0	0	0	0	0	0	0	38.2	12.5	78	7.6	12	28	13	8.1	106	1.1	126	144	5.4	0.01	0.02	0.42	0.41	6.55	1.2	13.4	28.6	29	95
10357284	24550737	33479434	97	321	45	7.51	11	37	0.8	1	0	0	0	0	1	0	0	0	0	0	0	0	0	0	0	0	32.2	11	191	15.8	13	33	24	8.6	105	0.8	135	142	4.8	0.04	0	1.155	0.94	17.472	1.3	14.7	31	29	127
10357284	25867758	34033876	51	121	80	7.36	15	47	1	1	0	0	0	0	1	0	0	0	0	0	0	0	0	0	0	0	31.3	9.6	340	9	8	43	33	8.7	98	0.8	137	140	4.8	0.034	0.0255	0.3655	0.4335	7.6415	1.4	16	150	17	89
10358003	21609634	30336108	56	35	44	7.37	0	26	1.7	0	0	0	0	0	0	0	0	1	0	0	0	0	0	1	0	0	24.3	8.2	206	10.9	14	21	22	6.7	104	0.3	101	134	4.3	0	0.38	0.65	0.44	9.7	1.9	20.4	29.6	38	320
10359261	27797938	32253087	88	179	24	7.26	-14	11	4.2	1	0	0	1	1	0	0	0	0	0	0	0	1	0	0	0	0	44.7	13.6	409	29.3	27	19	36	9.9	140	6.2	311	148	7.2	0.0293	0.0586	2.9007	1.7287	24.5827	3	30.9	65.9	1416	123
10359366	22083221	37423183	44	42	14	7.54	-6	20	1.8	0	0	0	1	0	0	0	0	0	0	0	0	0	0	0	0	0	44.9	15.5	268	15.5	20	20	15	9.2	101	0.7	174	137	4	0.031	0.0155	0.806	0.403	14.2445	1.9	20.6	25.1	22	92
10359708	28528489	37643438	76	155	30	7.5	1	24	1.5	0	0	0	0	0	0	0	0	0	0	0	0	0	0	0	0	0	34.6	11.1	178	14.8	11	23	22	8.8	109	1	189	143	3.5	0.0106	0	0.7	0.75	13.38	1.2	13	25.8	17	31
10360004	29667577	35846384	28	100	36	7.41	-1	23	0.7	0	0	0	1	0	0	0	0	0	0	0	1	0	0	0	0	0	53.4	16.6	196	8	15	27	13	9.4	101	1.1	105	140	3.8	0.02	0	0.71	0.29	6.99	1.3	13.8	26.9	9	69
10360766	27554699	31079029	31	34	57	7.24	-2	23	3.1	0	0	0	0	0	1	0	0	0	0	0	0	0	0	0	0	0	42.3	14.4	283	9.5	19	20	28	9.1	105	1	128	138	4.3	0.03	0	0.49	0.49	9.25	2.5	150	150	3929	90
10360829	25182118	35548232	102	71	42	7.42	2	26	5.5	0	0	0	0	0	0	0	0	0	0	0	0	0	0	0	0	0	37.7	11.7	232	43.7	20	28	39	8.3	102	2.1	226	144	5	0	0	2.19	1.31	38.89	1.3	14.1	32.7	55	68
10361411	27352263	31185017	113	70	66	7.17	-5	25	0.9	1	0	0	0	0	0	0	0	0	0	0	0	0	0	0	0	0	26.4	8	207	40.1	21	22	136	8.6	107	2.3	237	146	5.4	0	0	1.6	1.2	36.49	1.1	11.9	26.8	263	171
10361825	27526421	34898310	63	81	33	7.35	-6	19	0.9	0	1	0	0	0	1	0	0	1	1	0	0	0	0	0	0	0	25.1	8.3	115	4.3	13	18	37	8.4	109	1.5	390	132	6.2	0.0214	0.01	0.34	0.63	4.17	1.9	19.9	80	22	457
10361886	20777258	34703671	80	117	38	7.36	-3	22	2.8	0	0	0	0	0	0	0	0	1	0	0	0	1	1	0	0	0	33.6	11.4	94	7.7	14	27	91	8.1	125	3.7	152	160	3.8	0.022	0.033	0.297	0.253	7.2996	2.3	24.1	63.8	45	98
10361930	23515460	36960534	67	49	37	7.08	-19	12	1.9	1	1	0	0	0	0	0	0	0	1	1	0	1	0	0	0	0	39.4	12.7	238	20.1	30	18	37	8.4	110	2.3	433	137	5.6	0.0489	0.0326	1.2877	1.809	16.08	1.2	12.5	30.3	62	62
10362330	25416268	36645714	89	160	42	7.33	-3	23	2.4	0	0	0	0	0	0	0	0	1	0	0	0	0	0	1	0	0	27	9	102	21.9	31	23	155	10.8	91	6.3	120	136	5.3	0	0	3.04	2.691	19.78	2.5	27.7	53.8	47	83
10363313	27886356	34620605	74	43	70	7.13	-7	25	1.1	1	0	1	0	0	1	0	0	0	1	1	0	1	0	0	0	0	36.3	12.2	186	15.6	23	22	33	8.1	107	6.6	106	139	4.7	0.0625	1.248	1.404	0.624	12.324	1.2	14.2	73.8	20	61
10363884	25869112	31242973	44	371	42	7.34	-2	24	1.3	0	0	0	1	0	0	0	0	0	0	0	1	1	0	0	0	0	32.3	11	203	18.4	18	18	36	8.6	108	4.6	128	137	6.6	0.01	0	0.68	0.67	14.45	1.1	12.3	32.7	10	103
10364180	20527973	34056688	39	102	37	7.33	-7	18	1.6	0	1	0	0	0	1	0	0	0	0	0	0	1	0	0	0	0	25.1	8.2	443	15.4	17	19	90	9.1	103	3.1	191	132	6.2	0.0154	0.2926	1.9096	0.7546	12.4278	1.1	12.4	31.9	35	78
10364180	21113017	37229792	65	86	51	7.17	-10	20	1.1	0	1	0	0	0	1	0	0	0	0	0	0	1	0	0	0	0	33.9	10.6	450	11.5	22	20	66	8.6	104	2.8	120	136	5.8	0.0345	0.0345	1.058	0.2645	10.097	1.1	11.9	34.7	24	150
10364180	26234476	38152053	48	112	46	7.26	-6	22	1.3	0	1	1	0	0	1	0	0	0	0	0	0	1	0	0	0	0	30.3	9.5	540	35.1	19	19	72	8.6	103	1.5	171	133	5.7	0.1053	0.4914	1.5795	1.404	31.4847	1.2	12.9	30.3	10	47
10365197	23848642	39407477	54	164	32	7.43	-1	22	1	0	0	0	0	1	0	0	0	0	0	0	0	0	0	0	0	0	37.3	13.1	316	15.2	18	25	24	8.6	105	1.7	170	139	4.6	0.0416	0.052	1.2584	1.0192	8.0288	1	11.1	28.4	9	83
10367046	24280974	37395628	41	199	36	7.53	7	29	2.5	0	0	0	0	0	0	0	0	0	0	0	0	0	0	0	0	0	49.6	16.1	235	13.2	21	27	21	10	129	1.6	164	168	6.6	0.05	0	0.6	1.58	8.36	1.2	12.6	30.8	87	153
10367137	25340271	32057497	73	39	53	7.07	-16	16	8.1	1	0	0	0	0	0	0	0	0	0	0	0	0	0	0	0	0	41.6	13.1	202	20.5	25	13	42	7.5	112	3.8	157	148	5	0	0	0.52	0.35	16.53	2.1	22.8	27.6	620	55
10367718	22161471	37712108	92	33	71	7.14	-6	23	6.6	0	1	0	0	0	0	0	0	0	0	1	0	1	1	0	0	0	33.5	10.6	339	12.2	20	20	35	8.9	96	3.3	256	135	5	0	0.08	1.43	0	6.64	1.1	11.9	39.7	14	44
10368139	22375272	39248421	22	370	44	7.34	-2	23	0.7	0	0	0	0	0	0	0	0	1	1	1	0	0	0	0	0	0	33.8	10.7	150	14.2	11	24	15	7.3	112	0.7	140	139	3.9	0.02	0.17	2.58	0.14	7	1.4	15.6	37.4	26	51
10368426	21588639	34185188	43	39	39	7.36	-3	21	1.5	1	0	0	0	0	0	0	0	0	1	0	0	0	0	0	0	0	29.9	9.8	268	5.9	10	23	31	7.6	107	0.9	170	137	4.4	0.031	0	0.16	1.044	6.58	1.1	12.3	28	38	110
10368426	26809103	32806943	71	36	29	7.29	-12	13	3.6	1	0	0	0	0	0	0	0	0	1	0	0	0	0	0	0	0	29	9.5	471	19.2	19	12	92	8	109	2.6	167	139	5.6	0.02	0.01	0.21	1.34	16.46	3.1	34.5	32.2	1284	335
10369069	22094321	36779265	70	49	39	7.27	-8	19	2.4	0	0	0	1	1	0	0	0	0	1	1	0	1	0	0	0	0	38.4	11.5	163	14.8	23	18	122	7.9	128	5.6	450	158	4.9	0	0	2.22	0.22	8.66	2.1	22.9	31.5	31	39
10370003	22327281	33960624	50	168	59	7.29	0	30	1.6	0	0	0	0	0	1	0	0	1	0	0	0	0	0	0	0	0	44	14.5	97	23.9	17	25	32	8	106	2.2	138	137	5.6	0	0	1.135	2.043	16.798	1.2	14.3	32.1	61	140
10370161	25209154	39969809	40	82	46	7.42	-2	22	2.6	0	0	0	0	0	0	0	0	0	1	0	0	0	1	0	0	0	41.3	11.8	215	11.9	25	23	30	9.5	104	1.6	150	143	4.8	0.05	0.05	3.86	1.03	6.89	1.2	13	22.2	36	86
10370642	28038797	38975964	44	174	39	7.58	14	38	1.7	0	0	0	0	0	1	0	0	0	0	0	0	0	0	0	0	0	38.6	11.5	224	10.5	17	34	16	8.5	101	0.5	94	144	4	0.01	0	0.25	1.08	9.08	1.4	14.8	30.7	124	51
10371441	27030337	38859514	110	82	80	7.2	0	33	1.6	0	1	0	0	0	1	0	0	0	0	0	0	1	0	0	0	0	44.4	15.2	201	20.8	18	33	21	6.8	111	1.2	329	146	4.1	0.078	0.117	1.17	0.3705	19.6144	1.2	14.1	25.9	408	76
10371699	21282526	36173382	73	369	37	7.35	-4	21	2.1	0	0	0	1	0	0	0	0	0	1	0	0	0	0	0	0	0	26.8	8.5	192	20.5	20	16	23	8.3	116	1.9	243	147	4.9	0.01	0	1.5	0.85	11.35	1.3	14.4	26.3	32	59
10371956	29280890	35062378	47	58	98	7.1	-2	29	0.9	0	1	0	0	0	1	0	0	0	0	1	0	1	0	0	0	0	33.2	9.8	201	15.9	16	29	34	9.3	97	5	143	139	5.3	0.03	0.04	0.42	0.08	10.23	1.1	11.5	37.4	12	149
10372391	28554494	36455365	31	32	59	7.24	-4	27	3.2	0	0	0	1	0	0	0	0	0	0	0	1	0	0	0	0	0	28.8	9	235	12.2	13	23	19	8	113	0.6	153	149	3.7	0.04	0.03	1.18	0.75	10.13	1.7	18.6	32.9	6	60
10372391	29875615	37670764	26	213	48	7.38	5	27	5.2	0	0	0	1	0	0	0	0	0	0	0	0	0	0	0	0	0	31.9	10.1	353	19.5	16	30	17	8.6	102	0.7	165	177	4.9	0.01	0.01	0.71	0.37	12.87	4.3	110.2	43.2	106	42
10372743	23260001	33133608	18	112	47	7.33	-1	26	3.6	0	0	0	0	0	1	1	0	0	0	1	0	0	0	0	0	0	26.3	8.1	355	7.3	16	25	12	9.3	98	0.9	180	139	4.3	0.02	0.01	0.94	0.714	7.37	1	10.9	29.1	23	148
10372743	26812266	34342546	19	116	53	7.33	1	29	1.2	0	0	0	0	0	0	1	0	0	1	1	0	0	0	0	0	0	36.6	11.7	402	16.8	17	23	16	8.7	100	1.3	228	139	4.4	0.03	0.0684	3.5482	0.68	7.99	1.1	11.9	31	19	90
10372743	27652179	32871265	28	69	51	7.34	0	29	1.8	0	0	0	0	0	1	1	0	0	1	1	0	0	0	0	0	0	34.4	10.6	362	16.8	13	27	19	9.1	102	1.2	228	139	4.5	0.01	0	1.11	0.83	15.61	1.3	13.8	150	17	96
10373014	25329043	34488224	48	72	46	7.4	2	30	2.6	1	1	0	1	0	1	0	0	0	0	0	0	0	0	0	0	0	40.9	12.7	181	21.6	21	26	62	9.1	105	1.9	174	147	5.8	0.04	0.08	0.98	0.83	20.07	1.1	12.2	48.1	14	77
10373824	21508144	30621184	41	62	53	7.43	2	22	2.1	1	0	0	0	0	1	1	0	0	1	0	0	0	0	0	0	0	45.6	14.2	251	21.5	20	23	17	9	110	1	206	143	4.9	0.0215	0.1075	2.05	0.82	20.2315	1	10.8	23.8	14	76
10373824	27677881	34440488	70	299	35	7.41	-1	23	1.7	1	0	0	0	0	1	0	0	1	1	0	0	0	0	0	0	0	28.7	10	342	6.1	13	21	20	8.3	104	0.9	188	133	4.6	0.0276	0.16	1.46	0.476	5.01	1	12.4	29.8	63	227
10374329	21854083	34525806	31	61	43	7.42	2	29	1.2	0	1	0	0	0	0	0	0	0	0	0	0	0	0	0	0	0	28.2	9.4	350	8.8	10	29	18	7.6	105	0.7	92	144	3.8	0.0085	0	0.714	0.4399	3.34	1.3	13.7	28.8	37	110
10377337	23474175	35977849	55	115	40	7.14	-15	14	4.1	0	0	0	0	0	0	0	0	0	0	0	0	0	0	0	0	0	59.1	19.7	324	12	33	15	69	9.5	105	3.8	158	137	5.6	0	0.33	2.22	1.11	7.33	1.7	18.6	73.4	75	63
10377695	28519467	36916741	61	41	53	7.29	-1	27	3.7	0	1	0	0	0	0	0	0	0	0	0	0	0	0	0	0	0	40.8	11.9	348	36.4	13	29	17	10.4	111	1.3	211	143	5.8	0.03	0	0.85	2.04	29.049	1.3	14.4	34.2	27	63
10378026	24981696	31381232	39	402	37	7.39	-1	23	3.1	0	0	0	0	1	0	0	0	0	1	0	0	0	0	0	0	0	41.6	13.5	172	11	25	20	27	7.7	114	1.3	253	147	4.1	0	0	0.763	0.27	8.55	1.4	14.8	150	18	116
10378991	29376343	37980262	77	39	22	7.25	-16	10	16.8	0	1	0	0	0	0	0	0	1	0	0	0	1	0	1	0	0	25.9	7.5	34	35.2	51	10	75	9.2	86	4.6	129	136	5	0	0	1.41	0.68	33.44	2.3	25.3	31	602	129
10379252	23834743	36959325	40	25	44	7.36	-1	26	1.6	0	0	0	0	0	0	0	0	0	0	0	0	0	0	0	0	0	38.2	12.2	380	16.9	17	22	9	9.1	102	0.5	171	136	4.5	0.08	0	0.56	0.37	15.46	1.2	13	33.4	74	161
10379868	23684602	38629215	41	105	48	7.45	7	34	0.8	0	0	0	1	0	0	0	0	0	0	0	0	0	1	0	0	0	27.5	9.5	404	10.2	11	32	14	8.5	97	0.7	99	134	3.8	0.051	0.2652	1.1118	0.3162	8.4558	1.2	14.3	27	34	119
10380034	28071767	33464058	33	85	33	7.46	0	24	2.5	1	1	0	0	0	0	0	0	1	0	0	0	0	0	0	0	0	49.5	16.6	272	21.6	18	28	22	8.5	103	1	174	139	4.2	0.0764	0.0191	2.7313	0.8022	15.471	1.1	12.4	47	148	56
10380058	24325313	30528603	76	58	26	7.1	-20	9	1.7	0	0	0	0	0	0	0	0	0	0	0	0	1	0	0	0	0	40.5	13.5	195	9.8	21	15	86	7.7	119	5.9	207	143	5.7	0.0392	0.1372	0.9702	0.3234	8.33	1	11.9	136.6	35	42
10381837	20948793	34268626	31	215	35	7.42	0	23	0.8	0	0	0	0	0	0	0	0	0	0	0	0	0	0	0	0	0	17.3	5.7	107	17.7	15	24	42	8	101	1.7	122	140	3.3	0.02	0	1.5194	1.424	14.43	1.4	14.5	47.6	60	162
10382834	27107820	38656303	33	62	58	7.32	1	31	1.1	0	0	0	0	0	0	0	0	1	0	0	0	0	0	0	0	0	38.2	12.1	335	22.2	14	27	18	8.6	97	0.8	104	135	4.1	0.04	0.01	3.41	1.15	17.42	1.2	12.9	27.5	598	86
10383029	21162525	36267324	61	101	31	7.45	0	22	1.6	0	0	0	1	0	1	0	0	0	1	0	0	0	0	0	0	0	34.8	11	265	15	18	28	19	8	111	1.2	232	143	5.2	0	0	2.06	11.685	15.2	1.4	15	131.7	4064	68
10383338	28299477	37051184	47	64	47	7.3	-3	24	1.7	0	0	0	0	0	1	0	0	0	0	0	0	0	1	0	1	0	35.3	12	168	17.2	16	33	16	8.4	106	0.6	127	149	4.1	0.086	0.4472	5.1084	0.3612	11.18	1	12.4	24.1	56	270
10384587	26879097	34889162	78	58	31	7.23	-14	12	12.6	0	0	0	0	0	0	0	0	1	0	0	0	0	0	0	0	0	28.6	9.4	40	30.3	25	19	24	8.5	104	2.2	150	137	4.5	0	0	0.3	0.61	28.79	3.3	36.2	58.1	85	125
10385262	28424137	39432621	52	113	52	7.28	-3	24	0.8	1	0	1	0	0	1	0	0	0	1	1	0	1	0	0	0	0	43.6	14.3	209	10.4	11	21	38	8.9	107	1.5	137	136	4.3	0.03	0	0.975	0.3332	8.83	1.2	12.9	150	79	133
10385501	26477308	35484412	70	73	38	7.39	-1	24	3.7	0	0	0	0	0	0	0	0	1	0	0	0	1	0	1	0	0	25.4	7.8	92	12.5	16	18	126	9.7	116	3.2	150	147	3.4	0	0	2.28	0.476	8.769	1.4	15.6	40.9	80	326
10386005	21598829	35149182	35	147	78	7.28	7	38	0.6	0	1	0	0	0	1	0	0	0	1	1	0	1	0	0	0	0	24.2	7.1	128	6.3	11	34	47	8.6	96	1.5	511	140	5.4	0.1	0.0316	1.12	0.51	6.8	3.9	56.8	27.9	76	133
10386233	22164804	39681051	76	53	63	7.23	-2	28	1.1	0	0	0	0	0	1	0	0	1	1	0	0	0	0	0	0	0	28.3	8.7	122	5.1	16	27	68	7.2	108	2	225	142	5.9	0.0102	0.0051	0.6273	0.3366	4.1208	1.2	13.2	29	39	59
10386303	23372208	30920322	93	90	25	7.34	-10	14	3	0	0	0	0	0	0	0	0	0	1	0	0	0	0	0	0	0	37.9	12.6	516	19.3	17	15	95	9.6	130	1.6	561	157	4.1	0.1544	0.0965	4.0001	0.7964	17.7753	1.4	16	24.3	51	98
10386562	22701838	37839379	50	162	62	7.24	-2	28	0.9	0	0	0	0	0	0	0	0	0	1	0	0	1	1	0	0	0	31.4	9.8	242	33.5	19	25	49	8.9	103	2.7	165	137	5.7	0	0	0.792	1.584	21.12	1.3	14.1	125.9	20	84
10386562	24266920	35912066	47	151	71	7.34	4	29	5.7	0	1	0	0	0	0	0	0	0	1	0	0	1	1	0	0	0	27.8	8.6	368	29.5	14	30	32	8.2	104	1.9	240	143	5	0.0295	0.0295	1.168	1.062	27.671	1.1	11.9	32.4	27	103
10387377	20139513	35576779	36	251	43	7.3	-4	22	0.7	0	1	0	0	0	1	0	0	0	1	0	0	0	0	0	0	0	29.7	9	314	10.3	17	26	29	9	103	1.3	245	139	4.2	0.05	0.12	1.91	0.9	7.24	1.9	21.1	39.5	42	129
10387578	29974791	33223614	36	60	53	7.32	1	27	0.7	0	0	1	0	0	0	0	0	0	0	1	1	1	0	0	0	0	32.8	10.8	128	16.4	11	25	34	9.3	104	2.4	147	140	3.9	0.03	0.01	1.78	0.64	14.196	1.4	13.1	39.4	8	59
10387999	22195310	33915555	52	58	45	7.4	1	37	0.7	0	1	0	0	0	0	0	0	0	1	0	0	0	0	0	0	0	31.9	10.5	126	12.9	12	37	20	8.1	93	0.8	210	132	4.2	0.0565	0.2938	1.2995	0.2373	9.4129	1.4	15.7	33.9	32	1588
10387999	29681789	37705905	40	141	47	7.34	0	26	0.9	0	1	0	0	0	0	0	0	0	1	0	0	1	0	0	0	0	26.5	8.5	245	27.1	15	27	26	7.9	99	1.2	310	135	4.7	0.0633	0.6963	1.0761	0.3376	18.9267	1.4	15.9	42.8	24	391
10388043	26385522	34330521	32	59	43	7.31	-4	23	3.8	0	0	0	0	0	0	0	0	0	0	0	0	0	1	0	1	0	38.9	12.5	411	15.3	18	22	19	7.8	105	0.8	194	139	4.7	0.04	0.03	0.7	1.3	13.13	1.2	12.8	28.2	96	91
10388400	23303089	34606617	91	437	41	7.29	-6	21	1.1	0	1	0	0	0	1	0	0	0	0	0	0	0	1	0	1	0	28.8	8.5	524	15.3	16	22	36	9.6	112	2.1	114	144	4.2	0.0274	0.1918	1.0138	0.8083	11.645	3	33.6	36.6	17	56
10388675	20325171	37583392	31	61	38	7.38	-1	23	1	0	0	0	0	0	0	0	0	1	0	0	0	1	0	1	0	0	32.9	10.2	66	5.4	12	24	30	9.3	120	2.3	104	148	6.3	0	0.054	0.54	0.27	4.536	1.4	15.1	34.4	32	221
10388728	20654105	39873332	45	39	44	7.35	-2	23	2.1	0	1	0	0	0	0	0	0	0	1	1	0	1	0	0	0	0	26.6	7.8	519	14.8	18	23	52	8.5	120	1.8	511	144	6.2	0	0.86	4.39	0.7176	9.72	1.5	16.4	33.3	43	125
10388817	26313498	37554127	104	413	27	6.96	-25	7	5.6	0	1	0	0	0	0	0	0	0	1	0	0	1	0	0	0	0	32.8	10.4	306	6.9	28	11	60	6.6	112	6.4	352	144	4.8	0.15	0	0.696	0.332	17.8707	4.4	47	81	9	194
10390574	28732280	30732076	44	201	57	7.22	-6	23	1.7	0	1	0	0	0	1	0	0	0	0	0	0	1	0	0	0	0	36	11.9	237	7.7	15	22	65	9.1	99	8.2	120	133	5.5	0.04	0.13	0.72	1.02	6.24	1.1	11.9	35.3	30	58
10390732	26272149	36756755	106	61	45	7.37	0	27	1.3	0	0	0	0	0	0	0	0	0	0	0	0	1	0	0	0	0	34.2	11.2	151	20.7	22	24	57	9.3	105	7.4	193	140	6.5	0	0.146	0.584	0.584	12.264	1.6	18.3	42.1	240	56
10391104	21956767	35028977	54	32	73	7.34	9	41	1.5	0	1	0	0	0	1	0	0	0	1	0	0	1	0	0	0	0	26.6	8	153	18.1	18	38	75	8.7	88	1.8	114	133	5.7	0.01	0	0.35	1.19	16.28	1.9	20.6	31.5	35	73
10391782	26794877	31835980	33	87	34	7.45	0	24	2.3	0	1	0	0	0	0	0	0	0	0	0	0	0	0	0	0	0	27.3	8.6	145	22.5	16	25	20	8	107	1.1	137	144	4	0.05	0.05	1.24	0.78	20.23	1.6	17.6	29.4	18	68
10391827	28005986	35132366	117	59	53	7.22	-7	21	2	0	0	0	0	0	0	0	0	1	0	0	0	1	1	0	0	0	34.6	10.4	421	30.2	17	20	16	8.8	110	1.3	209	139	5.5	0.04	0.04	0.73	0.4	23.98	1.3	14.4	26.7	95	373
10392073	27341848	30763065	21	59	52	7.38	5	30	1.3	1	0	0	0	0	0	0	0	0	0	0	0	0	1	0	0	0	35.2	11.2	213	16.9	13	28	18	8.6	81	0.9	158	118	5	0.04	0	0.16	0.52	16.07	1.3	13.9	29.2	17	69
10392369	28403342	31064157	43	67	79	7.24	2	36	0.6	0	0	0	0	0	1	0	0	0	0	0	0	0	0	0	0	0	41.1	13.2	169	9.4	10	32	14	8.5	103	1	162	140	4.3	0.0188	0.0376	0.799	0.2538	8.2908	1.1	12.1	34.9	16	59
10392668	26743751	35187662	49	132	31	7.48	0	21	1.9	0	0	0	0	0	0	0	0	0	0	0	0	0	0	0	0	0	33	10.9	335	7.4	17	25	59	9.4	104	1.5	166	142	4.4	0.0184	0	0.29	0.19	4.6	1.2	11.7	24.7	37	68
10392889	23322073	31825416	31	46	48	7.44	0	24	1.3	0	1	0	0	0	0	0	0	0	0	0	0	0	0	0	0	0	33.2	10	194	11.5	9	24	20	9.8	103	0.7	146	136	4.9	0.01	0.03	1.18	1.11	9.11	3	32.7	32.8	37	98
10393214	21008525	33674848	89	96	33	7.09	-19	11	15.1	0	0	0	0	0	0	0	0	1	1	0	0	0	0	1	0	0	28.2	9.4	102	20.6	43	8	28	7.8	100	2.8	145	145	5.3	0	0.206	3.09	1.442	12.772	1.3	14.1	65.9	2333	616
10393331	21425859	38368971	24	473	41	7.36	-1	24	0.9	0	0	0	1	0	0	0	0	0	0	0	1	0	0	0	0	0	37.7	12.4	253	11.7	12	24	12	8.4	112	0.9	191	141	4	0	0.02	0.76	0.72	9.1674	1	12	23.9	42	86
10393331	28554352	36937471	52	112	70	7.26	1	33	1.4	0	0	0	0	0	0	0	0	0	0	0	1	0	0	0	0	0	36.8	12	464	10	12	28	15	8.7	106	0.4	142	138	4.2	0.1078	0.0196	0.5684	0.343	8.7612	4.9	45.7	33.4	2250	85
10393792	20977284	39400855	34	71	32	7.42	-2	21	2.4	0	0	0	0	0	0	0	0	1	0	0	0	1	0	0	0	0	42.2	14.3	270	22.4	18	25	19	8.7	102	1.2	121	134	6.2	0.03	0.06	0.946	1.22	15.82	1.3	14.2	40.6	25	73
10393855	23109643	37092185	22	246	30	7.44	0	26	1.2	0	0	0	0	0	0	0	0	0	0	0	0	0	0	0	0	0	27.5	9.7	194	6.7	14	23	5	8.9	105	0.6	147	140	4.2	0.02	0	1.38	0.63	4.64	1.3	14.1	25.4	9	47
10394720	26977907	38711428	30	132	26	7.42	-2	22	2.6	0	0	0	0	0	0	0	0	0	0	0	0	0	0	0	0	0	41.6	13.8	184	15.2	15	21	16	7.9	108	1	142	139	5.2	0.03	0	0.44	1.05	13.46	1.4	14.8	32.9	138	125
10396596	26972521	39397104	42	63	32	7.47	0	23	2.6	0	1	0	0	0	1	0	0	1	0	0	0	0	1	0	1	0	26.5	8.5	42	4.4	12	26	13	8.8	104	0.5	231	139	4.3	0.0047	0	0.15	0.1	1.71	1	11.3	22.9	443	131
10397277	20053627	34996407	37	368	45	7.39	2	28	1.3	0	0	1	0	0	1	0	0	0	0	0	0	0	0	0	0	0	29.1	10.6	168	11.3	15	23	32	9.3	111	1.7	141	140	4.2	0	0.339	2.147	0.228	8.701	2.1	23.7	38.8	84	48
10397721	23645435	35876284	24	43	46	7.28	-5	21	5.8	1	1	0	0	0	1	0	0	0	0	0	0	0	0	0	0	0	27.5	8.5	232	13.1	11	32	19	8.8	105	0.5	146	146	3.4	0.01	0	1.47	1.03	14.88	1.4	15	28.4	56	158
10398333	23217649	31460673	54	289	98	7.18	4	38	0.7	0	0	0	0	0	1	0	0	0	1	0	0	0	0	0	0	0	43.6	14.2	185	8.3	16	32	21	8.2	106	0.9	188	145	4.3	0.0498	0.0249	0.6391	0.4067	7.1795	1.4	15.5	29	20	74
10398333	24769108	32157501	57	93	56	7.31	0	30	1.2	1	1	0	0	0	1	0	0	0	1	0	0	0	0	0	0	0	29.3	9.1	243	10.9	17	30	51	9.9	98	1.8	499	142	4.4	0	0.12	1.2874	0.98	5.26	1.2	12.4	48.9	72	118
10398549	24501166	31518633	27	41	36	7.41	0	24	2.2	0	1	0	0	0	0	0	0	0	0	0	0	0	0	0	0	0	33.9	11.1	199	12.3	16	24	20	9.4	101	0.8	199	138	4.8	0.04	0.2889	2.2152	0.713	8.13	1.2	11.4	28.3	13	59
10398981	28167602	34166660	92	43	39	7.46	3	29	4.3	0	0	0	0	0	0	0	0	1	1	0	0	0	0	1	0	0	22.5	7.9	96	11.5	22	26	12	8.7	95	0.6	143	130	4.1	0.02	0.01	1.06	0.8	9.78	3.2	35.8	59.2	36	177
10400024	29667100	32539832	121	38	38	7.28	-8	17	6.5	0	0	0	0	0	0	0	0	1	1	0	0	0	0	0	0	0	28.6	9.5	219	13.6	26	17	55	9.4	109	2.3	213	145	5	0.01	0.01	0.51	0.96	7.25	4	44.5	69.3	24	69
10400376	20763166	35288656	31	512	32	7.43	-1	22	2.1	0	1	0	1	0	0	0	0	0	0	0	1	0	0	0	0	0	28.1	9.2	173	18.7	16	22	12	8.8	107	1	109	137	4.4	0.05	0.21	2.63	0.64	10.62	1.5	16.1	25.8	346	59
10400895	21029062	34036291	86	356	40	7.46	5	29	1	0	1	1	0	0	0	0	0	0	0	0	0	0	0	0	0	0	30.4	10.1	123	6.9	16	25	18	9.7	107	0.7	128	141	4	0	0.15	4.8	0.93	9.0936	2.2	23.9	36.1	17	18
10401797	26663585	35900002	46	64	50	7.16	-12	17	5	1	1	0	0	0	1	0	0	0	1	0	0	0	0	0	0	0	44.6	14.1	72	10.2	22	18	129	9	100	6.3	185	136	5.2	0.03	0.33	0.71	0.45	4.29	1.6	17.7	28.8	100	197
10402372	24455804	36782659	46	195	39	7.42	1	26	0.9	0	0	0	0	0	1	0	0	1	0	0	0	0	0	0	0	0	30.8	10.2	197	6.2	14	28	22	7.4	101	0.4	334	130	4.5	0	0	0.3	0.1988	4.05	1.1	11.6	40.5	236	150
10402406	28625117	33968931	26	73	57	7.39	8	34	1.1	0	1	0	1	0	0	0	0	0	0	0	0	0	0	0	0	0	25.8	8.1	602	15.8	13	35	12	8.7	97	0.7	85	143	3.5	0	0.47	1.2382	1	9.49	1.8	19.5	40	33	332
10402903	22331866	34317305	38	43	52	7.36	2	31	1.4	1	1	0	0	0	0	0	0	0	0	0	0	1	0	0	0	0	32.1	10.6	379	11.4	15	31	61	8.8	100	1.4	226	142	4.1	0.02	0.02	0.77	0.87	9.62	1.4	15.3	69.8	26	68
10402903	26551561	35031000	23	40	43	7.39	0	27	1.7	0	1	1	0	0	0	0	0	0	0	0	0	1	0	0	0	0	31.6	9.7	313	21	16	24	14	8.4	102	0.9	175	138	4.6	0.08	0.34	2.37	1.61	16.46	1.7	18	30.7	13	115
10403342	28310352	32850907	58	58	36	7.35	-5	19	5	0	1	0	0	0	0	0	0	0	0	1	0	1	1	1	1	0	26.9	8.3	135	16.1	19	18	72	8.6	113	2.4	137	148	4.4	0.02	0.01	0.66	0.89	10.83	2.1	23.2	39.7	54	479
10404109	29867820	31722715	48	79	89	7.18	1	35	0.8	0	0	0	0	0	1	0	0	0	0	0	0	1	1	0	1	1	35.3	11.8	141	6.1	15	30	32	9	102	1.7	143	137	6.3	0	0.0122	0.2989	0.3599	5.4229	6.8	76.8	53.9	17	41
10404451	21065097	30377554	65	92	29	7.34	-8	16	3.1	0	0	0	0	0	0	0	0	0	0	0	1	0	1	0	1	0	28.7	8.4	441	9.4	23	18	51	7.7	107	2.1	152	144	4.3	0	0	1.46	0.5588	8.65	1.2	12.7	25.4	192	347
10404551	22813079	33490013	77	57	67	7.19	-4	25	0.8	0	1	0	0	1	0	0	0	0	0	0	0	0	1	0	0	0	24.8	8	24	16.6	14	23	96	8	106	3	144	141	4.9	0	0.33	2.82	2.66	7.14	1.5	15.9	45.7	10	56
10405185	24538696	32767831	93	75	43	7.12	-15	15	13.4	0	0	0	0	0	0	0	0	1	0	0	0	0	0	1	0	0	25.1	8.7	98	27.9	32	12	25	11	107	2.4	172	141	6.4	0	0	0.255	1.61	16.732	3.2	34.5	76.6	2818	692
10405463	24741922	38434613	52	109	37	7.39	-2	22	2.1	0	0	0	0	0	0	0	0	0	0	0	0	0	1	0	0	0	45.5	14	322	14.3	18	21	30	9.8	111	1.4	160	146	5.3	0.04	0.01	2.38	0.45	12.48	1.3	14.7	29.9	19	49
10405463	28780387	31736067	59	284	40	7.37	-1	24	0.8	0	0	0	0	0	0	0	0	0	0	0	0	0	0	0	0	0	29.8	9.5	448	8.1	18	19	57	7.5	111	2.8	163	142	3.8	0.01	0.01	2.27	0.755	4.93	1.2	13.3	23.4	121	147
10407195	20067549	32528060	54	193	41	7.37	-1	23	3	0	1	0	0	0	0	0	0	0	0	0	0	1	0	0	0	0	39.3	12.3	169	11	18	21	28	9	102	2.8	51	141	3.2	0.05	0.89	0.58	0.23	7.25	1.5	16.2	30.7	12	121
10407740	23073830	39797827	68	62	49	7.28	-3	24	1.3	0	0	0	0	0	0	0	0	1	1	0	0	0	0	1	0	0	24.1	7.9	63	15	14	24	115	9.9	108	1.6	224	145	6.5	0.05	0.0207	1.6074	0.83	9.384	2.2	23.5	47.9	29	156
10408070	27778140	32250298	66	65	48	7.23	-8	19	4.5	0	0	0	1	0	0	0	0	0	0	0	0	0	0	0	0	0	43.6	12.9	224	28.7	15	23	29	8.3	109	1	283	140	5.9	0.22	0.22	3.02	1.09	19.51	2.5	27.7	27.9	537	133
10408470	28636925	39561085	21	91	50	7.34	0	30	3.2	0	0	0	0	0	0	0	0	0	1	0	0	0	0	0	0	0	42.9	13.9	354	9.5	15	26	11	9.2	106	0.8	131	143	4.2	0.05	0.02	1.12	0.39	6.14	1.1	12	28.8	27	71
10408681	26770052	35973102	55	44	39	7.39	0	24	2.3	1	1	0	0	0	0	0	0	1	0	0	0	0	0	0	0	0	29.7	9.7	265	37	22	23	28	8.9	104	2.3	322	139	5.4	0	0.3	0.6	0.6	27.69	1.5	16.8	121.1	134	174
10409011	26186083	35761743	45	62	43	7.44	4	30	0.7	0	0	0	0	0	0	0	0	0	0	0	0	0	0	0	0	0	36	12.1	186	11.2	13	30	36	9.3	91	1.2	94	130	4.7	0.02	0.01	0.9	0.53	9.74	0.9	10.3	37	46	258
10409151	28451745	36099701	56	130	38	7.38	-1	23	0.4	0	1	0	0	0	0	0	0	0	1	0	0	1	0	0	0	0	25.8	9	68	6.6	21	20	183	8.7	113	5.8	133	148	3.5	0.008	0.02	0.252	0.04	3.684	1.3	13.6	33.1	10	70
10409536	26941330	32189552	21	66	48	7.32	-3	24	1.1	1	1	0	0	0	0	0	0	0	0	0	0	0	0	0	0	0	44.3	14.5	196	17.7	16	26	13	8.8	107	0.8	161	142	4.7	0.1	0.35	3.16	1	4.89	1.3	14.3	150	58	76
10409536	29415347	36554748	29	45	46	7.32	-2	25	2.4	1	0	0	0	0	0	0	0	0	0	0	0	0	0	0	0	0	43.1	13.7	173	14.8	13	26	11	9	108	0.8	140	145	4.3	0.09	0.35	2.58	0.55	5.11	1.2	13.1	150	30	67
10410774	21942478	38072380	41	53	32	7.42	-2	21	1.2	0	0	0	1	0	1	0	0	0	1	1	0	0	0	0	1	0	32.9	11	183	18.1	17	21	28	7.9	106	0.9	372	138	4.8	0.02	0	0.57	0.3	9.306	1.1	12.4	24.2	71	215
10411115	28620823	30746343	39	15	55	7.38	7	32	1.4	1	1	1	0	0	0	0	0	0	1	0	0	0	0	0	0	0	29.6	8.7	303	9.1	11	31	29	9.1	99	1.8	187	138	5.9	0.03	0	3.15	1.5563	14.59	1.6	17.4	135.1	26	75
10411160	23780157	34436779	70	84	54	7.21	-6	23	1.8	0	1	0	0	0	1	0	0	0	1	1	0	1	0	0	0	0	28.7	8.8	185	10.2	13	20	62	8.7	105	7.9	224	137	5.4	0.05	0.1674	1.69	0.0994	9	1.8	19.4	131.1	85	262
10411160	29279148	32060994	56	45	61	7.32	2	33	1.5	0	1	0	0	0	1	0	0	0	0	1	0	1	0	0	0	0	26.6	8.3	77	5.6	18	29	37	7.5	98	5.4	151	138	4.3	0.02	0	1.65	0.7	2.69	1.1	11.7	30	14	37
10411182	23351593	37138898	48	95	36	7.37	-3	22	2.2	1	1	0	0	0	0	0	0	0	0	0	0	1	0	0	0	0	32.7	10.2	167	10.5	15	22	49	9	117	1.4	135	145	4.3	0.01	0	0.89	1.55	10.48	1.7	18.5	28.1	35	116
10412483	24600400	34241428	35	31	72	7.23	-1	32	2.3	0	1	0	0	1	0	0	0	0	0	0	0	0	0	0	0	0	37.9	11.8	209	8.3	16	32	29	9.4	101	1.4	118	144	4.9	0.08	0.11	1.55	0.87	6.69	1.8	19.7	34.6	29	93
10413295	22438881	37973258	88	105	45	7.39	1	28	0.9	0	0	0	0	0	0	0	1	1	0	0	0	0	0	1	0	0	33.4	11.1	90	11.2	6	27	16	7.4	110	0.7	111	137	4.1	0	0.184	1.84	1.104	9.184	1.5	17	31.8	31	74
10413295	27286678	32834587	125	469	39	7.42	1	26	1	0	0	1	1	0	1	0	0	1	0	0	0	0	1	1	0	0	37.7	13.6	127	9.4	16	31	14	15.4	111	0.9	274	147	4.2	0	0.0912	2.61	0.988	9.88	15	150	150	344	81
10413379	29187152	39857255	49	128	50	7.27	-4	24	8.2	0	0	0	0	0	1	0	0	0	0	0	0	0	0	0	0	0	29.3	8.9	320	11.6	12	29	20	8	108	1.7	122	142	4.5	0.03	0.1015	0.9	0.64	9.5593	1.2	13.7	59.5	62	64
10413870	21063081	32956191	51	149	35	7.41	-1	23	1.4	0	0	1	1	0	1	0	0	1	0	0	0	1	0	0	0	0	27.9	9	145	5.9	16	21	32	8.3	111	2.1	68	143	3.8	0.0177	1.3275	0.8496	0.4617	3.5169	1.1	11.9	27	55	71
10414077	26626508	38745769	49	50	29	7.47	0	22	3	0	1	0	0	0	0	0	0	1	0	0	0	0	0	0	0	0	33.4	10.7	340	21.8	18	24	39	8.7	103	1.3	107	143	4.5	0.38	0.18	1.77	1.62	18.07	1.5	16.1	34.7	51	97
10415581	23395056	36405803	62	89	99	7.09	-3	32	1.2	0	0	0	0	0	1	0	0	0	1	1	0	0	0	0	0	0	41.5	12.8	258	21.4	15	27	49	9.4	98	2.7	411	136	6.8	0.07	0.01	2.09	1.2	17.84	1.4	15.5	26.4	30	104
10415643	26487500	31625955	43	41	72	7.19	-3	29	2.3	0	1	0	0	0	1	0	0	0	0	0	0	0	0	0	0	0	35.8	10.2	385	13.9	14	43	20	8.1	93	0.7	128	145	4.5	0	0	0.52	1.224	10.82	1.5	16.6	29.8	58	82
10417428	20020237	31147960	45	142	49	7.3	-3	23	1.7	1	1	1	1	0	1	0	0	0	0	0	0	1	0	0	0	0	27.8	9.1	239	21	13	21	16	7.3	110	2.5	162	139	4.8	0.04	0.31	1.66	1.32	15.42	1.6	17.1	38.2	8	35
10417530	22574967	32074914	35	75	37	7.43	0	25	1.2	0	1	0	0	0	1	0	1	0	1	0	0	0	0	0	0	0	41.7	12.9	168	10.7	20	21	16	8.4	106	1	222	142	4.8	0.0107	0.0816	0.6018	0.2996	9.7477	3.6	38.6	55.2	53	128
10418685	21114401	33803007	30	59	48	7.28	-4	24	2.8	0	0	0	0	0	0	0	0	0	0	0	0	0	0	0	0	0	49.2	16.3	330	28.4	25	23	14	9.3	107	0.8	175	144	5	0.05	0.04	2.54	1.03	24.3	1.1	12.2	23	156	94
10418733	20216471	31026358	38	83	45	7.36	0	26	0.9	0	0	0	0	0	1	0	0	0	0	0	0	1	1	0	0	0	39.2	12.6	115	8.9	16	26	40	8	102	2.6	138	137	4.6	0	0	0.426	0.4606	9.2516	1.3	14.2	27.9	863	168
10419097	22233024	30993974	44	37	37	7.3	-8	19	4.7	0	0	0	0	0	0	0	0	0	0	0	0	0	0	0	0	0	47	15.5	155	23.2	20	17	28	8.1	118	1.6	188	149	4.6	0.12	0.11	1.91	1.05	14.18	2.1	22.2	32.9	140	111
10419232	28176957	39511149	41	72	37	7.37	-3	21	1.2	0	0	0	0	0	1	0	0	0	0	0	0	0	0	0	0	0	34.6	12.2	105	8.9	33	22	106	7.6	93	9.8	137	138	3.9	0.01	0	0.56	0.37	7.83	1.2	12.9	64.2	826	124
10420013	29217083	39721603	115	80	31	7.22	-13	13	3	0	0	0	0	0	0	0	0	0	1	0	0	0	0	0	0	0	26.2	8	217	119.6	25	15	43	7.2	106	3	169	135	4.4	0.07	0.02	1.26	3.18	76.22	2.3	25	49.2	6	232
10421957	23968382	33607155	78	41	33	7.34	-6	19	2.6	0	0	0	0	0	0	0	0	0	0	0	0	0	0	0	0	0	44.8	14.6	220	10.4	19	16	21	8.1	120	1	272	143	4.7	0	0	0.594	0.34	5.53	1.1	12.4	56.6	150	92
10422501	26142209	39360004	75	67	62	7.16	-7	23	5.2	0	0	1	0	0	0	0	0	0	1	0	0	0	0	0	0	0	48	15.1	353	16.5	20	26	34	8.7	114	0.9	303	145	3.9	0.0512	0.0128	0.768	0.6912	11.3024	1.2	13.7	46.4	29	73
10422510	25554996	38870879	57	97	40	7.4	0	26	0.6	0	0	0	1	0	0	0	0	0	0	0	0	1	0	0	0	0	31.7	10.1	180	14.5	13	23	41	8.3	116	2.1	121	151	4.9	0.02	0	0.97	1.19	12.28	1.3	14	26.8	18	111
10422699	27044055	39634792	64	43	22	7.41	-7	14	1.7	0	1	0	0	0	0	0	0	0	0	0	0	1	1	0	0	0	30.8	9.8	170	11.3	19	16	56	8.8	108	2.6	139	134	6.6	0.108	0	1.512	0.864	8.1	1.4	15.5	38.8	30	103
10422844	26400469	37960389	89	76	60	7.34	3	34	1.2	0	1	0	0	0	1	0	0	0	0	0	0	0	0	0	0	0	31.6	9.9	354	28.4	38	20	88	10.7	102	4.1	210	149	7.2	0.0568	0.0568	1.846	0.9088	25.5316	3.1	31.6	35.1	3930	144
10423002	22148233	35176222	25	49	45	7.36	-1	25	1.7	0	0	0	0	0	1	0	0	0	0	0	0	0	0	0	0	0	46.1	15.8	421	19.4	16	21	16	9.6	97	1	186	133	4.5	0.06	0.01	1.31	0.51	10.65	1.2	13.1	112.4	60	69
10423286	24284436	31453464	44	36	42	7.38	-1	24	2.3	1	1	0	0	0	1	0	0	0	0	0	0	1	0	0	0	0	36.7	12.1	254	13.4	13	26	19	8.6	98	1.7	150	134	8.4	0.01	0	1.22	3.16	8.89	1.4	15.2	51.1	39	65
10423466	24868706	38820625	54	163	51	7.36	2	30	1.2	1	0	0	0	0	0	1	0	0	0	0	0	0	1	0	0	0	36.8	12.3	205	11.7	20	26	23	8.8	101	1.1	157	135	5.3	0.0342	0.0114	0.4332	0.7866	10.1232	1.5	17.9	35.3	25	79
10424018	27090022	33031847	53	71	84	7.12	-6	26	1.9	0	0	0	1	0	1	0	0	0	0	0	0	0	0	0	0	0	41.1	13.8	238	18.3	15	26	24	9	106	1.6	215	143	6.5	0.02	0	0.41	1	16.72	1.2	12.8	25.4	113	135
10424906	25047565	37269948	35	108	39	7.38	-1	24	0.7	0	1	0	1	0	1	0	0	0	0	0	0	1	0	0	0	0	38.4	13.4	257	11.4	16	26	29	8.1	110	1	114	143	3.9	0.0342	0.2052	1.2654	0.5472	9.348	1.1	13.3	28.3	6	104
10426990	25717165	30088406	20	64	92	7.27	11	44	1.2	0	1	0	0	0	1	0	0	0	0	0	0	0	0	0	0	0	48	14	166	9.7	12	43	19	9.1	99	0.8	121	146	3.9	0.05	0	1.25	0.76	6.6066	1.3	14.4	29.3	19	52
10426990	29257386	32244926	52	68	71	7.34	8	40	0.9	0	1	0	0	0	1	0	0	0	0	0	0	0	0	0	0	0	34.6	10.2	248	19.7	11	33	22	8.2	97	0.9	96	140	4.2	0	0.04	0.41	0.9086	6.734	1.7	12.6	35	14	97
10427288	27075708	38726362	55	87	48	7.35	0	28	0.9	1	1	0	0	0	1	0	0	0	0	1	0	1	0	0	0	0	25.8	8.1	273	9.5	17	25	60	9.3	96	2.8	221	133	4.9	0	0	0.984	1.32	9.23	1.2	13.6	31.9	26	79
10427326	20408038	34523075	26	53	43	7.41	2	26	1.7	0	0	0	0	0	0	0	0	0	0	0	0	0	0	0	0	0	38.7	12	193	4.7	11	29	14	8.9	102	1.1	106	142	4.2	0.04	0.22	2.05	0.87	2.45	1.2	12.7	27.3	50	40
10428217	28879895	31374882	113	39	33	7.42	-1	22	1.8	0	1	0	0	0	1	0	0	1	1	0	0	0	1	0	0	0	33.1	10.4	379	23.9	21	19	87	8.3	112	2.2	206	141	6.4	0	0.211	1.477	1.899	21.51	1.6	17.7	46.5	48	390
10428240	22917399	35560888	77	271	43	7.3	-4	22	1.6	0	1	0	0	0	0	0	0	0	1	0	0	1	0	0	0	0	42	13.9	338	31.5	28	29	79	11.2	104	11	107	142	8.8	0	0.63	2.205	0.315	28.35	1.1	12.5	28.6	43	115
10428745	23905983	32903981	52	95	76	7.28	5	37	2.4	0	1	0	0	0	0	0	0	0	1	0	0	1	0	0	0	0	37.1	11.5	204	12	13	34	35	8.5	98	1.5	113	140	4.2	0.0565	0.2508	0.546	0.69	9.9414	4.5	40.9	41.2	15	92
10428745	26528680	32233246	48	107	63	7.39	10	40	1	0	1	0	0	0	0	0	0	0	1	0	0	1	0	0	0	0	32.5	10	219	17.4	12	41	56	9.1	89	1.8	154	136	4.3	0.0522	0.1218	0.9918	0.435	15.7818	4.1	39.6	50.5	51	84
10429729	26929922	36717130	40	103	70	7.17	-4	27	3.5	0	0	0	0	0	0	0	0	0	0	0	0	0	1	0	1	0	24.2	7.6	260	15.4	15	25	6	7.8	98	0.4	114	131	3.8	0.0602	0.1269	2.26	1.0296	11.421	1.8	19.8	34.7	46	151
10430776	28041745	31524210	24	44	63	7.4	10	40	1.5	0	1	0	1	0	1	0	0	0	0	0	0	0	0	0	0	0	34.9	10.5	52	11.2	15	38	19	8.3	98	0.9	103	144	3.9	0.05	0.05	1.23	1.29	8.47	2	21.8	47.3	25	101
10431522	29411194	34478056	40	59	46	7.36	0	27	0.9	0	1	0	0	0	0	0	0	1	0	0	0	1	0	0	0	0	31.7	10.2	190	5.3	16	24	28	8.6	104	1.7	142	142	4.1	0	0	0.47	0.31	8.94	1.3	14.5	31.4	11	160
10431675	23213247	33207337	63	82	46	7.24	-7	21	6.1	1	1	0	0	0	0	0	0	0	0	0	0	0	0	0	0	0	42.1	13.8	189	17.1	31	18	23	9.4	110	1.4	360	145	4.6	0.01	0.34	3.16	0.67	13.34	1.2	12.6	40	209	82
10431971	21205998	34046532	61	47	51	7.28	-3	23	2.9	0	0	0	1	0	0	0	0	0	0	0	0	0	0	0	0	0	29.2	8.8	246	24	13	24	46	8.8	110	0.9	154	147	4.2	0	0	0.5	0.17	16.03	1.1	12.2	27.8	46	149
10432739	27833862	38910341	36	37	43	7.34	-2	24	1.7	0	0	0	0	0	0	0	0	1	0	0	0	0	0	0	0	0	35	11.3	147	2.6	18	22	35	8.9	97	1.1	207	135	7	0.1	0.03	0.99	0.18	1.43	1.2	12.8	71.2	14	107
10432796	28069953	35781888	53	63	40	7.37	-1	24	3.9	0	0	0	0	0	0	0	0	0	0	0	0	0	1	0	0	0	32.5	10.9	165	12.9	13	25	22	8.4	112	0.9	136	142	3.9	0.0318	0.0318	1.2826	0.8268	8.4376	1.1	11.9	28.3	14	57
10433099	28593361	31272962	119	44	77	7.25	3	35	0.7	0	1	0	0	0	1	0	0	1	0	1	0	1	0	0	0	0	26	8.1	218	5	19	31	79	9.4	104	7.4	146	143	5	0.015	0.07	0.915	0.4	3.605	1.2	13.9	29.1	11	108
10433353	24856692	38280406	43	201	58	7.31	1	31	0.6	0	0	0	0	0	1	0	0	1	0	0	0	0	0	0	0	0	28.3	9.1	170	5	16	26	34	8.2	106	1	188	144	3.9	0.06	0.09	1.17	0.61	3.63	1.4	15	28.2	11	197
10434660	27504128	39909245	43	211	32	7.24	-12	14	5.5	0	1	1	0	0	0	0	0	0	0	0	0	0	0	0	0	0	36.1	12	206	29.9	16	23	9	9.1	113	1.2	233	141	5.4	0	0	1.9	0.9682	11.37	2.1	22.6	129	2563	102
10436395	29673441	38135861	20	42	49	7.37	1	29	1.3	0	0	1	0	0	0	0	0	0	0	0	0	0	0	0	0	0	42	13.4	135	5.5	11	22	7	8.4	104	0.9	143	137	3.8	0.03	0.15	1.16	0.41	3.66	1.2	12.6	28.7	181	64
10437175	26523907	34153778	63	71	38	7.34	-4	21	1.8	0	0	0	1	0	0	0	0	0	0	0	0	1	0	0	0	0	35.6	11.8	452	22.5	19	25	27	9.4	108	2.2	131	141	3.9	0.0092	0.219	3.066	0.876	11.826	9.8	107.1	48.2	16	67
10437624	23580489	34485156	43	49	87	7.17	1	33	2	0	0	1	0	0	1	0	0	0	1	0	0	0	0	0	0	0	31.3	9.7	172	10.8	7	35	55	9.4	100	1.8	403	140	5.6	0.04	0.23	0.64	1.06	6.75	1.5	16.8	28.9	25	75
10437879	21561383	34107439	58	51	52	7.29	-2	24	1.9	0	1	0	0	1	1	0	0	0	1	1	0	1	0	0	0	0	28.4	8.7	152	10.1	12	24	45	7.9	112	2.3	141	144	4.5	0.01	0.02	0.68	0.88	8.31	1.1	11.8	44.5	27	102
10438032	28711073	30868174	24	78	42	7.37	0	25	1.4	1	1	1	0	0	1	0	0	0	0	1	0	0	0	0	0	0	36.4	12	138	13.1	16	28	17	8.7	102	1.1	232	137	4.5	0.02	0.048	0.3933	0.3717	9.3928	1.4	14.5	27.9	17	62
10438089	20897113	31669144	58	67	49	7.28	-3	24	0.9	0	1	0	0	0	0	0	0	0	1	0	0	1	0	0	0	0	32.1	10.5	206	22.7	18	24	52	7.8	107	1.6	307	141	4.1	0	0	0	0.68	22.02	1.5	16.5	70.3	25	135
10438089	28261508	32490594	52	34	58	7.3	0	30	2.4	1	1	0	0	0	0	0	0	1	1	1	0	0	0	1	0	0	25.6	7.6	382	15.9	16	22	29	9	108	1.6	97	144	5.4	0.03	0.01	2.09	1.02	12.5419	2.2	24	40.5	11	190
10438089	28710788	36091107	30	28	66	7.26	-1	31	1.3	0	1	1	0	0	1	0	0	0	1	0	0	0	0	0	0	0	30.7	9.1	242	18.8	14	27	26	8	106	1.2	131	144	6.8	0.02	2.27	0.97	1.78	12.99	2.5	28	37.4	14	176
10438187	27283298	32028208	46	54	52	7.32	0	28	3	0	1	0	0	0	0	0	0	0	0	0	0	0	1	0	1	0	29.7	9	108	3.6	19	26	32	8.9	98	0.8	132	139	4.3	0	0.0138	1.04	0.306	5.52	1.6	17	94.8	10	223
10439110	21656566	30573986	21	46	48	7.36	0	28	1.4	0	1	0	0	0	1	1	0	0	1	0	0	0	0	0	0	0	25.8	7.8	240	23.4	13	26	12	8.5	105	0.7	174	141	4.1	0.09	0.688	3.2604	1.45	14.58	1.6	12.4	25.7	17	73
10439110	22835521	38524631	45	45	47	7.33	-1	26	2.4	0	1	0	0	0	1	1	0	0	1	0	0	0	0	0	0	0	31.2	9.7	338	21.3	20	25	9	8.4	100	0.8	289	138	3.7	0	0	0.64	2.98	17.68	1.2	13.1	25.9	42	106
10439110	25367898	34201916	39	66	39	7.39	0	24	2.4	0	1	0	0	0	1	1	0	0	1	0	0	0	0	0	0	0	33.7	10.3	601	22.1	22	23	20	9.1	97	1.1	260	138	5.1	0.06	0.85	5.54	2.77	19.19	1.3	14.3	30.2	32	130
10439110	26030821	36203341	63	40	65	7.07	-13	20	5.5	0	1	0	0	0	1	1	0	0	0	0	0	0	0	0	0	0	28.4	8.1	433	47.6	21	17	15	11	99	1.4	863	135	7.2	0.11	0	5	2.33	42.07	2.1	23.1	27.2	346	149
10439110	28109135	39299831	26	130	45	7.23	-8	20	3.6	0	1	0	0	0	1	1	0	0	1	0	0	0	0	0	0	0	35.3	10.6	640	18	22	22	21	9.1	99	1.4	319	137	4.5	0.18	0.36	7.2	0.9	9.36	1.2	12.8	143.1	22	188
10439110	29439132	31269585	39	101	54	7.46	12	40	1.1	0	1	0	0	0	1	1	0	0	1	0	0	0	0	0	0	0	28	8.9	327	18.4	18	39	27	9.3	96	0.9	175	143	4.5	0.01	0	1.65	1.3	11.17	1.1	12.4	30.8	22	59
10439484	22538216	30583598	42	163	33	7.47	1	25	1.1	1	1	0	0	0	0	0	0	0	0	1	0	1	0	0	0	0	30.5	9.9	208	11.8	19	25	40	8.6	100	2.2	244	141	3.8	0.06	0.32	1.94	1.14	8.27	1.2	13.3	56.2	14	81
10439767	28533411	33068059	36	183	43	7.38	0	26	0.9	0	0	0	1	0	0	0	0	0	0	0	1	1	0	0	0	0	29.3	9.5	259	11.6	14	26	28	9.6	100	1.3	129	141	4.1	0.02	0.09	2.7832	0.33	5.0692	1	11.3	25	13	47
10439781	29236410	30800478	54	49	57	7.18	-7	22	2.4	0	1	0	1	0	1	1	0	0	0	0	0	0	0	0	0	0	29.6	8.9	218	12.8	13	17	15	7.2	116	0.7	274	140	4.3	0.0256	0.0256	0.6656	0.704	11.3792	2.3	24.4	27.6	20	82
10440245	23174788	33968105	45	192	39	7.36	-2	23	2.4	0	0	0	0	0	0	0	0	1	0	0	0	0	0	0	0	0	46.5	16.1	304	17	23	21	21	8.8	118	1.9	102	146	4.3	0.034	0.0651	1.02	0.255	15.64	4.3	41	40.3	10144	125
10440642	29024763	35143191	41	359	47	7.41	4	31	0.9	0	1	0	0	0	0	0	0	0	0	0	0	0	0	0	0	0	28.3	8.8	245	8.8	11	33	17	8	109	0.7	115	146	3.7	0.0352	0.1144	0.5808	0.2728	7.7968	4.1	39.5	47.4	25	121
10440642	29187727	38106153	75	344	56	7.24	-4	25	2.2	0	1	0	0	0	0	0	0	0	0	0	0	0	0	0	0	0	34.9	11.1	302	10.7	21	20	65	8.1	130	2.5	282	145	8.3	0.0214	0.0093	0.7905	0.5243	9.4695	8.2	89.6	62.7	921	77
10440899	26609648	34167641	56	155	27	7.53	1	23	1.6	1	1	0	0	0	0	0	0	0	1	0	0	0	0	0	0	0	30.6	9.5	464	24.1	16	24	19	8.8	112	1	344	148	4.4	0.03	0.27	1.4	1.38	17.21	1.4	15.1	23.7	82	75
10441335	25373904	36603744	136	65	25	7.48	-2	19	6.2	0	1	0	1	0	1	0	0	0	0	0	0	0	0	0	0	0	30.1	10.4	144	14.7	37	17	61	7.6	99	4.5	150	139	6.3	0.04	0.01	0.7	1.51	10.2	6.1	65.9	77.2	826	853
10441613	22339301	39504645	22	27	43	7.36	-1	24	1.5	0	0	0	0	0	0	1	0	1	0	0	0	0	0	1	0	0	28.6	9.3	132	9.5	9	22	30	7.7	113	0.6	122	144	4.4	0.03	0.07	1.75	1.12	6.51	1.5	16.1	27.6	18	62
10442543	22826044	34532159	89	38	44	7.3	-5	23	2.1	1	0	0	1	0	0	0	0	1	1	0	0	1	0	0	0	0	31.3	9.5	76	34	23	19	60	8	99	6.7	178	129	4.8	0.0996	0.0249	1.2201	0.8964	22.659	1.5	16.3	47.8	51	135
10442603	23644640	31663173	113	51	43	7.2	-10	18	11.2	0	0	0	0	0	1	0	0	1	0	0	0	0	0	0	0	0	32.6	10.3	84	10	37	17	41	9.5	90	3.3	93	135	5	0	0	1.08	0.576	1.728	2.9	29.4	63.9	1624	248
10443410	28473188	34874843	17	91	31	7.41	-3	20	1.2	0	0	0	0	0	0	0	0	0	1	0	1	0	0	0	0	0	38.6	12	462	10.2	16	20	11	8.7	106	0.2	154	139	4.4	0.08	0.3	2.16	0.91	6.58	1.5	15.8	33.8	15	60
10444059	21246806	39064613	76	151	46	7.43	5	32	0.9	0	0	0	0	0	0	0	0	0	0	0	1	0	0	0	0	0	29.4	10.5	92	3.3	13	25	10	8.5	110	0.7	89	140	5	0	0.132	0.22	1.0176	2.23	1.5	18.9	31.1	105	102
10444382	25224890	39509561	27	86	39	7.41	0	26	0.8	0	0	0	0	0	0	0	0	0	0	0	0	0	0	0	0	0	38.3	12.4	142	5.3	14	23	6	7.7	107	0.5	109	143	3.8	0	0.01	0.92	0.49	3.84	1.1	12.4	31.5	238	120
10445331	24253259	30908632	35	123	38	7.4	0	24	1	0	1	1	1	0	0	0	0	0	1	0	0	0	0	0	0	0	38.3	12.2	384	10.9	17	28	15	9.5	110	1.3	183	146	6.3	0.03	0.04	3.07	1.22	6.44	1.2	12.8	29.3	29	100
10446424	27598919	35701972	98	107	34	7.49	2	25	3.1	0	0	1	0	0	0	0	0	1	0	0	0	1	1	0	1	0	30	10.2	87	4.9	20	24	118	7.5	101	3	100	138	5.2	0	0	0.7	1.27	1.95	2	22.1	62.5	85	136
10447592	24221220	35475731	118	85	42	7.33	-4	21	1.5	0	0	0	0	0	1	0	0	1	0	0	0	0	0	1	0	0	29.9	9.5	170	28.9	16	21	27	9.2	106	1.7	161	141	4.2	0.04	0.03	2.09	1.53	24.67	2.5	26.8	37.5	72	169
10447734	25043605	39482911	30	97	32	7.42	3	25	6.8	0	0	0	0	0	0	0	0	0	1	0	0	0	0	0	0	0	39.6	12.8	178	16.4	16	20	28	7.6	107	1	222	138	4.2	0.03	0.01	1.78	1.3	13.77	1.3	14.7	26.4	20	98
10448050	25685823	34610537	65	217	41	7.43	3	27	2.9	0	1	0	0	0	1	1	0	0	1	1	0	1	0	0	0	0	26.9	8.3	395	9.9	12	26	47	8.8	99	1.6	211	137	4.1	0	0.01	0.99	0.06	9.34	1.2	12.8	35.2	7	98
10448602	24981469	30394133	39	39	61	7.03	-16	17	6.9	0	0	1	0	1	0	0	0	0	0	0	0	0	0	0	0	0	37.9	12.1	151	21.2	19	15	14	5.7	105	1.1	596	137	3.5	0	0.48	1.0241	1.2	17.59	1.9	150	150	527	102
10449211	27431437	38534606	41	69	42	7.38	0	25	1.2	0	0	0	0	0	0	0	0	0	0	0	0	0	1	0	0	0	34.3	11.3	184	12.7	9	26	13	9	104	0.7	119	139	4.1	0	0	0.672	0.74	8.69	1.3	12.8	26	8	56
10449236	27662581	32482842	21	84	34	7.47	1	25	1.2	0	1	0	0	0	0	1	0	0	0	0	0	0	0	0	0	0	31.7	10.6	211	5.4	11	22	16	8.8	103	0.8	130	136	3.4	0.01	0.02	0.726	0.6794	2.99	1.3	14.1	32.5	8	111
10449651	25638858	37075073	104	90	65	7.33	6	33	1	0	1	1	0	0	0	0	0	0	0	0	0	0	1	0	0	0	40	11.8	172	12	12	34	39	9.5	108	1.4	180	149	3.7	0	0	2.48	0.539	6.2092	1.2	13	27.3	86	114
10451189	20984870	35889818	17	159	58	7.37	2	28	2	0	0	0	0	0	0	0	0	0	0	0	0	0	0	0	0	0	38	12.2	314	11.6	11	33	21	8.2	110	0.7	138	144	4.6	0.0116	0.0348	0.58	0.4756	10.5096	1	11.3	51.3	32	40
10451487	27193816	38939399	53	33	46	7.38	0	28	1.1	1	1	0	0	0	1	0	0	0	0	0	0	0	0	0	0	0	30.2	9.4	143	14.3	18	26	61	8.8	99	1.5	151	134	4.6	0	0	1.03	0.73	9.79	1.5	16.8	99.1	33	103
10452725	21975576	33603859	23	61	27	7.43	-5	18	4.4	0	1	0	0	0	0	0	0	0	0	0	0	0	0	0	0	0	46.4	14.9	345	9	14	21	17	9	115	0.6	127	145	4.6	0.05	0.05	1.8	0.69	6.35	1.3	14.3	131.6	125	83
10453742	23621208	35207851	76	255	26	7.47	-2	19	1.4	1	1	0	0	0	0	0	0	1	0	0	0	1	0	1	0	0	33.3	10.4	197	9.6	19	19	83	9.6	108	2.1	177	138	4.2	0.022	0.022	0.6204	0.286	3.4496	2.3	24.1	46.3	3	193
10453833	21676306	30804977	52	40	55	7.31	0	26	4.2	0	1	1	0	0	0	0	0	0	0	1	0	1	0	0	0	0	26	8.5	213	13.1	15	27	100	8.6	97	2.4	269	134	3.6	0.13	0.32	0.77	1.37	10.39	3.5	37.6	37.2	29	119
10454216	29763497	36268474	44	25	44	7.34	-3	25	1.7	0	0	0	1	0	1	0	0	0	0	0	0	0	1	0	0	0	29.6	8.8	313	12.3	13	22	15	9.1	96	0.9	105	126	5.9	0.03	0.14	2.75	1.52	12.13	0.9	9.9	31.7	19	111
10454455	25732529	32436611	49	56	47	7.4	2	30	1.1	0	0	0	0	0	1	0	0	0	1	0	0	0	0	0	0	0	32.8	10	261	14.7	14	27	48	7.9	105	0.9	166	146	4.8	0.01	0	0.28	0.3	13.25	4.4	49	48.2	957	96
10454567	23632536	36304428	104	116	36	7.33	-6	20	5.9	1	1	0	0	0	0	0	0	0	1	0	0	1	0	0	0	0	31.2	10.6	288	39	20	27	65	7.8	110	5.5	288	145	6.3	0	0.318	1.59	2.544	29.64	1.4	16.1	150	17	85
10455482	23125519	36672392	45	265	31	7.43	-2	21	3	0	0	0	0	0	0	0	0	1	0	0	0	0	0	0	0	0	35.2	11.9	173	21	20	21	22	8.4	107	1.8	130	138	5.7	0	0	1.91	1.01	5.29	1.8	20.2	33.1	19	103
10455679	25431309	38602737	25	40	46	7.43	5	30	0.9	0	0	0	0	0	0	0	0	1	0	0	0	0	0	0	0	0	33.4	10.9	221	11.8	11	27	9	8.1	91	0.5	150	127	4.4	0.04	0	0.24	0.39	6.56	1.4	15.5	25.3	28	130
10455694	29811294	37250707	56	103	48	7.37	1	29	1	0	0	0	0	0	0	0	0	0	0	0	0	0	0	0	0	0	37.4	12.5	439	15	17	26	22	8.8	106	0.5	142	146	4.3	0	0.0642	1.968	0.66	10.1804	1.2	12.6	30.9	31	92
10457599	28607013	37101136	34	44	28	7.15	-18	9	7.6	0	0	0	0	0	0	0	0	0	0	0	0	0	0	0	0	0	32.4	9.1	431	30.1	27	27	21	9.5	106	1	246	143	4.5	0	0	0.3	2.76	30.18	1.4	15.1	22.2	58	85
10457824	25280974	37305179	57	42	34	7.46	0	25	1.3	0	1	0	0	0	0	0	0	0	0	0	0	0	0	0	0	0	27.3	9.1	306	17.9	18	22	19	7.6	114	0.8	119	150	3.5	0	0	1.18	1.25	16.11	1.3	13.8	42.3	110	100
10457963	23818280	39035968	36	141	27	7.39	-7	16	2	0	0	0	0	0	0	0	0	1	1	0	0	1	0	0	0	0	39.9	14.7	75	2.2	12	19	20	8.5	89	1.3	359	120	4.8	0	0	0.33	0.19	1.62	1.2	13.3	26.6	26	45
10458614	26856542	34595080	57	81	51	7.33	0	26	1	1	1	1	0	0	0	0	0	0	0	0	0	0	0	0	0	0	47.2	14.4	238	41.6	16	19	18	9.1	108	1.3	120	141	5.2	0	0.0054	1.51	7.208	22.935	1.2	12.9	33.2	17	152
10459606	23049948	38074325	43	86	77	7.26	3	36	2.3	0	1	1	0	0	1	0	0	0	0	0	0	0	0	0	0	0	38.2	12.7	176	12.7	13	34	33	9.8	100	1.2	222	141	3.6	0.0254	0.0206	0.762	0.5461	11.3411	1.2	14.2	33.4	19	46
10460364	28338230	32312517	67	56	57	7.3	0	29	1.5	0	1	0	0	0	0	0	1	0	0	0	0	0	0	0	0	0	34.5	9.8	463	41.8	30	10	48	7.9	109	1.3	137	146	4.4	0	0.03	0.9204	0.089	5.31	1.4	15.4	36.9	20	163
10461065	25881095	37531194	41	35	51	7.36	1	30	1.1	0	0	0	0	0	1	0	0	0	0	0	0	0	0	0	0	0	36.1	11.4	481	8.2	12	26	11	9.3	100	0.4	118	137	4.7	0.03	0.27	0.98	1.01	5.88	1	11	28.3	19	120
10461065	26188742	32813527	28	25	52	7.46	1	26	2.5	0	0	0	0	0	1	0	0	0	0	0	0	0	0	0	0	0	36.4	12.3	488	18.9	12	24	15	8.6	97	0.4	118	133	4.8	0.05	0.01	1.03	1.55	15.7	1.2	13.4	26.7	10	77
10461415	23145349	37826015	59	20	21	7.35	-14	11	14.9	0	0	0	0	1	0	0	0	1	1	0	0	0	0	0	0	0	28.4	8.4	107	7.3	14	30	25	8.1	115	0.7	118	153	3.6	0.01	0.04	0.53	0.24	6.2	1.5	15.2	31	14	136
10462493	26200702	32059034	84	37	65	7.5	22	50	3.7	0	0	0	0	0	1	0	0	0	0	0	0	0	0	0	0	0	50.3	15.2	625	22.5	11	46	42	9.8	100	2.8	968	155	3.6	0.05	0.73	1.94	1.48	17.8	1.1	24.1	150	5	69
10464516	26601519	30177305	20	35	57	7.44	11	40	0.8	1	0	0	0	0	0	0	0	0	0	0	0	0	1	0	0	0	28.6	8.6	231	14.5	15	28	15	8.1	102	0.4	135	142	4.2	0.03	0.01	0.72	0.89	12.24	1.4	15.1	37.1	20	115
10464516	29607150	36876068	55	62	47	7.32	-2	25	2.1	1	0	0	0	0	0	0	0	0	0	0	0	0	1	0	0	0	45.6	15.1	255	32.8	18	23	28	8.5	104	1.1	166	141	4.6	0.1	0.0925	1.19	1.0406	18.33	1.4	15.6	27.2	26	56
10464570	20496202	36316588	120	39	36	7.45	1	26	6.1	0	0	0	0	0	0	0	0	0	0	0	0	0	0	0	0	0	35.4	11.5	110	9	18	25	19	7.3	106	0.7	124	139	3.8	0	0	0.36	0.216	8.55	2.2	23.4	85.9	103	151
10464753	28216499	32421516	51	38	47	7.28	-5	21	8	1	1	0	0	0	1	0	0	0	0	0	0	1	1	0	1	0	31.1	9.6	295	19.3	11	21	16	8.6	102	1.2	134	134	5.1	0	0	0.78	1.04	14.01	1.2	15.5	128.3	130	2208
10464977	23034003	38762244	41	64	49	7.33	0	27	1.1	1	1	0	0	0	0	0	0	0	1	0	0	1	0	0	0	0	37.1	12.9	159	12.6	15	25	43	8.3	109	1.7	172	142	4.4	0.0252	0.0126	0.441	0.6552	11.4786	1.2	14.2	105.9	26	71
10465643	29099084	30886536	106	252	50	7.36	2	29	2.3	0	0	0	1	0	0	0	0	0	0	0	0	0	0	0	0	0	45.2	16	197	14.4	15	29	14	8.7	105	1	181	142	3.6	0.0144	0	0.6624	0.4752	13.2624	1.1	12.1	30.5	45	94
10466235	25781495	30109096	52	88	41	7.43	2	28	1.3	0	0	0	0	0	0	0	0	1	1	0	0	0	0	0	0	0	39.7	12.9	405	15.9	19	25	35	8.5	98	2.4	147	141	3.6	0.03	0	0.7	0.47	14.13	1.4	14.8	34.8	238	133
10467385	24076139	30817068	50	96	111	7.08	0	35	1.3	0	0	0	0	0	0	0	0	0	0	0	0	0	0	0	0	0	32.3	10.4	466	11.2	14	30	14	8.1	105	0.5	158	138	4.3	0.0602	0.0344	1.1266	1.456	8.848	1	12.4	25.8	26	49
10467672	23933392	33297070	44	36	41	7.42	1	28	2.2	1	1	0	0	1	0	0	0	1	0	0	0	0	0	1	0	0	33	11.2	180	19.7	13	24	33	9	97	1	139	132	6.1	0.03	0	1.17	2.75	15.64	1.6	17.7	67.1	43	51
10468575	20496910	39324511	69	35	43	7.41	2	27	1.9	1	1	0	0	0	0	0	0	0	0	0	0	1	0	0	0	0	40	13	160	17.7	16	26	40	8.9	94	1.6	202	132	4.5	0	0.1692	1.73	1.69	5.34	2.7	29.7	35.8	14	92
10469631	24112097	33489417	34	83	41	7.39	0	24	3.4	0	1	0	1	0	0	0	0	0	0	0	0	1	0	0	0	0	48.2	15.4	197	8.7	13	25	20	9.1	113	1.4	236	147	4.5	0.03	0.25	2.06	0.43	4.73	1.7	18.7	29.6	26	73
10471192	26158646	33847189	70	116	75	7.2	0	31	0.9	0	0	0	0	0	0	0	0	0	0	0	0	0	0	0	0	0	26.3	8.2	314	40.9	16	24	48	8.4	111	0.8	165	142	3.7	0.1636	0.0409	1.0225	1.636	38.0779	1.1	12.3	28.9	30	182
10471192	28299148	31857512	81	376	43	7.13	-14	15	9.7	0	0	1	0	0	1	0	0	0	0	0	0	0	0	0	0	0	43.9	13.8	255	14.8	24	24	23	12.9	113	1.7	272	145	4.6	0	0	0.88	0.11	11.43	1.6	16.7	38.9	297	72
10471448	23322808	35356565	73	58	43	7.34	-3	23	2.4	0	1	0	0	0	0	0	0	1	0	0	0	0	0	0	0	0	48.5	16.1	70	51.7	17	23	127	8.7	99	2	150	139	4.4	0	0	2.62	2.18	43.99	2.1	22.7	95.4	26	171
10471469	24537345	31395309	64	63	49	7.37	1	29	1.7	0	0	0	0	0	1	0	0	0	0	0	0	0	0	0	0	0	47.9	15.4	205	16.4	15	26	15	8.3	105	1	98	142	4.1	0	0	0.8968	0.216	9.8454	1.2	14.1	34.8	17	85
10472107	24126677	32647330	90	455	45	6.78	-30	8	11.6	0	0	1	0	0	0	0	0	1	0	0	0	0	0	0	0	0	33.9	11.5	144	15.2	26	17	24	9.6	111	1.9	288	146	6.6	0	0	2.159	0.9709	11.696	2.3	25	100.7	957	51
10472450	27645392	34429743	32	37	42	7.38	0	24	1.5	0	1	1	0	0	0	0	0	1	0	1	0	1	0	1	0	0	37.8	12.1	256	15.4	23	27	58	10.6	94	8.4	143	137	5	0.02	0.02	0.33	0.76	14.16	1.4	14.7	32.4	19	185
10472562	26371069	31559640	39	54	56	7.36	3	33	0.9	0	0	0	0	0	0	0	0	0	0	0	0	0	0	0	0	0	35.8	12	286	21.7	18	28	11	9	103	0.5	76	141	3.8	0	0	0.27	0.21	14.137	1.4	15.8	29.5	151	305
10473091	22316206	32265490	48	30	48	7.23	-8	20	7	0	0	0	0	0	1	0	0	0	0	0	0	0	0	0	0	0	31.8	9.9	292	19.1	12	22	24	8	110	0.8	182	144	3.5	0	0	0.35	0.49	17.11	1.5	16.5	24	35	60
10474102	29918136	31296377	45	27	47	7.24	-8	21	1.8	0	0	0	0	0	1	0	0	0	0	0	0	0	1	0	0	0	25.2	8.8	27	5	25	19	100	8.1	110	4.3	148	142	6.1	0.047	0.0043	0.7181	0.141	3.76	2.1	21.9	32.9	1336	92
10474329	25966222	31771936	76	82	42	7.36	-1	25	1.1	0	1	0	0	0	1	0	1	0	0	0	0	0	1	0	0	0	35.1	11.5	219	13.6	13	24	39	7.4	107	1.1	165	138	4	0.0816	0.0272	1.4552	0.476	11.56	1.2	13.9	33.8	20	57
10478273	29751104	33209008	31	63	33	7.44	-1	22	1.4	0	0	0	0	0	0	0	0	0	0	0	0	0	1	0	1	0	46.8	15.1	235	11.3	13	21	27	9.4	109	0.9	172	143	4.2	0.04	0.08	1.23	0.67	9.25	1.2	12.8	97.9	81	170
10479937	22044319	30461721	54	58	50	7.29	-3	23	1	0	1	0	0	0	1	0	0	0	0	0	0	0	0	0	0	0	41.5	13.6	158	15.7	15	23	74	8.3	104	5.9	92	140	5.9	0.05	0.01	1.76	1.34	6.32	2.4	26.4	35.4	28	109
10480346	23028695	34635305	39	150	26	7.53	0	21	1	0	1	0	1	0	0	0	0	0	1	0	0	1	0	0	0	0	34.4	10.5	260	11	13	24	26	9.3	111	2.3	219	142	4.4	0.09	0.2	6.09	0.78	3.81	1.1	11.5	29	10	144
10480346	28043247	30989702	51	63	34	7.41	-5	24	2.4	0	1	1	1	1	1	0	0	0	0	1	0	1	0	0	0	0	23.8	7.3	122	6.8	14	16	71	8.4	111	6.2	155	141	4.8	0	0	0.35	0.09	5.502	1.2	14.9	51	99	70
10481554	20593625	39331231	79	242	64	6.97	-19	14	12	0	0	0	0	0	1	0	0	0	0	0	0	0	0	0	0	0	43	13.3	280	19.5	28	23	22	9.9	106	1.3	667	142	7.4	0.46	0.22	3.76	0.34	6.98	2.5	150	150	7750	115
10481582	29774142	39542040	50	63	41	7.32	-4	22	0.8	0	0	0	0	0	0	0	0	0	0	0	0	0	0	0	0	0	30.9	9.7	342	12.4	17	20	31	8.7	97	1.8	153	130	5.3	0.02	0.0592	0.6708	0.52	9.65	1.7	18.1	35.4	25	99
10482733	27511294	38804678	25	35	65	7.2	-5	24	2.1	0	0	0	0	0	0	0	0	0	0	0	0	0	0	0	0	0	41.7	13.8	236	19.4	15	23	12	8.2	106	1.2	101	141	5.7	0.02	0.03	1.25	0.4	6.78	1.2	13.2	30.9	26	72
10484071	26211255	33131658	47	67	48	7.31	-2	25	0.9	0	1	0	0	0	1	0	0	0	0	1	0	1	0	0	0	0	32.4	10.6	228	7.2	18	23	29	8.3	102	1.4	159	138	4.9	0	0.216	0.576	0.144	6.048	3.1	30.7	72.4	8	93
10484071	29658862	37087974	47	94	55	7.27	-2	26	0.6	0	1	0	0	0	1	0	0	0	1	0	0	1	0	0	0	0	35.7	11.1	160	10.2	19	23	33	8.3	101	1.3	252	138	5.2	0.0102	0.0408	0.714	0.459	8.9862	2.3	24.1	150	15	106
10484553	26448531	34603895	24	63	36	7.34	-6	19	6.5	0	0	0	0	0	0	0	0	1	0	0	0	0	0	1	0	0	40.9	14	40	9	15	25	23	8.5	105	1	163	139	3.8	0.02	0	0.73	0.64	7.07	1.6	17.2	30.5	38	128
10484631	29388658	39829242	58	49	38	6.98	-22	8	16	0	1	0	0	0	0	1	0	0	1	1	0	1	0	0	0	0	25.1	7.8	70	15.8	13	22	58	8.8	103	2.9	240	138	5	0	0	1.075	0.532	8.34	0.9	10.3	23	135	395
10485328	22628096	36427578	109	42	48	7.25	-7	20	5.5	0	0	0	0	0	1	0	0	0	0	0	0	0	1	0	0	0	37.1	11.9	224	11.9	19	19	33	8.6	101	1.8	229	134	5.5	0.06	0.05	0.19	0.09	11.37	1.8	19.6	31.9	26	246
10485328	25321568	38186971	24	44	41	7.42	2	26	0.7	0	0	0	0	0	1	0	0	0	1	0	0	0	1	0	1	0	38.4	13.2	244	10.7	13	26	9	9	100	0.9	68	139	4.1	0.07	0.12	1.77	0.65	7.25	1.1	11.9	31.1	13	149
10485328	26395605	37427186	28	35	45	7.39	2	27	1.8	0	0	0	0	0	1	0	0	0	1	0	0	0	1	0	0	0	39.6	13	281	20.4	14	25	19	9	97	1	385	135	4.1	0.08	0.03	1.64	0.63	17.9	1	11.4	24.6	32	99
10485425	21579521	38782188	42	51	71	7.27	2	34	1.1	1	1	0	1	0	0	0	0	0	1	1	0	1	0	0	0	0	43.1	11.2	170	4.8	16	31	77	9.1	102	2.2	220	143	8.3	0.01	0.08	1.22	0.62	2.85	1.7	18.5	33.9	22	75
10485425	27469101	39095027	35	60	55	7.44	10	39	1.8	0	1	0	0	0	1	0	0	0	1	1	0	0	0	0	0	0	42.2	11.5	195	13.9	13	33	48	8.4	96	1.3	365	141	4.7	0.02	0.02	0.54	1.06	12.44	1.2	13.5	29.3	18	98
10485707	23185575	37586256	27	65	52	7.32	0	28	1.3	0	0	0	0	0	0	0	0	0	0	0	0	0	0	0	0	0	39.8	13.6	321	20.3	15	30	20	8.5	104	1	138	139	5	0.0406	0.0406	2.3142	0.3451	17.5798	1.2	12.8	31.8	37	88
10486056	25827963	38537481	48	84	55	7.41	7	36	2.1	0	1	1	0	0	1	0	1	0	0	0	0	0	0	0	0	0	25.2	8.2	318	25.9	13	33	35	8.4	92	0.8	181	136	4.8	0.04	0.02	0.46	1.76	22.26	1.5	16.4	30.7	12	102
10486056	26777411	32610277	55	35	61	7.18	-7	24	3.4	1	1	0	0	0	1	0	0	0	0	0	0	0	0	0	0	0	26.8	8.9	230	13.7	13	34	31	7.8	97	0.7	142	136	4.6	0	0	0.93	1.44	11.86	1.5	16.4	34.2	8	68
10486342	24916410	35642150	57	29	40	7.4	-1	26	2	0	0	0	0	0	0	0	0	1	1	0	0	0	0	0	0	0	38.8	13.5	162	15.5	15	22	19	7.7	93	1	272	129	3.9	0.08	0.07	1.26	1.18	10.1	2	21.4	31.2	31	126
10487139	28114759	38763934	44	41	48	7.23	-8	19	1.4	0	0	0	0	0	0	0	0	0	0	1	0	0	0	0	0	0	28.4	9	202	21.2	21	18	57	6.8	104	2.9	126	139	3.8	0.05	0.02	2.38	2.49	15.89	1.4	15.1	24.4	11	116
10487177	25805337	31525138	62	197	29	7.35	-7	17	1.3	0	1	0	0	0	0	0	0	0	0	0	0	0	0	0	0	0	30.5	9.5	319	15.8	28	20	110	9.6	120	12.2	116	153	5.6	0.0316	0.0474	0.9638	0.8532	13.9198	1.1	12.2	28.4	18	113
10488182	20107645	35342056	25	39	89	7.35	18	51	0.5	0	1	0	0	0	1	0	0	0	0	0	0	0	0	0	0	0	30.5	8.8	422	14	10	40	12	9.5	86	0.8	100	134	4.4	0.04	0.01	0.84	0.91	10.34	1.1	11.7	27.1	21	75
10488182	21912022	34235524	19	36	53	7.36	9	41	1.5	0	1	0	0	0	1	0	0	0	0	0	0	0	0	0	0	0	28.8	8.8	311	10.9	10	38	15	9.1	89	0.9	117	137	3.8	0.0282	0.26	1.46	0.73	18.308	1	10.8	26.9	43	126
10488182	22756387	32087485	41	119	82	7.36	16	48	0.6	0	1	0	0	0	1	0	0	0	0	0	0	0	0	0	0	0	27.7	7.9	182	8.9	11	40	27	9.2	91	0.7	149	138	5.3	0.01	0	0.19	0.45	6.07	1.4	15	32.1	24	46
10488182	23898966	37327126	62	66	70	7.36	10	41	3.8	0	1	0	0	0	1	0	0	0	0	0	0	0	0	0	0	0	34.6	10.1	362	31.1	20	37	27	12.8	87	0.9	186	137	3.8	0	0	0.31	0.62	30.17	1.3	13	34.8	20	79
10488182	24812744	36603399	32	49	84	7.41	23	55	2.1	0	1	0	0	0	1	0	0	0	0	0	0	0	0	0	0	0	33.9	10.9	196	13	11	48	15	9.9	84	0.8	172	138	3.8	0.02	0	0.2	1.15	9.92	1.2	12.5	35.2	6	117
10488182	29498300	32269150	36	29	58	7.39	6	36	1.4	0	1	0	0	0	1	0	0	0	0	0	0	0	0	0	0	0	25.8	7.7	303	16.4	11	33	20	8.3	91	0.9	93	134	4.5	0	0	1.7	0.8874	12.02	1.1	12.3	25	31	81
10488906	25817228	35664828	69	187	33	7.24	-12	15	1.8	0	0	0	0	0	1	0	0	0	0	0	0	1	0	0	0	0	35.4	11.2	76	25	21	18	34	8.6	116	2.7	189	144	4.6	0	0	1	1	22.89	1.9	21.1	39.1	1426	59
10489275	29292234	37768417	32	74	48	7.38	1	29	2.4	0	0	0	0	0	0	0	0	0	1	0	0	0	0	0	0	0	32.7	12	192	10.7	19	25	16	8.5	114	1	532	151	4.2	0.03	0.04	0.97	0.49	9.06	1	10.7	23.9	13	149
10489424	23029151	32334297	49	30	49	7.41	3	32	1.5	1	1	1	0	0	1	0	0	0	0	1	0	1	0	0	0	0	29	9.1	356	11.2	22	22	83	9	89	7.8	228	133	6.2	0.05	0.11	3.25	0.77	6.97	1.2	13.1	39.2	48	246
10489424	24992557	37500555	60	82	46	7.43	5	31	0.6	1	1	0	0	0	1	0	0	0	0	1	0	1	0	0	0	0	37.8	11.8	143	4.3	11	28	30	8.6	103	5.4	134	138	7.3	0.03	0.05	0.69	0.32	2.3	1.1	11.8	34.5	20	111
10489424	29324934	30340608	85	38	50	7.43	7	34	2.4	1	1	1	0	0	1	0	0	0	0	1	0	1	0	0	0	0	32.4	10.1	279	11.8	22	27	47	9	92	6.5	232	136	4.5	0.04	0.05	0.82	0.35	3.89	1.3	14.4	43.8	10	57
10490155	20530650	37455916	60	143	33	7.46	1	24	3.2	0	0	0	0	0	0	0	0	1	0	0	0	0	0	1	0	0	26.3	8.8	132	6.8	24	21	63	10.7	109	2.4	279	143	4.3	0.05	0.12	2.37	0.4025	6.97	1.7	18.4	50.5	303	55
10490202	27057949	30729765	90	139	60	7.27	0	29	3.2	0	0	0	0	0	0	0	0	0	0	0	0	0	0	0	0	0	42.1	14	115	14.1	15	27	32	8.2	109	1.2	138	143	4.6	0.0564	0.0141	1.551	0.5499	11.9145	1.5	15.8	35.3	257	54
10491701	24710953	33247066	38	81	77	7.13	-6	24	1.1	1	0	0	0	0	1	0	0	0	0	1	0	1	0	0	0	0	32.7	10.1	188	10.4	8	27	26	8.7	107	1.9	156	141	4.6	0.078	0	1.24	0.49	6.1834	1.1	14.6	24.9	7	79
10491703	22776664	32504852	96	103	34	7.22	-12	15	7.9	0	0	0	0	0	0	0	0	1	1	0	0	0	0	0	0	0	46.3	15	283	24.2	29	17	38	10.8	114	2.2	431	145	5.3	0	0	1.69	0.68	19.71	1.8	19.7	42.4	500	86
10492274	29238609	38475410	79	34	38	7.24	-6	24	4.8	0	1	0	0	0	1	0	0	0	0	0	0	0	0	0	0	0	29.1	10.1	105	15	21	16	35	7.2	89	1.8	144	125	3.5	0	0	1.33	0.42	13.34	4.1	44.6	150	172	132
10492574	28024791	39463963	66	68	28	7.54	2	25	3.5	0	0	0	0	0	0	0	0	0	1	0	0	0	0	0	0	0	28.3	9.6	190	7.5	17	23	25	8	112	1.2	303	146	4	0.0444	0.15	1.5022	0.7104	5.1	1.3	14.8	41.4	25	122
10492672	25890491	30189606	50	65	33	7.09	-19	11	0.9	1	0	0	1	0	0	1	0	0	0	0	0	0	0	0	0	0	31.5	10.3	465	12.2	27	17	56	7.4	108	4	196	142	4.2	0.02	0.01	1.62	1.14	11.22	1.2	12.6	27	24	218
10493113	25281518	35798535	38	168	68	7.34	8	38	1.5	0	1	0	0	0	0	0	0	1	0	0	0	0	0	0	0	0	56.4	16.6	198	13.1	15	34	21	8.4	95	1	162	142	6.7	0.1	0.16	1.54	1.27	9.88	1.9	21	135.8	1285	99
10493440	25662728	35960144	41	76	36	7.39	-3	21	1	0	0	0	0	0	0	0	0	0	0	0	0	0	0	0	0	0	31.4	11.2	153	5.7	11	22	7	8.5	108	0.6	75	138	3.3	0	0.074	1.275	0.1764	3.45	1.2	12.6	24.1	12	38
10493828	20909649	34438764	82	70	40	7.27	-7	19	4.3	0	0	0	0	0	0	0	0	0	1	0	0	0	0	0	0	0	49.9	16.5	239	23.1	15	18	43	7.5	108	1.9	190	139	5.2	0.05	0	1.21	1.37	18.11	1.3	13.7	27.4	24	37
10493948	22782976	34474672	78	111	41	7.36	-2	23	3.2	0	0	0	1	1	0	0	0	0	1	1	0	1	0	0	0	0	32.8	10.2	252	7	17	16	35	9.3	110	1.8	281	143	4.8	0	0	0.3575	0	5.31	2.2	15.9	34.5	11	119
10494224	23062062	37982647	45	167	41	7.46	5	28	1.7	1	1	0	1	0	0	0	0	0	1	1	1	0	0	0	0	0	44.8	15.3	166	10.9	15	27	23	8.9	103	1.1	179	139	4.6	0.04	0.09	0.59	0.53	8.62	1.2	12.6	29.1	15	76
10495206	21576924	31798107	48	124	63	7.24	-2	26	1.5	1	0	0	0	0	1	0	0	0	0	0	0	0	0	0	0	0	34.5	9.9	187	16.7	6	43	29	8.1	102	0.9	208	151	5.1	0.05	0	0.45	2.22	13.82	1.1	12.4	28.6	28	47
10495665	23675676	36086196	62	56	59	7.08	-13	19	3	0	1	0	0	0	0	0	0	0	0	0	0	0	0	0	0	0	33.4	12.2	239	8.2	24	28	23	9.9	108	1.6	134	147	4.2	0.0392	0.08	0.75	0.8208	5.25	2.2	23.3	126.2	177	36
10496196	24037348	35035567	87	437	41	7.43	3	28	1.9	0	0	0	0	0	0	0	0	0	0	0	0	0	0	0	0	0	40.1	13.8	103	13.6	15	26	21	7.4	106	1	124	139	4.7	0	0.4	2.5	0.6	6.2	1.3	14	29.6	11	81
10496339	20178731	30365893	27	178	40	7.43	2	27	1	0	1	0	0	0	1	0	0	0	0	0	0	0	0	0	0	0	35.1	11.9	443	11.7	15	26	21	8.7	109	1.2	154	142	4	0.0468	0.0936	1.5093	0.3861	9.6642	1.1	13.4	24.9	23	68
10496352	20078124	31301575	52	65	48	7.31	-2	25	1.6	0	0	0	0	0	1	0	0	0	0	0	0	0	0	0	0	0	40.4	13.1	308	15.8	18	24	7	9.2	102	0.6	170	137	4.2	0.03	0	2.38	0.3596	14.168	1	11.3	21.8	15	57
10496352	20468275	39904927	40	110	42	7.23	-9	18	6.8	0	0	0	0	0	1	0	0	0	0	0	0	0	0	0	0	0	43.8	14.5	341	12.1	18	19	11	9.3	107	0.7	155	140	7.1	0.08	0.26	4.56	0.67	6.5	1.1	12.2	32.8	10	73
10496352	20886029	32891161	33	66	37	7.36	-3	22	1.9	0	0	0	0	0	1	0	0	0	0	0	0	0	0	0	0	0	42.3	14.7	300	10.5	25	19	12	9.1	104	0.8	210	139	5.1	0.04	0.02	1.21	0.15	9.03	1	11.3	26.8	13	69
10496352	24817344	31675707	15	228	30	7.44	-1	21	1.3	0	0	0	0	0	1	0	0	0	0	0	0	0	0	0	0	0	33.5	11	225	6.3	16	20	8	8.1	107	0.6	150	138	4.7	0	0.0325	1.3673	1.09	7.05	1.1	11.6	25.9	8	58
10496352	26846200	30272243	40	138	34	7.39	-3	21	3	0	0	0	0	0	1	0	0	0	0	0	0	0	0	0	0	0	40.6	13.9	271	26.6	16	20	9	9.5	104	0.7	176	138	4.4	0.04	0	0.65	0.8	24.89	1.1	11.2	30.3	80	90
10496352	29258935	32760342	27	120	35	7.38	-3	22	4.6	0	0	0	0	0	1	0	0	0	0	0	0	0	0	0	0	0	38.3	12.9	308	16.4	18	21	10	9.2	103	0.7	135	137	4.5	0.01	0	0.88	0.12	15.33	1	10.7	23.5	60	79
10496518	26112618	34310696	38	270	52	7.38	4	32	0.9	0	0	0	0	0	1	0	0	0	0	0	0	0	0	0	0	0	33.9	11	460	25.1	10	30	11	8.4	101	1.1	96	138	5.4	0.04	0.01	1.34	0.25	10.39	1.7	17.9	46.7	15	274
10496867	28949950	30178928	26	214	44	7.33	-2	24	1.2	1	0	1	0	0	0	0	0	0	0	0	0	0	0	0	0	0	43.2	14.6	178	19.8	15	23	26	8.5	108	1.2	130	137	4.7	0.02	0.19	1.98	0.75	9.91	1.5	16.1	29.7	295	72
10497097	28483352	37659752	47	35	66	7.39	0	29	2.6	0	0	0	0	0	1	0	0	0	1	1	0	0	0	0	0	0	42.6	14.5	388	13.6	19	23	16	8.2	106	0.9	116	138	6.3	0.02	0.03	0.58	0.31	9.06	1.2	12.8	30.1	15	54
10498701	28960813	37677677	60	53	44	7.12	-15	15	0.8	0	1	1	1	0	1	0	0	0	0	0	0	1	0	0	0	0	33.5	9.5	300	8.4	21	21	144	11.6	111	4.5	445	142	7.4	0.02	0	0.7	0.6	6.75	1.2	12.5	30.9	11	60
10499409	24602702	31545966	50	78	53	7.49	14	41	1.4	1	1	0	0	0	1	0	0	0	0	0	0	0	0	0	0	0	39.9	13.4	218	10.1	18	37	30	9.2	86	1.3	133	133	4.1	0.0308	0.0575	1.19	1.12	8.5	1.1	13.1	30	41	157
10500801	20456872	30890587	22	112	38	7.43	0	26	0.8	0	1	0	0	0	0	0	0	0	0	0	0	0	1	0	0	0	33.9	11.1	329	13.6	11	30	10	8.9	105	1	101	142	4	0.03	0.0763	1.1152	0.82	10.42	0.9	11.2	31.1	55	65
10501162	24511516	32581914	66	229	48	7.37	2	29	1.7	0	0	0	0	0	1	0	0	0	1	0	0	0	1	0	0	0	39.7	11.6	55	48.7	14	26	18	7.6	98	0.6	321	134	4.9	0	0	3.41	11.05	35.06	1.5	16.1	32.5	19	199
10501162	25655772	32208757	53	44	48	7.33	-1	26	2	0	0	0	0	0	0	0	0	0	1	0	0	0	0	0	0	0	48.4	16	130	73.3	21	23	23	9	110	1.1	373	142	4.3	0.05	0.02	8.8	11	53.51	1.4	15.6	32.4	25	103
10501162	29961239	38007372	58	38	50	7.41	5	33	0.9	0	0	0	0	0	0	0	0	0	1	0	0	0	1	0	0	0	27.8	8.1	157	82.8	14	25	20	7.1	108	0.9	185	146	3.5	0	0	39.55	2.2	40.81	1.8	19.6	29.1	47	149
10501852	23283462	37204895	45	158	47	7.45	7	32	1.3	0	0	0	1	0	0	0	0	1	0	0	0	0	0	0	0	0	34.7	11.5	262	11.6	14	33	3	8.4	100	0.5	140	144	4.5	0.02	0.13	2.8	0.72	7.87	1.3	13.8	27	34	49
10501852	25457407	34595551	32	90	36	7.42	0	24	0.6	0	0	0	0	0	0	0	0	0	0	0	0	0	0	0	0	0	30.3	10.2	371	6.2	13	23	2	9.2	94	0.4	117	130	3.8	0.01	0.17	1.2	0.507	7.4671	1.4	27.5	33.2	107	70
10502184	21629322	37368194	101	211	32	7.48	1	25	3.6	0	0	0	1	0	0	0	0	0	1	0	1	0	0	0	0	0	31.3	10	320	9.4	20	26	18	9.2	118	1.2	321	150	4.3	0.0078	0.273	1.8408	0.3822	5.2962	1	11.1	24.8	34	631
10502319	20546969	35548397	47	177	37	7.23	-11	16	1.2	0	0	0	0	0	0	0	0	0	1	1	0	0	0	0	0	0	31	10	399	27.7	26	22	30	8	123	1.3	341	152	4.6	0.035	0.0175	3.601	1.939	19.39	1.2	13.6	25.7	12	101
10503322	20658334	38560784	28	33	42	7.35	-2	23	1.6	0	0	0	0	0	1	1	0	0	0	0	0	0	0	0	0	0	40.6	13	143	9.6	13	22	17	8.6	106	0.9	130	139	5.3	0.05	0.33	1.96	0.82	6.39	1.1	12.2	150	13	67
10504004	23626217	33445477	43	243	44	7.28	-5	22	2.4	1	1	1	0	0	0	0	1	0	0	0	0	0	0	0	0	0	30.7	10.1	374	19	15	29	27	8.2	107	0.9	371	140	6.3	0.038	0.019	2.185	0.57	16.169	1.4	15.1	65.4	32	40
10504317	22645492	39281483	21	41	63	7.37	9	36	1.7	1	1	0	0	0	1	0	0	0	1	0	0	0	0	0	0	0	34.3	10.2	318	9.8	20	35	18	9	95	1.1	140	139	3.9	0.04	0.05	0.55	0.91	8.18	2.4	26.5	31.9	8	123
10504539	21379384	32329948	73	71	43	7.44	4	28	1	0	0	0	1	0	0	0	0	1	0	0	0	0	0	1	0	0	40.7	13.5	164	13.6	20	27	11	9.4	131	1.3	165	171	3.9	0.05	0.01	0.69	1.08	8.03	1.9	21.1	36.8	87	291
10504997	24418220	35728937	48	83	48	7.39	2	30	1.2	1	1	0	0	0	0	0	0	0	0	0	0	0	0	0	0	0	27	8.8	152	20	18	32	20	8.6	98	1.1	90	141	4	0.05	0.06	1.33	1.45	13.34	1.3	14.4	27.4	198	82
10505267	22908264	31234636	18	76	41	7.45	3	29	1.2	0	0	0	0	0	0	0	0	0	0	0	0	0	0	0	0	0	33.5	11	227	14.4	12	26	12	8.1	114	0.7	111	144	4.4	0.01	0	0.53	0.21	3.86	1.2	12.8	34.5	14	54
10505380	20206030	34994901	60	38	46	7.28	-5	21	2.2	0	0	0	0	0	0	0	0	0	0	0	0	1	0	0	0	0	28.1	9.8	118	5.4	15	17	13	8.6	116	1.5	164	145	4.2	0.01	0.13	1.24	1.1	2.98	6.4	69.8	42.3	10	106
10505380	27529490	30464354	73	150	39	7.39	0	24	1	0	0	0	0	0	0	0	0	0	0	0	0	0	0	0	0	0	25.7	8.6	238	5	12	21	12	8	106	0.8	95	139	4.2	0.02	0.09	1.18	0.26	3.45	1.1	12.2	31.6	18	49
10506564	27424899	36515599	90	66	35	7.47	2	25	4.3	0	1	0	0	0	0	0	0	0	1	0	1	0	0	0	0	0	28.5	8.9	155	28.5	17	21	8	9.7	123	1.1	181	158	4.8	0.05	0.06	1.93	0.59	4.64	2.9	32.1	57.5	15	99
10506912	24848277	34489754	68	34	31	7.39	-4	19	4.4	1	1	0	0	0	0	0	0	0	0	0	0	1	1	0	0	0	32	9.9	143	13.3	22	20	65	8.2	108	2.7	327	141	4.8	0	0	0.09	0.09	9.11	5.1	57.5	61.4	25	117
10507052	29447084	39834006	35	95	46	7.34	-1	26	1.4	0	0	0	0	0	0	0	0	0	1	0	0	0	0	0	0	0	39.5	13.4	266	20.3	15	26	19	8.5	105	0.9	142	138	4.4	0	0.406	1.218	0.812	17.864	1.2	13.5	34.9	72	211
10507216	27987669	35732474	43	178	61	7.03	-15	17	7.5	0	0	0	0	0	0	0	0	0	1	0	0	0	0	0	0	0	44.4	14.9	233	17.1	27	23	22	9.4	113	1.7	718	146	7.6	0.01	0	2.5	0.43	9.63	4	42.5	150	486	123
10507490	23327579	30586246	28	32	95	7.21	6	36	1.1	0	1	0	0	0	0	0	0	1	0	0	0	0	0	0	0	0	40.9	10.6	288	5.5	7	37	24	8	97	1.3	116	140	5.1	0	0.0644	1.386	0.46	3.99	1.3	13.6	48	32	130
10507925	23398003	37236538	48	24	38	7.46	1	28	2	0	1	0	0	0	1	0	0	1	0	0	0	1	0	1	0	0	31.5	9	281	6.1	21	24	50	9.3	111	1.6	98	147	4.8	0.04	0.07	0.94	1.25	4.2	1.2	13.5	27.6	30	372
10508152	25419968	34229758	26	148	49	7.38	3	28	0.7	0	0	0	0	0	0	0	0	1	0	0	0	0	0	0	0	0	33.9	11.4	245	14.1	13	28	7	8.3	101	0.8	177	138	3.8	0.0738	0.01	2.42	0.84	12.47	1.2	13.3	27.8	39	80
10508216	29906769	36217203	52	188	34	7.35	-6	19	2.2	0	1	1	0	0	0	1	0	0	0	0	0	1	0	0	0	0	41.8	13.2	126	20.7	21	21	37	8.3	108	6.1	285	143	6.1	0.02	0.15	3.74	0.6	8.13	1.2	13	27.4	17	56
10508292	27502530	38307084	20	48	42	7.43	2	29	1.5	0	0	0	0	0	0	0	0	0	1	0	0	0	0	0	0	0	45.9	15.7	212	12.2	16	26	17	10.1	104	0.9	140	137	4.2	0.01	0	0.41	0.08	6.58	1.3	14.7	32.4	24	57
10510161	23762330	33841591	52	25	79	7.19	-1	32	2.3	0	0	0	0	0	1	0	0	0	1	0	0	0	0	0	0	0	46.5	14.3	205	26.3	15	27	27	10.4	103	1.7	307	142	7.5	0	0.112	0.9	1.89	21.71	1.1	11.5	26.8	15	94
10510161	29789460	35544288	35	77	59	7.34	-3	24	2.3	0	0	0	0	0	1	0	0	0	1	0	0	0	0	0	0	0	49.1	15.4	250	14	17	25	19	9.9	102	1.1	222	144	4.4	0.08	0.95	3.38	0.92	4.15	1	11.1	29.3	14	71
10510839	20853488	34500945	42	477	43	7.43	4	29	0.8	0	1	1	1	0	0	0	0	0	0	0	0	1	0	0	0	0	34.6	10.8	105	18.4	15	24	43	8.7	106	1.5	136	139	3.9	0.01	0.16	1.29	0.17	10.65	1.4	15.1	26	44	37
10511102	28911462	30730448	57	194	58	7.22	-4	25	6.3	0	1	1	0	0	0	0	0	0	0	0	0	1	0	0	0	0	31.4	9.1	490	28.8	15	23	18	8.2	108	1.1	255	144	4.4	0	0	1.61	0.29	12.7	1.7	18	29	10	59
10511623	25120628	35023564	24	162	41	7.36	-5	19	1.5	0	0	0	0	0	0	0	0	0	1	0	1	0	0	0	0	0	36.1	12.2	134	14.3	16	21	26	9.1	108	1.8	172	136	5.2	0	0.13	7.28	0.39	5.2	1.3	14.2	26.7	22	96
10512110	21059905	32568826	35	25	64	7.25	0	27	0.5	0	1	0	0	0	1	0	0	0	0	1	0	1	0	0	0	0	33.6	10.5	345	11.5	16	28	48	9	94	5.3	128	132	7.1	0.07	0.04	1.28	0.75	9.27	1.3	11.3	28.2	14	74
10512110	27240756	38854709	47	163	37	7.39	-2	22	1.5	0	1	0	0	0	1	0	0	0	0	1	0	1	0	0	0	0	33.5	10.4	250	7.4	13	26	36	8.9	101	5	82	138	4.9	0	0	1.5	0.408	9.06	1.2	12.5	32.9	11	74
10512325	23868644	35688562	75	192	37	7.07	-19	11	5.4	1	1	0	1	0	0	0	0	0	0	0	0	0	0	0	0	0	46.1	15.6	321	21.5	19	20	14	8.4	108	2.2	193	138	4.7	0.086	0.086	1.9135	0.9675	19.504	1.4	15.8	32.5	59	88
10513809	26401848	33047219	75	36	33	7.45	-1	22	4.4	1	1	0	0	0	1	0	0	1	0	1	0	0	0	0	0	0	27.5	9.2	204	30.5	20	21	47	7.2	94	3.3	166	132	4.1	0.06	0.05	1.68	2.39	25.59	2.8	30.8	41	17	227
10514375	25556180	30425566	21	69	40	7.41	0	26	2.7	0	1	0	0	0	0	0	0	0	0	0	0	0	1	0	1	0	29.7	9.7	217	7	13	24	16	8.1	105	0.7	104	138	4.8	0	0	0.403	0.22	2.54	1.2	13.4	34.6	18	70
10514375	27665572	33537177	22	77	38	7.5	0	25	0.9	0	0	0	0	0	0	0	0	0	0	0	0	0	1	0	1	0	31.2	10	242	6.1	10	26	9	7.9	107	0.6	102	140	3.9	0.0218	0.0882	1.2299	0.252	4.1	1.3	18	76.2	41	78
10516278	23951090	34478320	41	91	85	7.26	1	27	0.8	0	1	0	0	0	0	0	0	0	0	0	0	1	1	0	0	0	26.4	9.2	49	4.1	24	23	61	9.1	92	10.6	104	133	4.7	0.0287	0.1271	0.6724	0.369	2.9028	1.1	11.7	36.1	38	212
10516440	25650059	31948538	27	38	46	7.43	4	32	1.2	0	0	0	0	0	0	0	0	0	0	0	0	0	0	0	0	0	30.5	11.2	282	26	12	28	18	8.6	100	0.7	133	136	4.4	0.0729	0.1944	0.4617	0.6804	22.8906	1	11.9	30.9	48	71
10517819	29816598	34340357	128	51	34	7.28	-9	17	1.8	0	1	0	0	0	0	0	0	1	0	0	0	0	0	0	0	0	32.7	10.3	409	16.3	23	13	42	8.1	116	1.2	100	141	4	0.163	0.124	1.86	0.163	14.67	2.7	27.2	57.3	609	1136
10518021	21360084	33574213	65	218	33	7.4	-2	21	1.3	0	0	0	0	0	0	0	0	0	0	0	0	1	0	0	0	0	37.4	11.8	422	29.6	24	21	38	8.7	103	1.8	166	135	6.5	0.0296	0.1184	1.2432	1.1544	27.0248	1.1	11.8	29.8	30	85
10519094	23585502	30859656	47	90	23	7.52	-1	19	1.6	0	0	0	0	0	0	0	0	0	0	0	0	0	0	0	0	0	27.4	9.2	161	24.4	24	15	6	8.3	105	0.8	85	135	3.5	0	0	0	0.98	23.42	1.1	11.7	24.8	8	87
10519108	27214632	30873852	45	175	48	7.38	3	28	0.8	0	0	0	0	0	0	0	0	0	0	0	0	0	0	0	0	0	39.8	12.7	164	4.9	12	27	24	8.3	97	1.2	111	133	5.7	0.02	0	2.78	0.46	1.63	1.2	12.6	28.2	24	52
10519618	21134403	36571148	60	79	53	7.4	5	34	2.3	0	1	0	0	0	1	0	0	0	0	0	0	1	0	0	0	0	34.3	11.1	242	14.2	16	33	114	7.7	103	2.9	130	143	5.3	0.056	0.4368	2.5088	0.7616	7.4368	1.1	12.2	33	29	191
10519706	29552796	37429742	79	76	50	7.19	-9	20	1.5	0	0	0	0	0	0	0	0	0	0	0	0	0	0	0	0	0	42.3	14.6	270	21.2	15	19	12	8.7	110	0.7	260	141	4.8	0.05	0.08	2.49	1.13	18.4	1.3	14.1	150	21	46
10521666	28942795	34406519	34	87	37	7.37	-3	22	1.2	0	0	1	0	0	0	0	0	0	0	0	1	0	0	0	0	0	43.9	15.1	159	13.4	17	23	20	7.7	108	1.5	179	138	4.6	0.0378	0.063	1.1844	0.7812	10.5336	1.3	14	33	21	54
10522319	20271144	31949897	32	357	44	7.32	-3	24	1.2	0	0	0	0	0	1	0	0	0	0	0	0	0	0	0	0	0	45.8	15.1	503	18.9	18	23	24	9.9	107	0.8	133	138	4.4	0.0567	0.0414	2.4003	1.4742	14.9499	1	10.6	31.2	20	97
10523060	23816812	39225261	48	69	27	7.22	-9	20	4.7	0	0	1	1	0	0	0	0	0	0	0	1	1	1	0	0	0	42.6	13.3	113	11.7	15	23	26	10.1	113	1.2	137	151	4.2	0.08	0.0657	1.17	0.62	13.82	1.2	13.1	26.9	12	86
10523788	23790626	34589800	38	44	44	7.39	1	26	2.5	0	0	0	0	0	0	0	0	1	0	0	0	0	0	1	0	0	27.5	9.1	67	5.8	9	25	21	7.7	124	0.5	173	157	3.7	0.01	0	0.92	0.51	3.98	2.5	27.5	30	57	136
10524755	21010062	33912654	54	180	40	7.36	-2	24	1	0	1	0	0	0	1	0	0	0	0	0	0	1	0	0	0	0	27.2	8.5	739	16.2	16	24	27	8.8	109	1.1	134	141	3.9	0.06	0.0272	1.672	1.12	8.38	1.1	13.2	24.6	83	163
10525349	23082015	37668932	79	171	41	7.28	-6	20	1.4	0	0	0	0	0	0	0	0	0	0	0	0	0	0	0	0	0	47.4	15.3	369	11.4	18	20	44	7.4	108	1.9	133	137	4.3	0.09	0.15	1.18	1.18	9.04	1.5	16.1	24.4	18	78
10525376	29961953	38498358	85	79	27	7.37	-7	16	2.8	1	1	0	0	0	0	0	0	0	1	0	0	0	0	0	0	0	31.6	10.6	391	18.8	21	18	37	8.5	100	1.9	429	130	5.9	0	0.0156	1.386	0.61	11.4069	1.2	13.6	127.7	64	190
10525806	29043908	37734731	38	69	28	7.38	-6	17	0.5	1	1	0	0	0	0	0	0	0	0	1	0	1	0	0	0	0	23.6	7.8	193	10.6	25	17	105	7.6	106	5.3	157	138	4.6	0.02	0.01	0.58	0.36	9.6	1.5	16	30.7	18	101
10526776	29693819	35896638	77	89	31	7.43	-2	21	2.2	0	0	0	0	0	0	0	0	0	0	1	0	0	1	0	1	0	32.2	10.7	208	15.1	15	23	45	12.9	114	1.9	224	144	4.2	0	0	1.661	0.302	12.08	2.1	22.1	45.8	28	151
10526948	23282491	36060713	41	67	56	7.29	0	28	3	0	0	0	0	0	1	0	0	0	0	0	0	0	0	0	0	0	37.4	12.3	167	25.6	20	25	10	7.5	102	0.6	143	137	4.6	0.06	0.02	1.25	2.27	21.81	1.3	13.7	31.4	40	123
10527074	27892723	32839000	40	69	36	7.47	2	27	1.6	0	0	0	1	0	0	0	0	0	0	0	0	0	0	0	0	0	34.3	11.1	149	13	14	22	11	7.9	104	0.8	137	136	3.5	0.026	0.026	0.52	0.507	11.921	1.1	12.1	23.7	33	94
10527418	26090102	37225623	74	86	22	7.49	-3	17	2.1	0	0	0	0	0	0	0	0	1	0	0	0	0	0	1	0	0	32	10.2	66	11.5	15	21	83	9.1	113	4.3	131	144	3.6	0	0	1.804	0.82	8.325	1.9	20.2	34.8	37	65
10527738	21494684	34266954	24	57	51	7.35	2	27	1.2	0	0	0	1	0	0	0	0	0	0	0	0	0	0	0	0	0	36.2	12.2	218	9.7	12	27	12	9.1	103	0.6	143	142	4.1	0.03	0.03	0.55	0.6	5.8	1.1	12	30.2	27	92
10528056	29452723	35645463	100	225	27	7.3	-11	14	1.6	0	0	0	1	0	0	0	0	0	1	0	0	1	0	0	0	0	38.3	13.1	43	12.7	33	14	110	8.5	98	11.5	297	137	5.7	0.0254	0.0635	0.3429	0.2286	12.0523	1.2	13.3	35.1	21	135
10528291	29654046	37866984	43	90	47	7.42	-2	24	1.2	0	0	0	0	0	0	0	0	0	0	1	0	1	0	0	0	0	28.6	9.2	258	8.5	14	25	41	9.4	102	3.7	187	139	3.7	0.0114	0	1.376	0.3648	11.5656	2.4	26.5	35.5	16	75
10528589	22414279	39647318	44	71	40	7.39	0	25	1.2	1	0	0	1	0	0	0	0	1	0	0	0	0	0	0	0	0	52.8	17.4	608	14.5	16	22	26	8.7	104	0.8	106	138	4.3	0.07	0.17	0.67	1.14	12.31	1.1	11.8	63.7	12	65
10528629	24649314	38134128	60	99	34	7.48	2	26	1.9	0	0	0	0	0	0	0	0	0	0	0	0	0	1	0	0	0	21.1	7.6	28	0.6	10	26	26	8	108	0.8	164	140	4.2	0	0	1.43	0	0.54	1.1	12	26.6	72	41
10529136	27758517	34875896	72	42	41	7.41	1	25	2.7	0	1	0	0	0	0	0	0	0	1	1	0	1	0	0	0	0	34.7	10.6	242	53.4	17	24	46	8.3	94	7.6	133	134	3.5	0	0	1.08	1.584	31.768	3.6	39.4	64.1	16	203
10529348	20516125	31865055	50	83	51	7.27	-4	23	2.9	1	0	0	0	0	1	0	0	0	0	0	0	0	0	0	0	0	42.9	13.4	190	18.7	19	25	69	8.5	105	3.1	379	142	6	0	0	0.16	0.32	14.31	4.1	45.8	36	24	69
10529596	29538919	30826065	83	41	34	7.52	4	29	3.3	0	0	0	0	0	0	0	0	0	0	0	0	0	0	0	0	0	40.4	13.4	146	33.6	15	23	23	8.7	106	1.5	226	138	4.8	0.02	0	0.32	0.32	9.63	2.1	22.8	34.5	99	191
10532095	24112824	32344219	95	32	41	7.42	1	28	3.2	0	0	0	0	0	1	0	0	1	0	0	0	0	0	1	0	0	22.3	7.1	78	13.1	17	24	35	9.2	92	2	162	129	4.3	0.01	0.12	0.64	0.62	8.49	2.5	26.9	55.3	23	78
10532466	26825602	37204556	49	54	73	7.27	3	35	1.7	0	1	0	0	0	1	0	0	0	0	0	0	1	0	0	0	0	33.9	10	101	6.5	16	30	80	9.7	97	2.6	125	141	5.2	0.02	0.01	0.84	0.1972	6.83	1.6	16.9	150	682	66
10533034	20901025	35090977	36	65	24	7.46	-4	18	1.6	0	1	0	0	0	0	0	0	0	0	0	0	0	1	0	0	0	30.5	10.4	82	6.2	11	25	3	7.6	112	0.8	121	142	4.7	0.059	0.177	0.682	0.744	4.779	1.4	16.1	28.1	11	80
10533554	20192903	34142956	97	46	47	7.44	6	33	1.7	0	1	0	0	0	0	0	0	0	0	0	0	0	1	0	0	0	29.6	9.1	92	17.2	21	24	31	7.8	106	2.1	88	147	4.4	0.045	0	1.8318	0.42	10.4	1.5	16.5	26.5	14	88
10533615	25431267	38748404	42	60	47	7.23	-7	21	4.2	1	0	0	0	0	0	0	0	0	0	0	0	0	0	0	0	0	42.5	13.4	152	16.9	21	23	24	8.7	111	1.2	240	146	4.2	0	0	0.34	0	16.56	1.2	13.1	88	89	56
10533863	20064846	31069331	37	51	29	7.47	-1	21	1.4	0	0	0	0	0	0	0	0	0	1	0	0	0	0	0	0	0	41.6	13.8	326	15	16	24	21	9	95	1.3	322	131	4.4	0.06	0.0432	1.13	0.14	6.0724	1.2	13.4	25.5	61	80
10534001	28070654	35200115	27	42	56	7.36	3	33	1.5	0	0	0	0	0	0	0	0	0	0	0	0	0	0	0	1	0	23.7	7.8	229	15.3	11	31	13	7.9	106	0.7	118	144	4.6	0.0978	0.15	1.76	0	7.995	1.4	16.2	32.6	85	122
10534245	22320526	32333965	55	29	46	7.28	-5	23	2.6	0	1	0	0	0	1	0	0	0	0	0	0	1	0	1	0	0	36.9	12.6	207	12.6	25	22	169	8.7	93	4.9	163	131	8.2	0.02	0	0.59	0.86	9.01	1.9	20.4	150	1780	157
10535089	28371293	31800030	75	65	39	7.21	-11	16	2	0	0	1	0	1	1	0	0	0	0	0	0	0	0	0	0	0	41.2	14.1	287	22.1	18	27	44	8.8	103	1.9	185	143	3.8	0	0	0	0.25	16.7696	1.4	19.2	31.7	35	75
10536089	25751479	36259853	74	56	54	7.3	0	28	1.1	1	0	0	0	0	1	0	0	0	0	0	0	1	1	0	0	0	33.7	10.6	107	471.7	14	27	49	9.3	106	2.6	203	141	3.7	0	0	424.53	18.868	23.585	1.1	12.4	150	4	20
10537300	22180541	31778631	20	104	56	7.38	8	59	0.8	0	0	0	0	0	0	0	0	0	0	0	0	0	1	0	1	0	29.4	10.2	236	8.4	18	34	28	9.2	101	0.7	137	143	4.5	0.03	0.0576	0.345	0.27	7.8	1.1	10.7	38.7	29	113
10537300	24911798	33402489	32	227	32	7.42	-2	21	2.6	0	0	0	0	0	0	0	0	0	0	0	0	0	1	0	1	0	25.9	7.9	388	13.9	17	20	15	8.6	100	1	132	136	4.6	0.02	0.01	0.54	1.79	9.77	1.4	15.6	99.4	11	113
10538815	20869303	35444415	56	107	93	7.35	20	54	1.8	0	1	0	0	0	0	0	0	0	1	0	0	0	0	0	0	0	32.2	9.8	429	20.4	15	43	80	8.8	84	1.7	192	137	5.2	0.0382	0.1337	1.146	0.7258	17.0372	1.2	13.5	32.3	20	101
10539291	24173266	38378043	95	51	35	7.26	-11	15	7.2	0	0	0	0	0	0	0	0	1	0	0	0	1	0	1	0	0	27.6	9.5	214	18.4	31	16	37	8.9	91	4.6	170	134	4.8	0	0	1.69	0.48	9.56	1.6	17.1	53.4	49	145
10539351	21923137	33915992	47	27	52	7.35	3	28	1.1	1	1	0	0	0	0	0	0	0	0	1	0	0	0	0	0	0	27.7	9.2	234	22.7	19	27	23	8.8	89	1.2	456	128	5.1	0.0732	0	2.67	1.35	14.95	1.2	12.6	29.6	62	117
10539863	26192012	31555736	30	83	89	7.1	-4	29	1.5	0	0	0	0	0	0	0	0	0	0	0	0	0	0	0	0	0	44	14.6	190	11.8	18	23	20	8.2	101	1.4	186	133	6.7	0.02	0.0558	2.25	0.2701	11.89	1.4	15.1	26.8	45	60
10539963	24360159	33014909	18	139	39	7.39	-2	23	2.8	0	0	0	0	0	0	0	0	0	0	0	0	0	0	0	0	0	42.2	13.9	259	11	13	21	15	8.6	111	1.1	111	144	4	0.01	0.1	1	0.73	8.76	1.2	12.9	33	15	173
10540520	29199993	39218329	29	172	37	7.43	1	25	2.3	0	0	0	1	0	0	0	0	0	0	0	0	0	0	0	0	0	45.1	16.3	238	28.6	19	22	29	8.9	103	0.9	164	140	4	0	0	0.47	2.56	20.27	1.3	13.9	23.7	18	47
10541097	28887052	31588336	13	21	66	7.22	-3	28	3.2	0	0	0	0	0	0	0	0	0	0	0	0	0	0	0	0	0	25	8.5	151	9.9	12	25	12	8.5	102	0.9	113	139	3.9	0.08	0.33	2.3128	0.22	4.86	1.1	12	24.6	37	35
10541772	24734630	36885365	126	208	118	7.01	-5	32	1.6	0	1	0	0	0	1	0	0	0	1	0	0	1	0	0	0	0	37.9	11.2	294	19.2	18	30	42	9.2	102	3.1	316	144	5.9	0.0666	0.1221	0.5439	0.4551	9.9123	1.6	16.9	29.1	124	117
10541842	29372976	36295227	27	56	45	7.39	1	28	1.7	0	1	0	0	0	1	0	0	0	0	0	0	0	0	0	0	0	41.7	14	132	3.9	15	28	17	8.6	102	0.8	186	141	4.5	0.05	0.05	0.71	0.43	3.32	1	11	31.6	81	136
10541898	21910255	38387628	76	64	43	7.18	-11	17	1.9	1	1	0	0	0	0	1	0	0	1	0	0	1	0	0	0	0	40.6	12.7	229	17.4	23	19	83	9.3	104	4.1	432	135	6.1	0.0348	0.0174	0.9048	0.696	15.747	1.2	14.2	81.1	49	90
10542486	29390138	34982826	38	47	42	7.36	-5	20	1.1	0	1	0	1	0	0	0	0	0	0	0	1	0	0	0	0	0	37.7	12.6	146	11	12	22	13	8.1	106	0.9	135	140	4.4	0.02	0	0.78	0.48	8.89	1.1	12.1	25.6	15	77
10542793	20772851	32952178	37	40	39	7.3	-6	20	2.1	0	1	0	0	0	0	0	0	0	0	0	0	1	1	0	1	0	24.1	8.1	46	4.4	18	18	53	7.4	109	3.4	100	137	4.1	0.01	0.01	0.42	0.4	3.51	1	11.2	25.3	10	52
10543435	26337282	35546615	37	48	44	7.41	-2	24	0.9	0	1	0	0	0	0	0	0	0	0	0	0	0	0	0	0	0	28.3	8.4	68	5.6	14	22	47	8	113	1.2	91	145	4.5	0.01	0.04	1.23	0.48	3.82	1.8	19.9	35.3	2227	278
10543727	22797581	39721639	23	129	48	7.35	0	28	0.9	0	0	0	0	0	1	0	0	0	0	0	0	0	0	0	0	0	35.1	11.6	289	15	16	22	14	10	107	1	191	141	3.7	0	0.3	4.05	0.6	10.05	1.1	13.3	27.3	14	110
10543994	26560621	30510626	48	44	39	7.5	6	31	2.2	0	1	0	0	0	0	0	0	0	1	0	0	1	1	0	1	0	29	9.4	373	13.9	19	30	28	9.1	101	1.5	246	143	4.1	0.02	0.0474	1.39	1.46	9.86	1.5	16.4	68	17	112
10544620	23051365	30632197	38	139	54	7.23	-5	24	0.8	0	0	0	1	0	0	0	0	0	0	0	0	1	0	0	0	0	36	10.5	231	12.9	13	25	27	9.4	112	3	156	141	4.9	0.0312	0.0858	3.4866	0.4914	3.705	1.1	12.4	32.4	10	101
10545747	25020409	34649276	75	71	35	7.52	5	30	1.3	1	1	1	0	0	0	0	0	0	0	0	1	1	0	0	0	0	36	12.3	317	42.2	22	28	56	8.7	94	2.2	312	134	4.8	0	0	0.39	0.77	18.14	1.4	14.9	81.1	80	123
10546701	23571962	36313464	33	86	55	7.29	0	28	2.1	1	0	0	0	0	1	0	0	0	0	0	0	0	0	0	0	0	37.3	11.7	181	17.1	14	26	28	8.5	102	1.3	101	138	4.4	0.06	0.1536	1.2	1.86	21.574	1.2	12.3	46.1	415	61
10546797	29850276	30036116	37	53	55	7.36	3	32	1.9	0	1	0	0	0	1	0	0	0	0	1	0	1	0	0	0	0	39.7	12.6	240	8.1	17	29	25	8.3	100	1.2	142	141	4.2	0.01	0	0.4452	0.3808	6.33	1.1	12.3	30.4	35	89
10547012	25031582	34585163	44	62	37	7.35	-5	20	1.4	1	1	0	0	0	0	0	0	0	0	1	0	1	0	0	0	0	24.2	7.9	192	9.2	19	22	75	9	97	4	281	132	7.2	0.03	0.05	0.92	0.43	7.66	1.6	16.9	56.5	35	112
10547178	25848086	36945610	41	42	38	7.41	0	24	2.1	0	1	0	0	0	0	0	0	0	0	1	0	1	0	0	0	0	37.7	11.9	142	12	23	23	77	9.1	105	3.1	272	140	4.8	0.04	0.18	1.67	0.35	4.14	1.7	19.1	150	55	240
10547408	27351978	39984768	57	90	67	7.54	29	59	0.8	0	0	0	0	0	0	0	0	0	0	0	0	0	0	0	0	0	30.7	9.9	347	13.6	15	50	30	9.8	84	0.4	114	128	5.1	0.02	0	0.89	1.27	11.3	1	11	23.8	39	116
10547438	23482368	38403301	16	42	37	7.37	0	24	1.4	0	0	0	0	0	0	1	0	0	0	0	0	0	0	0	0	0	36.6	12.4	537	8.8	17	28	12	8.4	100	0.7	198	141	4.2	0.04	0.26	0.58	0.82	7.21	1.3	14.5	48	24	94
10547640	26020318	32298705	59	53	44	7.32	-4	22	1.1	0	0	0	1	0	0	0	0	0	0	0	0	0	0	0	0	0	37.4	12.3	312	24.4	17	24	12	9.9	113	1	238	148	4.2	0.03	0	1.06	1.25	21.66	1.3	14.4	25.3	13	55
10549546	23971053	37241749	35	26	95	7.28	12	47	0.9	0	1	0	0	0	1	0	0	0	0	1	0	0	0	0	0	0	41.5	11.9	269	9.7	14	40	49	8.9	92	1.3	178	138	4.4	0.01	0.16	1.85	0.85	6.77	1.6	17.1	42.7	21	101
10549730	29501946	33521589	52	25	40	7.36	-3	22	2.2	0	1	1	0	0	0	0	0	0	1	0	0	0	0	0	0	0	33	10.2	126	3.6	16	24	53	8.7	107	1.3	194	145	4.3	0	0	0.54	0.49	1.59	1.4	26.5	90.8	12	55
10550621	26644270	39178232	33	75	49	7.42	0	26	1.3	0	1	0	0	0	0	0	0	0	0	0	0	0	0	0	0	0	43.7	12.8	446	19.1	19	30	7	8.5	97	0.7	162	134	4.2	0.05	1.165	1.41	1.22	14.47	2.3	23.6	31.7	30	88
10550799	29410506	30244029	66	94	32	7.39	-4	20	1.6	0	1	0	0	0	0	0	0	1	0	0	0	0	0	1	0	0	31.3	9.7	291	13	20	21	45	9.1	105	2.4	99	137	4.1	0.01	0	0.149	0.85	14.47	1.6	17.3	41.6	15	250
10550853	22667958	34588131	37	134	47	7.31	-3	23	2	1	1	0	0	0	0	0	0	0	1	0	0	0	0	0	0	0	35.3	10.8	326	21.7	11	23	11	8.3	105	0.6	165	137	4.8	0	0.09	2.18	0.09	6.73	1.5	16	38.9	43	71
10551762	28340492	33824497	22	21	83	7.25	4	38	1.4	0	1	1	0	0	1	0	0	0	0	0	0	0	0	0	0	0	37.3	10.9	224	6.9	18	36	29	8.8	102	1.1	122	142	4.8	0.04	0.07	0.69	0.52	5.56	1.6	17.6	62.1	14	119
10552915	28584430	33776778	30	91	53	7.38	4	33	1.2	0	0	0	0	0	1	0	0	0	0	0	0	0	0	0	0	0	29.9	10	388	10.3	14	25	20	9.5	104	0.9	93	138	3.8	0.0192	0.09	1.9688	0.39	8.21	1.3	14.8	29.1	15	51
10553843	20730479	38712799	62	84	42	7.3	-5	21	1.1	0	0	0	0	0	1	0	0	0	0	0	0	0	0	0	0	0	26.7	7.3	137	13	16	22	11	6.9	110	1.9	164	139	3.9	0.048	0.0384	0.528	0.5088	8.4672	1.4	14.7	34.9	83	67
10554112	20318099	32762870	62	293	36	7.4	-1	23	1.3	0	0	0	0	0	1	0	0	0	1	0	0	0	1	0	0	0	34.3	10.9	437	33.6	16	25	25	8.1	103	0.7	78	139	4.8	0	1.344	2.352	2.352	27.552	1.6	17.5	33.7	31	95
10554191	24155234	32271550	42	167	50	7.28	-3	24	2.6	0	0	0	0	0	1	0	0	0	0	0	1	0	0	0	0	0	27	8.9	632	21.4	14	26	37	9.3	113	1.5	126	147	4.3	0.0214	0	1.5194	0.5564	19.2814	1.2	14.2	24.7	34	94
10554191	27497410	34976504	41	334	36	7.48	4	28	1.8	0	0	0	0	0	1	0	0	0	0	0	0	0	0	0	0	0	38.7	13.3	386	23.7	13	32	20	9.3	103	1.1	174	137	4.4	0.0208	0.0416	1.185	0.948	20.382	1.2	13.8	24.9	15	95
10555551	22786968	30061379	33	58	42	7.5	12	34	1	0	0	0	0	0	0	0	0	0	0	0	0	0	0	0	0	0	35.1	10.9	328	7.7	11	28	19	8.3	101	0.6	88	140	3.8	0.02	0	0.68	0.2132	14.16	1.2	12.8	26.7	38	66
10555551	28729685	33120081	49	146	41	7.41	4	19	3.1	0	1	0	0	0	0	0	0	0	0	0	0	0	0	0	0	0	39.6	12.3	415	13	12	27	17	8.9	103	0.5	125	139	4.2	0.04	0.05	0.86	0.82	11.12	1.4	15.6	32.6	24	97
10556002	29077178	33240553	100	399	45	7.36	0	26	5.5	0	1	0	0	0	0	0	1	0	0	0	0	0	0	0	0	0	29.2	9.3	161	9.8	16	25	28	7.3	111	1.5	152	145	4.7	0	0.057	0.285	0	0.684	4.6	46.1	32.6	65	89
10556676	25577156	36225739	63	47	46	7.33	-1	25	2.8	0	0	0	0	0	0	0	0	1	0	0	0	0	0	1	0	0	32	10.1	204	12.3	17	23	33	7.1	105	0.8	145	139	6	0.42	0.01	1.69	0.4242	8.88	1.4	15.2	150	48	111
10557711	21501548	31170246	56	69	33	7.42	-1	22	1.5	0	0	0	0	0	0	0	0	0	1	0	1	0	0	0	0	0	38.8	11.8	394	18.2	15	22	18	7.5	108	0.5	179	145	4.8	0.09	0.03	2.45	1.84	13.11	1.4	15.4	28.7	17	102
10558339	22738798	36504774	48	97	47	7.37	0	28	2.3	0	0	0	0	0	0	0	0	0	0	0	0	0	0	0	0	0	35.7	11.6	349	13.2	17	22	21	8.7	104	0.2	97	138	4.1	0.066	0.2376	1.6368	0.759	10.5468	1.1	13.4	28.8	21	117
10558339	23546165	30836010	28	175	34	7.44	9	26	1	0	0	0	0	0	0	0	0	0	0	0	0	0	0	0	0	0	37.3	12.5	452	12.1	17	21	27	9.1	99	0.2	136	134	3.1	0.0484	0.2541	1.9844	0.8228	8.9903	1.9	12.5	22.8	30	146
10558339	27992627	38330383	37	115	39	7.4	0	20	1	0	0	0	0	0	0	0	0	0	0	0	0	0	0	0	0	0	39.4	13.2	424	12.4	20	19	21	7.8	99	0.1	92	134	3.9	0.0496	0.0992	1.4012	0.6448	10.2176	1.2	14.4	30.1	9	62
10558865	21917377	33462924	90	207	39	7.43	2	26	0.8	0	1	0	1	0	1	0	0	0	1	1	0	0	0	0	0	0	31	9.1	436	11.2	16	25	19	9.7	106	0.7	308	143	4	0.05	0.11	2.16	0.81	6.35	1.2	12.5	38	6	75
10558983	21012114	38193553	68	139	50	7.45	9	36	1.5	0	1	0	0	0	0	0	0	0	0	0	0	0	0	0	0	0	36.5	12	237	23.5	17	27	32	8.6	105	2	213	142	4.2	0.047	0.0235	2.068	1.3865	19.9985	1	10.7	26.4	211	47
10559377	28348476	35359444	158	43	34	7.28	-9	17	1.6	1	1	0	0	0	1	0	0	1	0	0	0	0	0	0	0	1	35.6	11.9	54	20.5	23	16	63	6.4	99	4.1	207	128	6.4	0.0399	0.105	1.365	0.525	11.5045	1.5	15.9	47.3	82	82
10560121	24636113	32793270	96	51	49	7.14	-12	16	17	0	1	0	0	0	0	0	0	0	0	1	0	1	0	0	0	0	23.6	7.5	208	14.3	35	13	38	7.3	104	2.1	611	148	4.7	0.07	0.14	2.98	0.5	10.35	2	21.5	150	171	221
10561929	21736955	39318367	30	177	34	7.38	-3	21	0.9	0	1	0	0	0	0	0	0	0	1	0	0	0	1	0	1	0	36.1	11.7	315	7.1	15	20	39	8.3	112	1.3	192	143	4.2	0	0	0.636	0.4606	4.46	1.1	11.7	37.9	13	48
10562117	27123903	30748168	33	36	43	7.46	5	32	2.9	0	0	0	1	1	0	0	0	0	1	1	0	0	0	0	0	0	35.2	11.6	243	12	19	26	24	9.6	97	0.7	303	135	4.2	0.04	0.16	0.97	0.86	8.09	1	10.9	26.6	14	70
10562205	20149612	34317198	52	97	42	7.37	0	25	2.4	0	0	0	0	0	0	0	0	0	0	0	0	0	0	0	0	0	37	12.9	245	17.5	17	24	10	7.5	106	0.7	106	139	3.8	0.035	0.4732	1.9773	1.1999	14.7	1.6	17.1	35.8	10	54
10563695	28298584	39899971	48	137	26	7.48	-1	20	0.7	0	0	0	0	0	0	0	0	1	0	0	0	0	0	0	0	0	25.1	7.9	137	12	13	23	5	7.8	119	0.6	133	149	4.2	0.07	0.22	2.11	1.75	7.76	1.6	16.9	38.6	18	148
10564547	22688082	37537235	59	45	60	7.33	3	33	1	1	1	1	0	0	1	1	0	0	0	0	0	0	0	0	0	0	34.1	10.5	186	30.1	15	27	24	8.8	105	1	100	146	4	0.08	0.13	0.57	1.14	27.47	1.2	13.1	106.6	24	140
10564547	24852430	30123361	42	137	82	7.13	-4	29	2.8	0	1	0	0	0	1	1	0	0	0	0	0	0	0	0	0	0	46.8	14	245	16	14	30	41	9.6	105	1.3	312	145	5.1	0.09	0.55	4.69	0.81	9.75	1.4	14.8	29.1	13	136
10564547	26440429	38803975	33	55	33	7.27	3	25	1.3	0	1	1	0	0	1	1	0	0	0	0	0	0	0	0	0	0	30	9.1	345	14.7	18	23	31	8.4	106	0.8	227	141	5.2	0.05	0.32	2.86	0.84	10.42	1	11.3	27.7	210	107
10564844	22721259	33305539	62	79	24	7.39	-8	15	1.9	0	0	0	0	0	0	0	0	1	0	0	0	0	0	0	0	0	33.1	11.2	138	9.7	19	20	22	7.3	111	1	163	140	3.6	0	0	0.776	0.279	8.73	1.6	18	32.7	23	487
10565749	21155931	33396048	57	100	33	7.35	-6	19	2.7	0	1	0	0	0	0	0	0	0	0	0	0	0	1	0	1	0	32.1	10.2	375	15.8	18	19	10	7.4	105	0.6	86	132	4.6	0.0176	0.044	0.5456	0.4488	15.168	1.3	13.6	37.3	26	113
10565876	29908848	34805577	91	58	39	7.3	-6	20	9.2	0	1	0	0	0	0	0	0	0	0	0	0	0	0	0	0	0	43.2	13	132	8.9	24	20	24	11	108	1.6	195	150	3.1	0	0	0.45	0.23	6.4194	1.9	20.2	141.3	115	252
10567046	27037572	31682241	43	29	55	7.27	-3	26	2.3	1	1	0	0	0	0	0	0	0	1	1	0	1	0	0	0	0	41.7	13.2	174	13.3	12	27	52	8.9	103	1.8	327	141	6.9	0.04	0.11	1.83	0.87	6.42	1.1	11.6	28.2	8	115
10567490	23479235	37883727	44	154	40	7.42	1	27	1.4	0	1	0	0	0	0	0	0	1	0	0	0	0	0	0	0	0	31.5	11	94	13.4	11	27	9	7.7	97	0.6	97	132	4	0	0.134	0.402	0.134	10.988	1.3	15.3	29.5	107	357
10567949	28008312	33415540	63	60	43	7.38	0	26	3.7	0	0	0	0	0	0	0	0	1	0	0	0	0	0	0	1	0	35.4	11.6	156	9.6	23	21	46	11.4	107	2.5	95	142	6.4	0.0468	0.02	1.062	0.74	8.5488	1.8	19.1	47.3	343	222
10568926	26893632	31092565	74	180	28	7.34	-8	16	3.8	0	0	0	0	0	0	0	0	1	1	1	0	1	0	0	0	0	60.4	17.7	349	20.2	37	21	69	9.5	126	5.2	1410	159	8.1	0.09	0	1.33	2.16	16.42	1.1	12.4	28.9	46	191
10569045	25885236	32856647	27	21	38	7.34	-5	21	0.6	1	1	0	0	0	0	0	0	0	0	1	0	1	0	0	0	0	39.8	12.3	247	12.3	14	25	16	8.4	104	1.5	247	139	4.5	0.04	0.25	3.96	1.89	6.09	1.2	12.5	33.2	732	79
10569306	22311751	32068207	66	248	45	7.46	7	33	1.5	0	1	0	0	0	0	0	0	0	0	0	0	1	0	0	0	0	28.7	8.8	101	8.9	15	30	30	9.8	98	3.6	187	137	4.5	0.012	0.048	1.314	0.036	4.59	1.3	14.6	39.4	84	167
10569306	23236986	34246589	57	49	60	7.63	12	26	2.1	0	1	0	0	0	1	0	0	0	0	0	0	1	0	0	0	0	34.8	10.1	288	22.2	21	27	42	8.2	100	6.2	286	146	7	0.2664	0.4884	7.1484	0.666	13.6308	2.9	29.7	34.1	19	99
10570126	20420609	38444060	87	154	36	7.36	0	12	1.4	0	1	0	0	0	1	0	0	1	0	0	0	1	0	0	0	0	42.4	12.9	147	8.7	18	33	20	8.4	100	1.4	221	142	3.9	0.03	0.08	0.64	0.53	5.6	3.2	36.2	37.5	296	55
10570615	28618207	35999203	50	53	50	7.49	12	39	0.9	0	1	0	0	0	1	0	0	1	0	0	0	1	0	1	0	0	33.7	11.3	145	12.4	18	30	32	8.5	95	1.1	629	135	6.4	0.0124	0.062	0.4712	0.4836	11.3832	1.1	11.9	26.3	22	81
10570949	27040953	31024360	47	59	60	7.25	-1	28	0.7	0	0	0	0	0	1	0	0	0	0	1	0	1	0	0	0	0	33.8	10.1	277	12.6	18	26	67	8.7	104	4.5	207	138	6	0.07	0.22	3	1.17	7.98	1.1	12	28.6	20	70
10573097	20963464	35042919	24	527	35	7.39	-2	22	1.8	0	0	0	0	0	0	0	0	0	0	0	0	0	0	0	0	0	28.7	10.2	119	24	16	19	10	8.5	105	0.5	93	134	3.3	0.2	0	0.81	0.81	18.27	1.6	17.7	42.9	14	60
10573245	21717138	30593191	43	47	48	7.41	4	31	0.9	0	1	0	1	0	0	0	0	0	0	0	0	0	0	0	0	0	26.8	8.2	107	9.4	15	32	40	8.9	105	1.1	110	149	3.8	0	0	0.176	0.85	8.72	1.6	17.2	106.3	14	89
10573359	27777101	37006666	35	133	32	7.41	-2	21	2.2	0	1	0	0	0	1	0	0	0	0	0	0	0	0	0	0	0	31.4	9.7	303	17.4	10	30	30	8.2	108	0.6	197	139	4.3	0	0	0.438	0.36	16.05	1.2	13.3	31.7	17	87
10573545	22386823	36369536	43	229	46	7.35	0	26	1.6	0	0	0	1	1	0	0	0	0	0	0	0	0	0	0	0	0	39.5	13.3	303	29.2	16	27	40	8.7	105	0.9	213	139	5.1	0	0	0.876	0.876	23.944	1.3	15.1	34.1	24	87
10573545	25026956	35229518	50	111	23	7.42	-1	24	1.7	0	0	0	0	0	0	0	0	0	0	0	0	0	0	0	0	0	36.4	11.7	287	26.1	18	22	38	8.3	113	1.2	174	145	4.4	0	0	2.349	1.044	21.402	1.5	16.8	26.7	14	85
10573764	26604206	39663204	184	36	50	7.22	-8	22	3.2	0	1	0	1	0	0	0	0	1	0	0	0	1	0	0	0	0	39.4	12.4	104	14.8	28	21	217	8.7	120	7.4	272	165	6.2	0.01	0	0.64	0.22	8.96	1.5	16.7	53.2	30	65
10573912	21834507	36704978	11	34	47	7.38	1	29	1.5	0	0	0	0	0	1	0	0	0	0	0	0	0	0	0	0	0	37.6	12	284	9.8	10	25	16	8.3	105	0.6	112	138	4.9	0.05	0.06	3.29	0.54	4.09	1	10.9	27.6	17	97
10574143	24472033	30649324	60	84	52	7.3	-1	27	2.1	0	1	0	0	1	1	0	0	0	0	0	0	0	0	0	0	0	39.8	13.1	238	10.9	12	35	20	9.9	119	0.8	132	148	4.6	0	0	0.763	0.218	7.412	1.2	16.8	30.4	9	47
10576313	25132271	33467354	30	58	45	7.39	1	28	0.8	0	0	0	0	0	1	0	0	0	0	0	0	0	0	0	0	0	35.2	11.2	217	14.1	17	27	9	9.2	102	0.9	137	142	4.6	0.04	0.09	3.78	0.27	10.99	1.1	12.3	28	16	67
10576646	22881523	35470882	65	57	44	7.28	-6	20	0.9	1	1	0	1	1	0	0	0	0	0	1	1	1	0	0	0	0	30.7	9.4	152	9	12	23	25	9.3	100	1.5	201	133	5.3	0.02	0.26	1.55	0.53	6.25	1.2	13.3	40.2	7	63
10576646	26800358	32480317	58	29	42	7.38	-1	26	5.4	1	1	0	1	1	1	0	1	0	1	0	0	0	0	0	0	0	32.4	10.9	220	14.3	19	20	59	9	115	1.4	192	148	5	0.03	0.01	2.96	0.95	10.15	1.6	17.1	32.2	12	45
10576897	24699495	37763565	42	29	56	7.45	11	40	3.7	0	0	0	0	0	0	0	0	0	0	0	0	0	0	0	0	0	42.1	11.9	235	15.6	13	35	18	9.5	101	0.5	203	143	4.2	0.05	0.063	1.3335	0.363	8.132	1.3	13.6	34.5	17	93
10577275	21986582	35201260	60	36	43	7.39	1	25	1.5	0	1	0	0	1	0	0	0	0	0	0	0	1	0	0	0	0	28.8	9.3	211	13.7	11	26	96	8.2	98	4.1	110	132	4.6	0.02	0.09	0.28	0.21	9.36	2	21.6	31.2	7	100
10579227	26941166	38582139	43	36	39	7.35	-4	21	1.2	0	1	0	0	0	0	0	0	0	1	0	0	0	1	0	1	0	24.8	7.9	44	5.7	17	20	51	7.6	109	1.9	149	142	4.2	0.05	0.11	0.9	0.8	2.97	1.2	14.4	31.3	22	94
10581045	28284392	39933710	44	51	43	7.22	-9	19	4.1	0	0	1	0	0	0	1	0	0	0	0	0	0	0	0	0	0	43.8	14.5	176	16.8	21	16	36	8.9	115	2	120	144	4.6	0.16	0	0.95	0.8	13.83	1.5	16.4	32.1	66	267
10581130	28289677	38210137	50	93	95	7.17	0	35	2.1	0	0	0	0	0	1	0	0	0	0	0	0	0	0	0	0	0	50.3	15.1	191	5.9	15	36	19	9.6	96	0.5	124	144	5.2	0.04	0	0.88	0.42	4.51	1.2	12.9	33.4	31	42
10581271	20037205	30243230	44	96	35	7.43	0	24	1	0	0	0	0	0	0	0	0	0	0	0	0	0	0	0	0	0	42.6	13.6	426	18.7	20	22	12	9.1	104	0.7	129	138	5.5	0.07	0.06	1.72	1.11	16.32	1.4	15	28.1	22	119
10583349	29858408	39057295	43	34	58	7.24	-3	24	3.4	1	0	0	0	1	1	0	0	0	0	1	0	0	0	0	0	0	29.4	8	345	8.7	15	26	22	8.5	106	1.3	180	140	4.9	0.04	0.02	0.81	0.73	7.09	1.2	12.9	27.4	8	59
10583686	27935288	32744303	58	55	40	7.5	6	32	3	0	0	0	0	0	0	0	0	1	0	0	0	0	0	0	0	0	36.9	13.6	171	11	18	32	27	8.5	98	1.8	93	138	3.9	0.0057	0.0114	0.5073	0.114	5.0616	8.9	92.5	87.3	11472	121
10583763	21333065	39952162	42	51	40	7.44	2	28	1.3	0	1	0	0	0	1	0	0	0	0	0	0	1	0	0	0	0	35.6	10.5	219	8.9	17	23	31	9	103	1.8	174	141	4.9	0.08	0.53	3.17	0.66	4.44	1	11.1	36.7	17	117
10584116	20724405	33856478	28	170	45	7.43	5	31	1.6	0	0	0	1	0	1	0	0	0	0	0	0	0	1	0	0	0	29.1	9.5	590	13.9	12	30	14	8.9	95	0.5	112	128	4.3	0	0.136	1.1	0.92	11.3288	1.2	14	29.3	75	70
10584116	27590171	33170750	41	422	51	7.34	0	29	0.6	0	0	0	0	0	1	0	0	0	0	0	0	0	1	0	0	0	28.3	10.1	545	10.8	11	30	24	9	99	0.6	117	131	4.6	0.0432	0.3024	1.4904	0.7884	8.1864	1.2	13.7	29	15	80
10584187	20489414	33383526	40	85	32	7.42	-2	21	1.2	0	0	0	0	0	0	0	0	0	0	1	0	1	0	0	0	0	27.9	8.9	438	24.8	16	17	32	7.7	115	1.3	186	146	4.5	0.05	0.01	0.53	1.2054	20.12	1.6	17.5	30	75	86
10584187	22173847	35192506	68	142	29	7.57	5	27	1.9	0	0	0	0	0	0	0	0	0	1	0	0	1	0	0	0	0	35.3	11	266	19.7	17	25	47	10	104	1.3	191	144	6.7	0.08	0.12	0.6	1.15	17.93	1.2	13.2	24.8	13	73
10584670	22922451	30231831	47	52	33	7.38	-5	19	2.7	0	0	0	1	0	0	0	0	0	0	0	1	0	0	0	1	0	33.1	11.4	198	8.8	15	16	17	8.4	100	0.9	244	131	5	0.02	0	0.37	0.6231	6.6612	1.2	12.6	24.4	75	92
10584705	28001906	37292182	38	55	37	7.47	3	28	0.9	0	0	0	0	0	0	0	0	0	0	0	0	1	0	0	0	0	24.1	7.9	196	14.7	17	25	47	8.9	98	7.1	110	140	4.5	0.0198	0	0.04	1.057	9.33	1.2	12.7	28.5	20	61
10584718	23485217	36809832	78	91	50	7.26	-4	23	1.8	0	1	0	0	1	0	0	1	1	1	1	0	1	0	0	0	0	27.7	8	114	17.1	17	24	96	9.3	111	5.6	155	146	6.2	0.05	0.03	0.9	1.01	14.64	1.4	15.3	33.9	92	53
10585182	20483331	33504732	37	47	62	7.27	0	27	1.6	0	1	0	0	0	1	0	0	0	1	0	0	0	0	0	0	0	41.8	13.4	108	7.8	19	26	20	9.2	101	1.5	643	142	4.2	0.01	0	2.05	0.76	4.91	1.1	12.1	55	13	79
10585182	21012865	39482825	41	102	55	7.29	0	28	1	0	0	0	0	0	1	0	0	0	1	0	0	0	0	0	0	0	33.3	11.5	182	16.6	15	25	17	7.3	106	0.8	200	136	4.3	0	0	0.351	0.117	9.477	1.5	16.6	35.8	23	53
10585182	21148747	30682165	43	95	44	7.43	4	29	2.8	0	1	0	0	0	1	0	0	0	1	1	0	1	0	0	0	0	31.9	9.9	305	17.3	16	25	25	10	100	1.3	272	141	5.4	0.138	0.56	2.62	1.49	11.856	1.1	12.3	26.4	35	104
10585182	24645762	35326391	42	141	60	7.4	9	37	1.8	0	1	0	0	1	1	0	0	0	1	1	0	1	0	0	0	0	41.3	13.4	156	17.4	13	30	33	9.2	92	1.1	90	135	4.2	0.02	0	1.9	0.68	14.66	1.5	16.4	150	8	70
10585182	26713884	38571466	49	69	36	7.42	0	24	1	0	1	0	0	0	1	0	0	0	0	0	0	0	1	0	0	0	28.3	9	215	26.8	18	31	22	8.9	106	0.8	415	143	4.6	0.01	0	1.104	0.248	31.56	1.1	12.1	26	18	41
10585182	27373926	35094782	37	33	49	7.38	2	30	1	0	1	0	0	0	1	0	0	0	1	0	0	0	1	0	0	0	36.6	11.3	210	13.1	19	27	19	9.6	105	0.8	262	141	4.2	0.04	0.27	2.14	1.16	9.48	1	11.4	30.7	77	75
10585182	28047629	30039613	44	158	42	7.4	2	26	4.2	0	1	0	0	0	1	0	0	0	1	1	0	1	0	0	0	0	34.6	10.5	275	12	14	26	9	9.1	101	1	320	139	5.2	0	0.01	1.6	0.53	11.06	1.1	16.5	68.3	128	182
10587592	24364028	37357821	36	48	46	7.28	-4	23	3.2	0	0	0	0	0	0	0	0	0	0	0	0	0	0	0	0	0	42.8	13.9	247	10.6	16	18	10	5.9	113	1.1	117	144	2.8	0.02	1.66	1.51	0.122	5.7889	1.2	12.7	29.7	71	65
10588249	23650898	33163753	59	179	53	7.21	-7	21	7.5	0	0	0	0	0	0	0	0	0	0	0	0	0	0	0	0	0	35.1	11.1	25	7.8	19	26	18	9.7	103	1.1	143	139	3.9	0.01	0.08	4.68	1.4	1.64	1.1	10.9	118.4	516	225
10588484	28838667	39898111	51	91	83	7.27	8	40	1.1	0	1	0	1	0	0	0	0	0	0	0	0	0	0	0	0	0	32.4	8.8	117	8.4	13	39	54	8	101	1.8	178	147	3.7	0	0	0.564	0.3948	3.2778	1.8	15.5	29.8	110	103
10588688	20387424	34046893	25	325	47	7.35	0	26	1.3	0	1	0	1	0	1	0	0	0	1	0	0	0	0	0	0	0	40.9	13.1	192	17.8	10	23	17	8.9	108	0.8	125	137	4.4	0.04	0.19	2.98	0.87	12.7	1.3	14.1	25.5	15	47
10588808	28762550	35506599	66	78	37	7.22	-11	16	4.4	1	1	0	0	1	0	0	0	0	1	0	0	0	0	0	0	0	35.2	10.9	171	11.4	18	17	53	7.4	105	2.3	414	138	4.8	0.02	0.01	1.17	1.05	9.09	1.2	13.4	87.1	253	61
10590693	27517673	35321486	45	177	35	7.37	-3	21	2.9	1	1	0	0	0	1	0	0	0	0	0	0	0	1	0	0	0	38.9	13	169	20.7	14	22	22	7.5	109	1.4	227	144	5	0.03	0.01	0.61	1.95	17.94	1.4	15.1	107.6	109	61
10590809	29140749	39495313	38	107	39	7.44	-6	20	0.9	0	0	0	0	0	1	0	0	1	0	0	0	1	1	0	0	0	34.1	10.9	99	9	16	19	14	9	108	1.2	153	143	5	0.03	0.06	0.5	0.51	7.75	1.3	14.6	39.4	63	121
10590984	29760041	39803339	55	194	25	7.44	-4	18	1.8	0	1	0	0	0	0	0	0	0	0	0	0	1	0	0	0	0	25.8	8.6	124	9.9	18	17	55	8.7	104	3.2	149	138	3.7	0.01	0	1.71	0.765	3.177	1.4	15.8	33.1	41	55
10590985	22719274	30547062	32	334	38	7.42	0	25	1.3	0	0	0	0	0	0	0	0	0	0	0	0	0	0	0	0	0	33.3	11	112	18.2	12	20	11	8.2	111	0.8	115	139	4.2	0.07	0.01	1.18	1.43	11.24	1.5	16.1	32.7	422	148
10591041	27341420	30766829	34	60	33	7.48	1	25	0.9	0	0	0	0	0	0	0	0	0	0	0	0	0	0	0	0	0	37.1	12.4	221	8.8	12	28	17	8.7	111	0.5	141	142	3.6	0.0166	0.1992	1.5272	0.1992	6.3578	1.3	14.6	28.2	13	70
10592660	20120739	36511449	39	97	33	7.37	-6	18	1.4	0	1	1	0	0	1	0	0	0	0	0	0	0	1	0	0	0	37.7	11.7	373	20.6	16	21	16	8.3	103	0.8	150	135	5.1	0.06	0.01	2.01	1.51	16.84	1.4	15.5	81.7	22	145
10592901	24659216	30116220	36	57	57	7.4	9	35	1.2	0	1	0	1	0	0	0	0	0	1	0	0	0	0	0	1	0	39.4	12.3	132	11	15	36	43	9.3	90	1.4	312	139	2.8	0	0	0.7	0.384	6.5296	2	22.4	33.1	18	92
10593481	20739335	30118379	39	25	37	7.42	0	26	2.7	0	0	0	1	0	0	0	0	0	0	0	0	0	0	0	0	0	41.2	13.1	63	11.1	15	21	19	9	98	1.3	147	134	4	0.02	0	1.14	0.7	14.3	2.7	29.5	67.1	20	67
10595049	26161694	34647869	42	32	38	7.37	-3	23	1.6	0	0	0	0	0	0	0	0	0	1	0	0	0	1	0	0	0	31.4	9.8	565	14.4	19	20	23	8.9	102	1	146	139	4.4	0.026	0	3.06	1.34	10.52	1.3	14.6	73.6	126	82
10596067	20655042	30848264	16	44	52	7.29	-1	26	2.9	0	0	0	0	0	0	0	0	0	0	0	0	0	0	0	0	0	37.6	12.9	168	11	14	29	9	7.7	113	0.6	105	145	4.2	0.044	0.0528	2.0152	0.2288	10.604	1.1	12.8	31.1	104	109
10597253	26837795	38471289	48	542	34	7.48	3	26	1.7	0	0	0	0	0	0	0	0	0	0	0	0	0	0	0	0	0	30.6	10.1	168	16	15	24	7	8.7	111	0.5	184	141	4.1	0.04	0.1	0.85	0.91	9.58	1.3	14.6	58.5	12	61
10597337	28427709	33327390	74	101	41	7.35	-2	24	2.5	0	0	1	0	0	1	0	0	0	0	0	0	0	0	0	0	0	30.1	9.6	326	11.7	16	27	59	8.4	101	1.5	123	142	4.2	0	0	0.9792	0.45	15.894	1.4	15.7	28.3	131	479
10597368	21458401	35594086	48	46	46	7.37	0	28	4.4	1	1	1	0	0	0	0	0	0	0	1	0	1	0	0	0	0	49.5	15.7	314	21.5	23	28	38	9.7	99	2	459	141	6.5	0.08	0.07	2.09	0.56	17.47	1.1	12.1	26.4	132	157
10597808	23151286	31893241	37	75	48	7.52	13	41	2	0	0	0	0	0	1	0	0	0	0	0	0	0	1	0	1	0	29	9.6	432	6.4	14	33	16	10.7	97	1.3	217	137	4.2	0.05	0.09	1.3362	0.06	4.6179	1.8	19.7	150	22	70
10597833	21111752	35624477	79	47	56	7.22	-5	24	1.5	0	0	0	0	0	0	0	0	0	1	0	0	0	1	0	0	0	37	12.4	207	16.9	19	19	28	6.9	97	1	296	126	5.6	0.0472	0.0472	1.1328	0.5192	10.0536	1	10.9	25.3	47	52
10598816	25397511	30640083	45	59	36	7.4	-1	23	2.2	0	0	0	0	0	0	0	0	0	1	0	0	0	1	0	1	0	37.3	11.5	78	11	15	22	22	8.3	110	0.7	67	142	4.5	0.0258	0.01	0.46	0.6	10.17	1.6	17.4	37.7	27	138
10599327	22740044	37700211	73	54	55	7.29	0	28	2.2	0	0	0	1	0	0	0	0	0	1	1	1	0	0	0	0	0	33	9.2	241	20.3	29	24	91	7.2	135	2	802	165	8.8	0.0145	0.0435	1.1745	1.3485	11.919	1.9	20.9	34.7	18	108
10599327	24536357	33163655	15	176	42	7.44	4	29	1.7	0	0	0	0	0	0	0	0	0	1	0	0	0	0	0	0	0	33.6	10.8	272	24.1	14	30	16	8	107	1.1	200	141	4.3	0.0482	0.063	1.785	1.1327	21.9069	3.6	33.9	43.7	52	89
10599327	28580340	34082029	96	73	51	7.21	-7	21	2.6	0	0	0	1	0	0	0	0	0	0	1	0	0	0	0	0	0	39.6	13.6	371	25.8	24	25	30	7.7	121	1.4	397	152	4.8	0.1115	0	2.1408	2.1408	17.8846	7	59	150	628	37
10599327	29111737	31722644	55	305	48	7.33	-1	26	0.9	0	0	0	0	0	0	0	0	0	0	1	0	0	0	0	0	0	32.2	10.2	210	17.1	15	25	22	6.9	111	0.7	164	144	3.8	0.0372	0.0684	1.4508	1.0431	14.7231	2.4	25.4	91.4	25	66
10599781	22826361	33740432	26	212	34	7.45	0	23	0.9	0	0	0	0	0	0	0	0	1	0	0	0	0	0	0	0	0	41.8	13	224	10.7	11	26	18	9.2	106	0.8	103	139	4.8	0.03	0.04	3.15	0.96	6.43	0.9	10.2	29.1	22	102
10600115	25117868	36946789	45	30	38	7.28	-8	19	3.5	0	0	1	0	0	0	0	0	0	0	0	0	0	0	0	0	0	28.8	8.3	371	18.9	17	21	89	8.7	133	2.5	115	162	3.7	0	0	0.19	0.95	17.58	1.1	11.8	26.5	33	139
10600115	27876015	33791778	64	168	29	7.36	-7	17	1.5	0	0	0	0	0	0	0	0	0	0	0	0	0	0	0	0	0	26.5	9	64	11.7	34	21	172	6.6	99	8.7	104	144	4.5	0	0.12	0.7	0.12	10.76	1	11.4	25.7	132	148
10600153	26100320	30016351	43	61	27	7.43	-4	19	1.3	1	0	1	0	0	0	0	1	1	0	0	0	0	0	0	0	0	33.4	11.1	149	10.5	12	21	14	8.2	109	0.6	105	137	4.3	0.05	0.04	1.47	0.91	7.52	2.1	22.9	50.5	14	57
10600153	28179068	37255986	70	262	46	7.31	-3	24	3.7	0	0	1	0	0	0	0	0	0	0	0	0	0	0	0	0	0	26.7	9.7	165	7.9	15	29	74	7.8	93	2.6	105	131	4.7	0	0	1.22	0.288	8.6	2	20.6	33.3	26	100
10601079	23064944	35611210	31	152	48	7.38	2	29	1.1	0	0	0	0	0	0	0	0	0	0	0	0	0	0	0	0	0	37.8	12.9	333	19.2	13	26	18	8.5	108	0.8	142	141	4.5	0.05	0.07	2.025	0.318	3.77	1.1	12.7	25.1	61	107
10602364	24636226	33835030	31	54	48	7.35	0	28	1	0	0	0	0	0	0	0	0	0	0	0	0	0	0	0	0	0	27.6	9.1	132	12.1	12	27	11	8	109	0.8	102	146	4.2	0.02	0.2263	0.7	0.55	6.1272	1.3	13.8	28.9	22	187
10602633	22631038	38080708	36	65	56	7.34	8	33	1.9	0	1	0	0	0	1	1	0	0	0	1	0	1	0	0	0	0	32	9.9	246	17.8	18	26	48	8.7	94	2.8	150	135	4.4	0.05	0.07	1.29	0.66	15.82	1.7	18.7	31.1	15	116
10602639	21908253	34646522	60	67	96	7.18	4	38	1.3	1	1	1	0	0	1	0	0	0	0	0	0	0	0	0	0	0	25.1	7.6	165	15.3	17	31	81	9.4	92	3.9	113	139	4.6	0.0264	0.06	0.885	1.01	10.44	1.1	12.1	30.5	108	92
10602639	24588580	34535420	32	66	89	7.36	19	52	1.2	1	1	1	0	0	1	0	0	0	0	0	0	0	0	0	0	0	43	12.6	182	10.3	18	42	35	9.6	81	1.1	145	139	4.6	0.02	0.03	0.76	1.05	8.37	1.2	12.8	26.6	13	111
10602639	24732461	35493321	31	59	71	7.37	11	43	1.2	0	1	1	0	0	1	0	0	0	0	0	0	0	0	0	0	0	44.7	13.3	148	11.1	15	37	26	9.7	97	0.9	142	143	4.9	0.03	0.19	0.24	0.21	8.48	1.1	12	30.9	17	92
10603979	25657856	31102813	45	117	35	7.42	-8	26	2	0	0	0	0	0	1	0	0	0	1	0	0	0	0	0	0	0	35.5	11.2	317	12.3	11	26	10	8.1	99	0.7	256	134	4.5	0.04	0.02	2.1216	0.28	10.776	1.2	13.3	24.4	21	67
10604741	24744108	33308787	79	78	40	7.2	-11	16	14.9	0	0	0	0	0	0	0	0	1	0	0	0	0	1	0	0	0	33.7	11.1	314	18.4	26	15	68	9.8	93	3.8	118	127	5.8	0	0	0	0.92	17.48	1.5	16.3	42.2	197	35
10604833	27689196	38588815	33	93	45	7.34	-1	25	1.9	0	1	0	0	0	1	0	0	0	1	0	0	0	0	0	0	0	38	12	288	11.5	12	24	19	8.4	105	1.1	389	138	5.7	0	0	1.0541	0.67	9.5	1.3	12.8	26	7	118
10606352	23011502	36259386	41	121	70	7.35	10	40	0.6	0	1	0	0	0	1	0	0	0	1	1	0	0	0	0	0	0	33.8	10.2	260	9.2	14	42	29	10.1	106	1.2	130	149	4.6	0.0092	0.1932	0.6808	0.5152	7.8108	2.2	19.2	24.6	20	113
10606611	23835483	33988280	73	115	70	7.21	-1	30	2	0	1	0	0	0	1	0	0	0	1	0	0	0	0	0	0	0	27.2	8.4	538	46.4	17	28	69	8.3	99	1.1	289	136	5.8	0	0	1.14	3.04	34.03	2.3	26	40.4	31	584
10607049	26765748	34031990	18	45	47	7.33	-1	26	1.6	0	1	0	0	0	1	0	0	0	1	0	0	0	1	0	0	0	44	14.3	274	21.5	17	24	30	9.5	107	1.2	199	140	5.5	0.02	0	1.32	1.26	18.73	0.9	10.2	25.6	28	61
10607527	23045637	31848380	24	28	67	7.45	2	41	1.3	0	1	0	0	0	1	0	0	0	0	0	0	0	0	0	0	0	36.1	12.9	204	8.8	18	29	20	9.1	104	1.1	109	145	4.3	0.17	0.2975	1.1264	0.5808	6.7408	1.2	13.1	28	24	72
10608703	25233292	35933844	54	46	30	7.44	-1	21	1.7	0	0	0	0	0	0	0	0	1	0	0	0	0	0	0	0	0	29.9	10.1	150	12.4	27	18	100	8	93	7.2	115	131	4.2	0	0	0.49	0.87	8.34	1.2	12.7	24.9	473	79
10608802	22585845	30225843	71	59	54	7.43	9	37	2	0	1	0	1	1	0	0	0	0	0	0	0	0	0	0	0	0	32.6	10	121	3.1	14	29	33	9.3	107	1	120	147	4.6	0	0	0.43	0.16	2.48	1.4	13.4	36.5	37	72
10608802	24903793	39971627	38	36	47	7.22	-4	8	0.5	0	0	0	1	1	0	0	0	0	0	0	0	0	0	0	0	0	31.7	10.3	158	4.2	18	24	17	8.4	102	0.8	110	141	3.3	0	0	1.344	0.7	6.37	1.2	13.5	110.4	13	82
10608997	26912994	31631455	76	33	35	7.32	-8	19	1.3	0	0	0	0	0	0	0	0	0	0	1	0	1	0	0	0	0	22	7.9	92	15.1	25	22	98	8	95	7.8	189	135	4.8	0	0	0.72	0.96	10.08	1.5	16.7	47.9	434	1999
10609611	25572329	37902974	55	146	40	7.39	-1	24	1.6	0	0	1	0	0	0	0	1	0	0	0	0	0	1	0	1	0	26.7	7.9	437	9	12	28	13	9.2	99	0.6	114	139	3.8	0.066	0	0.44	0.48	10.32	1.4	15.2	27.9	27	104
10610928	24889486	34280121	36	188	50	7.41	6	33	1.2	0	0	0	1	0	1	0	1	0	0	0	0	1	0	0	0	0	31.1	9.8	253	10.5	9	30	17	11	102	0.9	102	138	5.9	0.02	0.03	0.53	0.4128	9.3928	1.3	13.9	30.8	35	60
10611488	22234995	35118711	59	31	52	7.3	-2	27	3	0	1	0	0	0	0	0	0	0	0	0	0	0	1	0	0	0	29	8.3	120	157	18	25	70	9.6	100	2.4	188	138	5.4	3.14	1.06	149.15	4.63	12.35	1.3	14.2	26.5	75	118
10611548	24923260	39056318	50	51	47	7.37	2	27	1.1	1	1	0	0	0	0	0	0	0	0	0	0	0	1	0	0	0	25.4	7.7	260	60.4	20	23	92	9.2	93	1.5	137	136	4.6	0	0	42.45	5.66	8.49	2.6	27.9	150	352	77
10612483	27160824	33205553	55	40	55	7.01	-19	15	4.6	0	0	1	0	0	0	0	0	0	0	0	0	0	0	0	0	0	46	13.7	231	3.8	14	13	43	6.1	114	2	273	137	4.2	0	0.038	1.064	0.266	1.71	1.6	17.1	70.8	113	92
10613328	21689125	30551317	34	74	42	7.43	2	29	0.7	0	0	0	0	0	1	0	0	0	0	0	0	0	0	0	0	0	38.2	12.6	688	27.9	17	27	9	9	101	0.7	86	139	4.7	0.1116	0.6664	1.9992	1.1172	25.3611	1.1	12	27.4	11	73
10613952	20821056	31874311	101	51	37	7.29	-7	19	0.7	0	0	0	1	0	0	0	0	0	1	0	0	1	0	0	0	0	23	7.6	64	15.6	24	18	141	9.1	103	3.2	109	139	4.3	0.02	0	0.64	0.132	9.89	1.9	20.5	50	15	114
10613952	23277993	33658263	42	152	96	7.36	7	39	1.2	0	0	0	1	0	0	0	0	0	1	0	0	0	0	0	0	0	29.1	9.8	227	8.8	9	36	95	10.5	104	1	163	145	3.9	0.0528	0.5984	1.513	0.4675	6.336	1.2	13.9	29.2	12	113
10614291	27543792	38388401	50	32	38	7.42	-1	25	3.4	1	1	0	0	0	0	0	0	0	0	0	0	0	0	1	0	0	26.7	8.9	93	20.6	16	23	27	7.9	92	1.3	125	130	3.8	0	0	0.99	2.12	11	4.1	44.5	40.9	690	148
10614830	26707433	37060958	75	30	50	7.32	-1	25	4.5	0	1	1	0	0	1	0	0	0	0	0	0	0	0	0	0	0	28.6	8.8	344	78	21	20	69	8.1	89	2	156	127	5.5	0	0	0.78	6.24	70.98	1.7	18.8	23.5	190	124
10615674	27976104	33032722	35	44	46	7.37	-2	25	0.8	0	0	0	0	0	0	0	0	0	0	0	0	0	0	0	0	0	41.6	14.3	362	10.9	13	26	11	8.4	113	0.6	107	145	3.9	0.0545	0.2071	2.3217	0.3597	7.9679	1	12.4	27	23	104
10616316	22962066	39925408	106	53	52	7.26	-4	24	1.4	0	1	0	0	0	1	0	0	0	0	0	1	0	0	0	0	0	39.3	13.3	162	17.6	19	22	24	10.2	103	1.6	135	142	5.7	0.07	0.01	0.59	0.29	7.64	1.3	14.1	26.6	41	75
10617176	20220621	37651447	36	46	59	7.29	0	30	1.3	0	0	0	0	0	1	0	0	0	0	0	0	0	0	0	0	0	27.9	8.7	230	9	14	24	25	8.4	87	0.8	138	124	6	0.01	0.01	1.45	0.71	6.77	1.3	14.3	20.2	49	75
10618127	28109247	35043685	36	70	36	7.48	4	27	4	0	1	0	0	0	0	0	0	0	1	1	0	1	0	0	0	0	31.6	9.8	155	8.4	15	28	19	9.9	98	4.2	203	138	4.8	0.03	0.06	0.51	0.51	7.23	1.6	17.5	31.8	15	171
10620482	27163953	31435036	31	48	55	7.29	0	26	0.6	0	0	0	0	0	0	0	0	0	0	0	0	0	1	0	1	0	30.5	9.2	41	6.3	6	27	26	8.2	111	0.7	126	143	5.3	0.01	0	0.92	0.5	3.66	1.2	12.5	23.4	24	46
10620832	22090317	30813748	27	69	32	7.48	0	25	1.7	0	0	0	0	0	0	0	0	0	0	0	0	0	0	0	0	0	31.4	10.8	540	17.2	15	26	12	8.8	101	0.9	138	136	4.7	0.0688	0.86	0.9804	0.688	14.6028	1.1	12.3	32.5	24	65
10621049	25587644	38936957	43	41	119	7.22	14	51	1.9	0	1	0	0	0	0	0	0	0	0	0	0	0	0	0	0	0	53.6	16.5	184	9	17	37	25	9	98	0.8	133	143	5.6	0.0255	0.187	1.19	0.6375	6.4685	1.1	13.7	28.2	16	38
10622130	28652191	34456994	18	52	50	7.39	2	32	1.1	0	0	0	1	0	1	0	0	0	0	0	0	0	0	0	0	0	31.5	9.5	72	3.7	12	30	29	8.1	99	1.2	160	137	3.2	0	0.1	0.3108	0.2	9.6	1.8	19.8	38.3	14	50
10623751	28271494	30458936	49	28	49	7.23	3	36	7.2	0	1	0	0	0	0	0	0	0	0	0	0	1	1	0	0	0	22.1	7.1	866	10.8	26	26	118	8.7	98	13.7	120	140	5.8	0	0	0.62	1.35	8.22	3.9	42.6	89.3	35	413
10623984	20718890	31292214	52	94	46	7.29	-4	23	2	0	1	0	0	0	0	0	0	1	0	0	0	0	0	0	0	0	35.7	11.6	316	21.3	22	19	9	8.4	107	1	265	136	4.1	0.03	0.01	1.21	1.06	12.25	1.1	12	32.2	10	67
10624198	20308053	39584109	40	36	40	7.44	2	28	2.2	0	0	0	0	0	0	0	0	0	0	0	0	0	1	0	1	0	32.5	9.2	698	16.2	13	25	13	8	106	0.5	102	144	4.4	0.02	0.03	1.49	1.28	13.26	1.3	13.7	34.9	6	135
10624280	23039474	36206336	37	34	47	7.34	0	26	1.5	0	1	0	1	0	0	0	0	0	1	0	0	0	0	0	0	0	33.4	10.7	208	14.6	14	25	54	8	106	1.2	100	141	3.9	0	0	0.76	0.64	18.0096	3.7	39	43.8	41	222
10624280	23115378	32730936	54	100	89	7.3	13	46	0.8	0	1	0	1	0	0	0	0	0	1	0	0	1	0	0	0	0	27	8.5	120	8.9	12	37	25	8.5	97	1.1	123	142	4.4	0.0445	0.3115	1.4863	0.7209	6.3279	2.9	31.1	39.3	6	57
10624280	23138296	31044110	51	33	71	7.34	8	40	1.6	0	1	0	1	0	0	0	0	0	1	0	0	1	0	0	0	0	30.9	9.4	252	9.4	15	34	52	8.6	102	1.5	168	141	7	0.08	0.16	1.44	1.12	4.88	6.3	66.1	43.7	5	57
10624280	25668832	39655034	46	254	45	7.4	2	29	1.5	0	1	0	0	0	0	0	0	0	1	0	0	1	0	0	0	0	30.7	9.5	99	15.2	16	28	22	8	105	1.1	202	143	4.3	0.0456	0.1143	1.216	1.1096	12.7984	1.8	19.8	78.8	18	82
10624280	27226962	35358456	54	44	45	7.49	9	35	1.1	0	1	0	0	0	0	0	0	0	1	0	0	1	0	0	0	0	30.8	9.8	130	15.4	15	32	24	8.6	102	1.1	90	143	4.2	0.0308	0.2156	1.232	0.6622	13.244	1.9	20	33.6	74	663
10624280	27469448	30858677	55	97	45	7.46	6	33	1.3	0	1	0	1	0	0	0	0	0	1	0	0	1	0	0	0	0	31.9	9.8	101	13.5	15	33	37	8.6	107	1.3	143	145	6.9	0.0405	0.0665	1.3635	0.9709	11.2455	3.2	33.6	34	6	53
10624561	26744064	32971515	17	409	40	7.38	0	25	1.9	0	1	0	0	0	0	0	0	1	0	0	0	0	0	0	0	0	31.8	10.9	349	13.3	11	24	24	7.3	116	1.2	99	144	5.2	0.06	0.1104	1.83	0.51	8.82	1.3	15.1	28.8	44	129
10625497	26227206	31245029	43	454	36	7.42	0	24	1.2	1	0	1	0	0	1	0	0	0	0	0	0	0	0	0	0	0	31.2	10.1	182	13	11	22	7	11.1	116	0.5	111	145	4.5	0.03	0.15	2	0.93	8.85	1.3	14.9	41.1	17	95
10625869	22484155	31054256	32	40	49	7.33	0	27	7	0	0	0	0	0	0	0	0	0	1	1	0	1	0	0	0	0	43.8	13.6	172	6.7	15	24	34	9	108	1.8	152	144	4.8	0.0214	0.01	1.19	0.52	5.11	1.1	12.4	150	15	94
10626933	28276025	35612752	84	138	32	7.42	-2	21	1.6	0	0	0	0	0	0	0	0	0	1	0	0	0	1	0	1	0	34.8	12.2	130	22.3	20	21	73	8	95	4.3	73	132	3.4	0	0	0.872	0.669	18.966	1.6	17.1	32.7	6	176
10627012	26436072	33942563	43	47	42	7.21	-11	16	1.8	0	1	0	0	0	0	0	0	0	0	0	0	0	0	0	0	0	30.3	9.9	139	12.1	14	26	49	8.7	102	1.8	157	140	4.8	0	0	0.351	1.28	14.41	1.2	12.9	29.3	70	92
10627213	21393885	37639351	37	199	31	7.44	-1	22	3	1	0	0	0	0	0	0	0	0	0	0	1	0	0	0	0	0	44.3	14.7	338	13.7	23	21	14	10	117	1.8	176	148	4.4	0	0	0.274	0.822	10.96	1.1	12	28.8	65	101
10627556	27965714	33189788	50	49	44	7.34	-2	25	1.9	1	1	1	0	0	1	0	0	0	0	0	0	1	0	0	0	0	24.3	8	154	9.3	21	22	94	8.2	99	5.1	94	137	4.6	0.01	0.01	0.123	0.42	4.34	1.5	16	43.9	1896	107
10627720	25436499	31990353	15	345	33	7.44	-3	19	0.7	0	0	0	0	0	0	0	0	0	0	0	0	0	0	0	0	0	43.9	14.4	231	15	17	23	6	8.1	116	0.7	163	142	4.7	0.117	0.145	3.4932	0.348	13.6806	1.1	12.2	24.4	134	50
10628370	27211625	34332954	49	48	28	7.48	0	21	1.9	0	0	0	0	0	0	0	0	1	1	1	0	1	0	1	0	0	29.7	10.2	50	18.9	18	20	79	8.8	114	2.1	206	146	5.1	0.08	0.62	0.97	1.13	7.85	1.5	16.5	26.6	58	100
10628370	29182123	30545464	68	176	48	7.39	3	30	1.4	0	0	0	0	0	0	0	0	1	0	1	0	1	0	1	0	0	28.9	9.2	18	7.8	19	22	83	9.2	103	6.6	120	138	4.3	0	0.09	1.36	0.52	3.22	3.2	35.2	44.9	48	140
10629349	28435949	35493506	29	103	74	7.05	-11	20	0.4	0	0	0	0	0	1	0	0	0	1	0	0	0	0	0	0	0	39.2	12.2	285	28.5	13	22	13	8.7	104	0.9	159	132	5.9	0	0	0.47	1.91	16.36	1.6	15.3	36.2	186	97
10629503	27780841	37988262	48	43	47	7.28	-4	23	1.2	0	1	0	0	0	1	0	0	0	1	0	0	1	0	0	0	0	30.5	8.7	276	8.8	20	21	60	8.9	100	2.8	401	133	7.8	0.021	0.007	0.882	0.742	5.348	1.1	12.2	30.3	33	175
10629866	21354392	34770484	42	254	23	7.4	-7	15	3.7	0	1	0	0	0	0	0	0	1	0	0	0	1	0	0	0	0	48.4	15.8	146	12.3	23	20	40	8.8	112	2.4	174	142	6.2	0.03	0.09	3.49	0.63	10.23	3.4	37	34.9	57	180
10631509	23417083	36350059	82	66	35	7.45	0	25	1.2	1	1	0	0	0	1	1	0	0	0	0	0	0	0	0	0	0	41.3	13.3	209	12.3	16	25	15	8.1	108	0.9	141	147	4.1	0.02	0.13	1.44	0.71	9.21	1.1	11.6	25.5	73	163
10631509	29871774	39652103	54	103	45	7.26	-6	21	2.1	1	0	0	0	0	1	1	0	0	0	0	0	0	0	0	0	0	36.9	11.7	134	11.8	34	17	53	8.3	100	4.7	121	143	6.1	0.01	0.01	0.6	0.81	8.76	2	21.5	29.7	10569	128
10632105	20125807	32613282	48	183	47	7.26	-6	21	0.7	0	0	0	0	0	0	0	0	0	0	1	0	1	0	0	0	0	25.8	8.3	129	19.1	10	19	49	9.1	113	2.1	124	142	4.4	0.05	0.1	2.17	0.57	14.87	1.3	14.1	22.2	17	111
10633750	21588183	37791138	40	63	38	7.4	-1	23	2.1	0	0	0	0	0	0	0	1	0	0	0	0	0	1	0	1	0	28.6	8.6	154	30.9	13	19	39	7.5	109	1.1	153	137	4.9	0	0	0.46	0.5304	32.57	1.3	14.4	114.7	23	266
10634497	24894546	32377509	48	87	52	7.35	1	30	0.8	1	0	0	1	0	0	0	0	0	0	0	0	0	0	0	0	0	32.3	10.1	115	20.6	10	29	16	7.1	103	0.9	84	137	3.9	0.0618	0.515	1.339	0.7416	17.9426	1.1	12.4	40.7	30	97
10634768	22002935	31945213	41	204	83	6.89	0	28	2	0	0	0	0	0	0	1	0	0	0	0	0	0	0	0	0	0	30.7	9	206	14.7	12	26	12	7.5	108	1.1	394	141	5.8	0	0	0.5684	0.35	12.22	1.3	14.5	32.4	17	24
10636674	25154121	37713337	50	36	38	7.38	-2	22	1.5	0	0	0	1	0	0	0	0	0	0	0	0	1	0	0	0	0	32.8	10.4	360	15.3	11	24	42	8.9	108	1.4	149	141	4.5	0.03	0	1.75	2.12	11.26	2.1	23.1	33.6	11	51
10636904	27043935	30570544	54	462	46	7.22	-9	18	3	0	0	0	0	0	0	0	0	0	0	0	0	0	0	0	0	0	39.2	12.8	228	9.7	13	20	26	7.2	117	1.4	235	141	6.4	0	0	0.79	0.55	7.1368	2.7	29	47.8	1156	30
10637168	20486396	34814685	41	30	101	7.22	8	44	2.2	0	1	0	0	0	1	0	0	0	1	1	0	0	0	0	0	0	40.3	10.8	202	8.4	13	39	21	8.8	96	0.8	290	139	5.6	0.01	0.02	1.53	0.49	6.2	1.1	12.2	29.8	29	111
10637168	20583710	39732923	82	83	86	7.23	5	38	1.8	0	1	0	0	0	1	0	0	0	1	0	0	0	0	0	0	0	42.6	11.6	246	12.4	20	32	22	9	106	1	348	145	5.8	0.01	1.07	1.677	0.182	10.68	1.1	12.2	28.9	10	52
10637168	21383373	37177155	36	135	93	7.27	11	45	1.5	0	1	0	0	0	1	0	0	0	1	0	0	0	0	0	0	0	41.2	11.1	182	9.3	12	44	18	8.8	93	0.8	343	139	5	0.01	0	1.25	0.47	6.83	1	10.8	30.6	13	151
10637168	21811595	32305253	87	81	138	7.12	9	48	1.5	0	1	0	0	0	1	0	0	0	1	0	0	0	0	0	0	0	39.1	10.9	162	6.9	13	38	43	9.2	97	1.3	181	142	8	0	0	1.242	0.759	5.046	1.1	12.7	23.7	17	85
10637168	25370666	35473940	42	43	74	7.38	14	45	1.2	0	0	0	0	0	1	0	0	0	1	0	0	0	0	0	0	0	35	9.8	152	7.8	14	37	19	9	97	0.7	211	139	5.4	0	0	0.936	0.078	6.786	1.1	11.5	29.7	60	71
10637168	26925344	31934687	68	42	85	7.31	11	45	3	0	0	0	0	0	0	0	0	0	1	0	0	0	0	0	0	0	24	6.6	431	13.8	15	29	30	8	99	2.8	130	134	5	0.069	0.3588	1.7112	0.621	11.0262	1.3	13.6	28.1	321	91
10637168	27383340	37633842	33	29	120	7.22	14	52	1	0	1	0	0	0	1	0	0	0	1	1	0	0	0	0	0	0	38.4	10.1	221	6.4	11	43	22	9.1	95	1.2	284	145	5.6	0.03	0.04	1.53	0.46	4.07	1.1	11.5	31.1	16	78
10637168	28279669	34614543	38	42	103	7.29	17	52	1	0	1	0	0	0	1	0	0	0	0	1	0	0	0	0	0	0	43	10.9	220	7.8	15	49	25	9.6	95	1.1	172	146	5.4	0.02	0.01	0.86	0.34	5.85	1	10.8	29.8	3	46
10637168	29034666	36020600	56	50	69	7.48	22	53	1.3	0	1	0	0	0	1	0	0	0	1	1	0	0	0	0	0	0	39.3	10.3	158	8.3	10	49	20	9.6	90	0.7	437	145	5.9	0.01	0.03	1.42	0.4	6.38	1.2	12.7	27.9	12	88
10637168	29385031	33094535	52	40	53	7.48	13	41	2.6	0	1	0	0	0	1	0	0	0	1	1	0	0	0	0	0	0	33.2	9.1	218	8.8	14	38	28	9.4	89	1	243	138	5.2	0.02	0	0.87	2.96	7.03	1.2	13	29.4	15	36
10637413	24367708	32489544	56	100	66	7.23	-1	29	1.2	0	0	0	0	0	0	0	0	0	1	0	0	1	0	0	0	0	30.3	9.8	156	10.6	15	21	43	7.9	111	1.6	187	142	4.4	0	0	0.78	0.665	6.256	1.1	12.9	25.6	28	91
10639820	24237197	36192138	91	158	25	7.31	-11	13	4.6	1	0	0	0	1	0	1	0	0	0	0	0	0	0	0	0	0	32.6	9.6	222	35.5	20	18	111	8.8	112	4	598	138	5.7	0.1	0.01	0.82	2.76	30.9	9.1	98.7	150	19	75
10640017	27848396	30489253	49	51	48	7.3	-2	25	1.5	1	0	0	0	1	0	0	0	0	0	0	0	0	1	0	0	0	47.9	15.1	221	11	19	23	76	9.3	115	3	166	152	3.7	0.04	0	0.96	0.97	10.96	1.1	11.7	35.9	168	120
10640410	25898987	35065956	47	138	33	7.42	-1	22	0.8	0	0	0	0	0	0	0	0	0	0	0	0	1	0	0	0	0	32.7	10.8	239	11.2	21	24	55	9.8	91	7.3	144	136	4.4	0.0826	0.12	0.6726	1.38	6.56	1.2	11.2	27.8	35	131
10640486	23143560	39095908	19	82	41	7.45	1	21	1.8	0	1	0	0	0	0	0	0	1	1	0	0	0	0	0	0	0	36	11.9	185	12.5	21	27	10	8.3	103	0.8	194	141	4	0.04	0.12	1.47	0.98	10.19	1.1	11.6	28.5	52	91
10641243	28340890	36978853	35	52	52	7.37	2	31	1.9	0	0	0	0	0	0	0	0	0	0	0	0	0	0	0	0	0	41.5	13.6	149	7.3	10	28	19	8.5	97	0.8	128	135	4.2	0.0688	0.17	2.7729	0.82	4.6256	1.1	12.2	23.3	20	71
10641343	23056216	39280278	58	38	42	7.38	0	26	3	1	0	1	1	0	0	0	0	0	0	0	0	1	0	0	0	0	32.7	10.4	271	22.7	18	18	24	8	118	1	108	140	4.2	0.19	0.19	2.3	0.19	15.74	1.8	19	76	15	103
10641795	22739609	32089974	43	75	41	7.39	0	26	1.5	1	0	0	0	0	0	0	0	0	0	0	0	0	0	0	1	0	29.5	10.3	216	9.5	15	25	28	9	92	0.6	170	125	4.7	0.095	0.19	1.863	0.405	6.27	1.1	12.8	28.3	12	267
10641900	26892283	36955387	31	231	25	7.58	3	24	1.2	0	0	0	0	0	0	0	0	0	0	0	0	0	0	0	0	0	32	10.6	294	15.2	17	30	14	7.9	103	1.1	124	141	4	0.02	0.03	1.76	0.86	12.27	1.2	12.8	26.6	9	52
10641937	22804676	39950651	92	224	34	7.37	-4	20	0.7	0	0	0	0	0	0	0	0	1	0	0	0	0	1	0	0	0	23.3	8.4	13	0.2	20	19	52	8.4	118	2	141	150	4.4	0	0.002	0.016	0.018	0.162	1.3	14.2	35	10	83
10643286	22266354	35483555	24	87	50	7.33	0	28	0.8	0	0	0	0	0	1	0	0	0	0	0	0	0	0	0	0	0	38	12.1	333	12.7	13	25	10	10	106	1	100	139	4.3	0.02	0.1	1.94	0.64	9.91	1	11.1	26.6	44	411
10643286	24693844	31813571	33	50	47	7.23	-7	21	5.2	0	0	0	0	0	0	0	0	0	0	0	0	0	0	0	0	0	43.1	14.1	229	37.5	18	21	9	7.4	109	1	307	142	5	0.05	0.15	2.89	0.81	15.33	1	10.8	24.4	39	69
10643823	29600162	38749277	112	76	47	7.09	-15	15	4.9	0	0	0	0	1	0	0	0	0	0	0	0	0	0	0	0	0	47	14.5	271	2.7	23	11	42	7	119	2.1	109	148	4.2	0	0.048	0.34	0.18	37.04	2.3	24.4	53.5	99	53
10643827	29803052	32052455	69	281	44	7.35	-1	25	1.3	0	1	0	0	0	1	0	0	0	0	0	0	0	0	0	0	0	36.4	11.9	152	26.9	13	26	15	8.6	109	1	117	138	4.3	0.03	0.0616	1.47	1.55	22.94	1.1	12.3	60.4	185	43
10645376	27849920	31476454	42	44	64	7.39	12	38	2	0	1	0	0	0	0	0	0	0	1	1	0	1	0	0	0	0	24.6	7.9	302	19.3	11	35	42	8.6	96	1.3	115	139	4.4	0.02	0	0.15	0.77	18.2	1.4	14.8	27.3	34	60
10645567	25549659	38581584	41	230	35	7.45	1	25	1.8	1	1	0	0	0	0	0	0	0	0	1	0	0	0	0	0	0	41.7	13.3	124	18.3	16	23	35	9.2	109	1.5	244	144	4.8	0.03	0	0.98	1.55	15.66	1.5	16.4	26.6	92	55
10645926	22637281	30061692	55	302	44	7.1	-15	14	0.6	0	0	0	0	0	0	1	0	0	0	0	0	0	0	0	0	0	38.5	11.5	284	20.2	24	22	66	8.4	118	2.3	210	146	4.4	0.0202	0	0.5742	0.3434	19.3718	1.4	14.7	36	156	132
10645926	29128992	32142799	148	74	34	7.33	-6	19	7.8	0	0	0	0	0	0	0	0	1	0	0	0	0	0	1	0	0	29.6	10.5	254	24.2	29	22	40	8.3	103	4.7	234	133	3.4	0.112	0	0.7482	0.76	19.82	2.9	28.9	50.6	2569	271
10646211	22512193	34544100	54	193	37	7.34	-5	21	1.2	0	0	0	0	0	0	0	0	0	0	0	0	1	0	0	0	0	30.7	10.1	242	9.3	22	26	94	9	101	10.7	155	141	8	0.04	0.31	1.8	0.64	4.03	1.1	11.8	32.7	8	91
10646211	23749183	38294477	54	305	31	7.54	4	27	8.9	1	0	0	0	0	1	0	0	0	0	0	0	1	0	0	0	0	27	8.8	291	7.7	25	25	96	6.8	97	11.5	125	138	6.6	0.04	0.12	1.23	0.59	5.7	1.8	19.2	36.3	16	130
10646211	28135927	39987386	37	186	38	7.31	-7	19	1.4	0	1	0	0	0	0	0	0	0	0	0	0	1	0	0	0	0	27.9	9.1	239	8.2	24	25	94	9.4	101	13.6	132	138	6.4	0.04	0.2	0.81	0.5	6.75	1.2	12.7	31	34	116
10647011	29068369	31612396	38	58	33	7.41	-2	22	1.2	1	1	0	0	0	0	0	0	0	0	0	0	1	0	0	0	0	41	11.8	349	15.5	21	22	18	9.3	105	1.6	128	142	5.3	0.03	0.02	1.61	0.37	13.34	1.2	13.4	51.2	14	84
10647760	22332250	34477332	27	144	36	7.44	1	25	1	0	0	0	0	0	0	0	0	1	0	0	0	0	1	0	1	0	40.6	14.1	283	14.9	20	24	22	8.5	97	0.8	115	136	3.4	0.054	0.081	2.6865	0.7155	9.963	1.1	12	26.5	29	123
10649627	23248261	33678745	137	77	38	7.25	-9	17	1.3	0	0	0	1	0	0	0	0	0	0	0	1	1	0	0	0	0	38.1	13.8	235	29	21	18	62	9.5	106	3.6	625	135	5.8	0.0229	0.0458	1.603	1.4427	19.7627	1.2	12.9	46	36	43
10650001	29892645	31144908	63	100	46	7.28	6	30	1.7	0	1	0	0	0	0	0	0	0	0	0	0	1	0	0	0	0	32.6	10.4	198	8.8	18	24	39	5.3	108	1.6	99	144	5.9	0	0	1.378	0.774	5.6518	1.6	17.3	43.2	363	80
10650522	25264793	33686141	67	96	32	7.47	0	24	1	0	1	1	1	0	1	0	0	0	1	0	0	1	0	0	0	0	27.4	9.3	258	9.8	19	24	77	8.7	103	3.6	259	139	4.7	0.0196	0.2254	1.0682	0.7644	7.7224	1.1	12.1	26.9	9	75
10650537	23831277	39012490	55	195	25	7.56	2	23	4.4	0	0	0	1	0	0	0	0	0	0	1	0	1	0	0	0	0	41.1	13.6	161	5.6	25	24	76	10	98	6	159	137	4.1	0.0546	0.18	1.39	0.3876	3.9	1	11.2	30.7	20	245
10651103	25781030	37869624	77	52	44	7.19	-11	16	2.8	0	0	0	0	0	0	0	0	0	0	0	0	1	0	0	1	0	26.5	8.2	232	15.9	23	17	138	8.4	103	5.6	139	143	4.7	0	0	2.159	0.51	14.65	1.8	19.1	43.5	23	59
10651616	22279828	36088808	58	31	60	7.29	2	28	1	1	1	0	0	0	0	0	0	0	0	1	0	1	0	0	0	0	26.3	8.1	146	16.7	20	27	146	9	93	6.6	136	137	5.1	0.02	0.06	0.5616	0.72	7.81	2.6	29.1	43.5	14	79
10651765	26422199	34263103	96	302	37	7.18	-14	13	11.1	0	0	0	0	0	0	0	0	1	0	0	0	0	0	0	0	0	37.5	12.5	55	10.8	31	24	62	10.5	110	2.8	233	149	4	0.01	0.01	1.14	0.7	5.58	3.7	40.4	96	1502	69
10652259	24797020	33359917	83	115	48	7.26	-5	23	2.2	0	0	0	0	0	1	0	0	0	0	0	0	0	0	0	0	0	44.5	15.3	417	14.2	22	22	7	10	110	0.7	152	142	4.7	0.07	0.17	3.1	0.82	6.89	1.3	13.8	25.5	46	88
10652321	24566492	37317172	44	67	58	7.24	1	30	3.3	0	0	0	0	0	0	0	0	0	0	0	0	0	1	0	1	0	31.7	11.4	480	2.3	17	29	12	8.8	94	0.6	157	132	4.3	0.07	0.028	0.966	0.575	0.644	1.2	13.9	32.7	10	32
10653347	28320910	31528950	76	68	38	7.41	0	25	1	0	0	0	0	0	0	0	0	0	1	1	0	0	0	0	0	0	36.1	12	248	4.8	16	22	18	8.4	101	0.8	101	139	4.6	0.0119	0	0.6	0.276	2.85	1.1	13.8	60.2	131	59
10653395	22984551	39010578	20	113	36	7.47	0	21	1.5	0	1	0	0	0	0	0	0	0	0	0	0	0	0	0	0	0	34.1	11.5	102	1.8	14	25	19	8.5	102	1	156	137	4.3	0.018	0.108	1.188	0.36	0.558	1.4	14.7	33.3	77	76
10655111	28722686	38927418	38	182	36	7.41	0	24	2	0	0	0	0	0	0	0	0	0	1	0	0	0	0	0	0	0	41	14.4	129	12.4	21	23	16	7.9	114	1.1	233	149	4.1	0.0132	0	1.0744	0.54	9.85	1	11	127.8	220	44
10655422	28119241	39411866	107	285	44	6.88	-26	9	13.7	0	0	1	0	0	0	0	0	0	1	0	0	0	0	0	0	0	35.7	12.3	169	23	37	16	37	8.8	109	2.5	1038	147	3.9	0.0492	0.078	4.7736	0.3744	12.1836	10.5	150	150	259	72
10655850	20264243	31328826	15	328	51	7.37	-3	25	0.9	0	0	0	0	0	0	0	0	0	0	0	0	0	1	0	1	0	29.5	10.1	223	8.1	16	21	23	8.5	109	1.2	104	143	3.7	0.0126	0.29	0.44	0.88	7.68	1.3	14.3	29.9	14	94
10656103	21498355	34903259	39	83	39	7.4	0	21	1.7	0	1	0	0	0	1	0	0	0	0	0	0	0	0	0	0	0	37.8	11.9	172	8.5	18	21	44	8.9	100	2.1	152	139	4.4	0.03	0.68	1.36	0.78	8.16	1.1	12.3	27.1	22	51
10656938	23559884	39257630	35	132	32	7.41	0	24	1.8	1	1	1	0	0	0	0	0	0	0	0	0	0	0	0	0	0	36	11.7	109	7.6	12	20	36	8.8	112	1.3	96	144	4.2	0	0	2.856	0.6633	8.21	1.1	12.4	61.9	18	48
10657383	22839005	35900169	87	43	31	7.15	-18	11	11.4	0	0	0	0	0	0	0	0	1	0	0	0	0	0	1	0	0	36	11.7	12	67.8	30	12	110	7.9	93	4.8	214	131	7.6	0.04	0.25	0.99	7.11	55.01	1.8	19.9	41.4	104	991
10657435	22078914	36005288	38	91	50	7.39	3	31	2.2	1	1	0	1	0	0	0	0	0	0	0	0	0	0	0	0	0	40.2	13.4	193	13.7	13	25	33	8.2	106	1.3	132	143	4	0.05	0.02	2.02	1.38	10.16	1.2	13	27.7	8	64
10657435	23811853	30055952	32	57	35	7.41	-1	23	1.1	1	1	0	1	0	0	0	0	0	0	0	0	0	0	0	0	0	44.3	14.6	208	16.8	25	25	27	8.6	100	1.3	224	146	3.7	0.03	0.03	1.16	0.3059	20.448	1.1	11.8	28.6	16	73
10657479	22533847	38649065	43	32	36	7.48	2	25	2.6	0	0	0	0	0	1	0	0	0	0	0	0	0	1	0	1	0	41.1	12.9	313	10.5	12	26	10	9.3	104	0.5	161	140	4.8	0.05	0.55	0.89	0.65	8.86	1.3	14.7	30.8	24	55
10657559	22824315	36730517	30	94	32	7.48	1	23	2.6	0	0	0	1	0	0	0	0	0	1	0	1	0	0	0	0	0	38.5	13.4	231	13.4	15	22	9	9.9	109	0.7	176	146	8.9	0.03	0.02	1.99	0.53	10.46	1.2	12.7	26.7	27	92
10658380	26599407	33674117	31	155	34	7.44	0	24	1.4	0	0	0	0	0	0	0	0	0	0	0	1	0	0	0	0	0	41.7	13.6	129	15.8	14	24	19	8.6	111	0.9	154	147	3.9	0.02	0.02	0.54	0.27	8.19	1.2	13.1	31.5	48	49
10658990	21965827	39897822	91	78	43	7.38	0	25	3	0	0	0	0	0	0	0	0	1	0	0	0	0	0	1	0	0	22.7	7.3	47	27.1	11	24	36	9.4	104	3.1	154	135	4.5	0.04	0.01	1.07	2.46	17.7	3.2	34.9	44.8	450	109
10659551	22397637	32710768	55	85	60	7.24	-2	27	1.7	0	1	0	0	0	0	0	0	0	1	1	0	1	0	0	1	0	37.5	10.7	280	6.3	17	28	51	8.2	98	3	124	135	8	0	0	0.348	0.29	5.796	1.2	13.5	26.5	42	314
10660679	20291739	33215882	46	65	43	7.37	0	26	1.5	0	1	0	0	1	1	0	0	0	0	0	0	0	0	0	0	0	36.9	11.7	139	8.9	14	27	30	8.3	107	1	117	144	4.2	0.0178	0.0267	0.6853	0.7387	7.4315	1.2	12.9	27.3	12	111
10661086	27634911	34456820	62	403	32	7.48	1	25	3.3	0	1	0	0	0	0	0	0	0	0	0	0	1	0	0	0	0	55.5	19.1	203	13.6	22	33	101	10.1	85	2.2	220	130	4.5	0	0	0.504	1.008	11.088	1.5	16.5	37.5	113	70
10662181	27330553	31487717	53	42	57	7.23	-4	25	2.8	0	1	0	0	0	1	0	0	0	0	1	0	1	0	0	0	0	35	10.5	244	31.6	21	21	67	9.1	100	7	176	138	6.3	0.08	0	1.9	6	23.7	3.1	34	32.6	18	146
10665500	27403642	32888627	22	78	47	7.35	0	27	1.7	0	0	0	0	0	1	0	0	1	0	0	0	0	1	0	1	0	27.1	9.5	188	8.7	9	32	28	8.6	106	1	146	141	4.2	0.0087	0.174	0.6351	0.4263	7.4472	1.1	13.1	27	6	84
10666345	20435371	37551404	40	28	49	7.26	-6	23	3.3	0	0	0	0	0	0	0	0	0	0	0	0	0	1	0	0	0	29.3	9.4	171	9.1	17	23	15	8.4	106	1	131	142	4.3	0.085	0	1.43	0.66	10.13	1.1	11.5	28.2	19	64
10667229	21529963	31808241	79	114	40	7.24	-10	16	2.5	0	0	0	0	0	1	0	0	1	0	0	0	0	0	1	0	0	27.5	8.6	190	17.3	23	15	72	9.9	102	5	142	136	6.4	0.11	0.27	2.2	2.36	11.71	2	21.4	41.1	22	125
10667727	24456689	33106432	68	78	45	7.44	5	32	0.9	0	1	0	0	0	0	0	0	1	1	0	0	1	0	0	0	0	39.9	13.1	160	5.3	17	31	68	9.7	91	2.5	114	131	4.9	0.02	0	0.25	0.1924	4.46	6	63.1	49.8	81	154
10667727	24639827	32530463	51	79	40	7.47	4	30	2.5	0	1	0	1	0	0	0	0	0	1	1	1	1	0	0	0	0	38.3	12.1	184	9.6	16	22	26	9.9	113	1.3	161	150	4.3	0	0	0.3996	0.99	9.78	2.4	26.6	29	19	125
10667764	25982136	37158200	29	365	53	7.13	-12	19	2.6	0	1	0	0	0	1	0	0	0	1	0	0	0	0	0	0	0	47.2	15.2	280	16.8	21	22	18	8.2	112	1.1	112	149	4	0.05	0	1.25	0.42	5.63	1.9	20.6	43	41	42
10667797	28092930	39054749	54	70	50	7.27	-4	24	2.4	0	0	0	0	0	0	0	0	0	0	0	0	0	1	0	0	0	33.7	10.8	118	3.7	12	21	14	6.6	110	0.5	131	138	4.1	0	0	0.41	0.07	3.22	2.5	17.2	76.2	65	731
10669068	28807353	32902274	53	137	32	7.18	-15	13	0.8	0	0	0	0	0	0	0	0	0	0	0	0	0	0	0	0	0	34.2	10.3	177	17.3	24	20	21	8.2	106	2.5	166	135	5.5	0.0226	0.3616	1.4125	0.551	13.021	0.9	10.2	100.4	31	82
10669695	23053402	32459454	63	100	40	7.35	-3	23	1.3	1	1	0	0	0	0	0	0	0	1	0	0	1	1	0	0	0	28.7	8.5	324	13.9	17	21	62	10.6	111	1.7	110	139	5.2	0	0.12	0.5978	0.61	11.15	1.1	12.8	150	116	143
10670085	20101172	32180378	52	27	66	7.21	-4	28	4.8	0	1	0	0	0	0	0	0	0	1	0	0	1	0	0	0	0	31.4	9.9	273	15.3	23	22	29	8.2	98	1.2	268	132	7.2	0.0153	0.0612	0.6732	0.5202	14.0148	1.1	12.4	29.6	457	182
10670085	26051661	36010034	54	50	78	7.24	2	35	2.3	0	1	1	0	0	0	0	0	0	1	1	0	1	0	0	0	0	33.9	9.6	226	9.8	21	29	32	8.5	100	2	201	145	4.6	0.03	0.05	0.5	0.59	6.37	1.3	13.9	35.2	11	130
10670085	29755562	30856153	28	103	39	7.43	1	27	0.7	0	1	0	0	0	0	0	0	0	1	1	0	1	0	0	0	0	36.1	11.6	218	7.3	19	26	11	8.8	97	1	184	132	6.7	0.02	0.01	0.5	0.4	6.33	1.2	13.6	27.3	11	84
10670236	20938672	30992197	31	91	34	7.5	3	27	0.7	0	0	0	0	0	0	0	0	0	0	0	0	0	0	0	0	0	38.3	13.2	263	11.6	16	25	20	7.9	104	1	138	139	4.8	0.0094	0	1.49	0.62	8.61	1.2	14.4	28.7	66	44
10670524	25705159	37247308	82	142	23	7.45	-5	16	2.3	1	0	0	0	0	0	0	0	1	0	0	0	0	1	1	0	0	35.3	12.1	107	18.8	30	20	128	8.8	89	5.7	111	133	6.2	0.02	0	0.31	3.34	14.23	4.9	52	88.7	782	134
10670818	21108661	34496226	55	285	38	7.37	-2	23	4.5	0	0	0	0	0	1	0	0	0	0	0	0	0	0	0	0	0	35	10.8	253	9.9	12	22	25	7.7	108	1.5	152	138	5.1	0	0	0.24	0.97	7.7568	1	11.3	34.3	140	126
10670888	21409707	30279527	59	49	87	6.91	-19	19	8.4	0	0	0	0	0	1	0	0	0	0	0	0	1	0	0	0	0	47.4	17.1	320	25.4	30	24	41	7.4	104	4.5	250	138	9.6	0	0	1.27	1.27	18.542	1.6	18	93.2	960	70
10671809	20736516	32217654	29	89	51	7.43	8	33	2	0	0	1	1	1	0	0	0	0	0	0	0	0	0	0	0	0	40	13.5	195	11.6	16	38	42	9.4	107	1.1	220	141	4.1	0.03	0.13	0.93	1.01	6.7408	1.2	12.1	33.6	55	55
10672552	28716030	32251968	67	183	45	7.22	-10	18	0.6	0	0	0	0	0	0	0	0	0	1	1	0	1	0	0	0	0	32.1	10.2	222	18.8	16	15	24	9.1	112	1.2	185	143	4.2	0.0159	0	0.476	0.45	14.857	1.4	15.3	30.6	14	87
10673024	21094680	31692049	24	110	41	7.31	-6	20	3.4	0	1	0	0	0	0	0	0	0	0	0	0	0	0	0	0	0	31.5	10.3	368	12.2	15	21	29	8.3	114	2.7	113	147	4.2	0	0	0.8954	0.3276	10.45	1.2	15.1	25.4	52	77
10673700	26824041	38448305	61	139	51	7.41	6	32	1.7	0	0	0	0	0	1	0	0	0	0	0	0	0	1	0	1	0	32	9.5	312	25.5	8	28	15	8.1	105	0.3	105	138	4.4	0	0	2.3	1.326	11.68	2.1	23.5	44.1	7	61
10674146	28384013	39771117	23	308	42	7.4	1	27	0.9	0	0	0	0	0	0	0	0	0	0	0	0	0	0	0	0	0	32.7	10.8	546	20	19	30	17	9	106	0.6	212	143	4	0	0.366	1.464	1.098	15.372	1.1	11.9	28.2	27	84
10674595	23271207	34667410	36	35	37	7.36	-3	22	1.2	0	0	0	0	0	0	0	0	0	0	0	0	0	0	0	0	0	32.6	10.7	237	22.4	15	19	16	7.9	111	0.9	120	141	4	0.0224	0.0448	0.9856	0.5376	20.8096	1.3	13.7	29.1	189	245
10674713	21216645	35063704	20	222	47	7.33	-1	26	1.1	0	0	0	0	0	1	0	0	0	0	0	0	1	0	0	0	0	24.2	7.6	265	9.5	19	25	16	7.6	92	6.1	131	136	4.6	0	0	1.0296	0.81	8.45	2.4	26.3	56.9	90	93
10675361	27323235	33331208	36	102	40	7.37	1	27	1.3	0	0	0	1	0	1	0	0	0	0	0	0	0	0	0	0	0	35.7	11	142	13.3	14	26	9	9	94	0.5	189	134	3.5	0.03	0	0.35	0.31	12.53	1.1	11.5	24.4	38	61
10675480	24634532	32914576	103	58	42	7.28	-6	21	4.2	0	0	0	0	0	0	0	0	1	0	0	0	0	0	1	0	0	26.6	9.9	142	18	27	18	53	8.5	92	4.5	141	130	3.6	0.05	0.3	1.03	0.81	16.64	2.2	23.7	50.3	35	262
10676055	26369886	36778439	114	168	40	7.36	-2	24	6	1	0	0	0	0	0	0	0	0	0	0	0	0	0	0	0	0	48.3	15.9	349	35.2	23	21	30	8.4	105	3.3	234	140	4.3	0	0	3.71	0	23.66	2.5	27	61.6	875	185
10676442	22527442	31030248	49	60	44	7.46	6	32	1.1	1	1	1	1	0	0	0	0	0	0	0	0	1	0	0	0	0	26.8	8.2	362	9.3	18	35	62	9.1	84	1.8	130	136	3.5	0.02	0.05	0.7	0.91	6.63	1.1	12.1	30.5	34	77
10676484	26437808	30997210	56	313	52	7.32	-1	26	1.5	1	1	0	0	0	1	0	0	0	0	0	0	0	0	0	0	0	45.8	14.4	215	19.8	13	24	34	9	109	1.5	149	141	4.5	0.05	0.22	2.23	0.74	14.55	2.2	23.4	37.4	36	148
10676821	25202373	33408680	68	204	53	7.34	2	28	3.4	0	1	0	0	0	0	0	0	0	0	0	0	0	0	0	0	0	33.6	10.7	303	15.7	10	29	10	8.9	102	0.5	95	141	3.5	0.0218	0.1428	2.2	1.45	13.36	4.8	62.9	40.2	55	120
10677030	21221757	30944592	56	444	40	7.39	0	25	0.8	0	0	0	1	0	1	0	0	0	0	0	0	0	0	0	0	0	33.5	10.8	240	9.7	22	23	44	9.1	104	1.4	103	138	4.7	0.02	0.01	0.5	0.43	8.67	1	11.1	25.9	24	108
10677118	24176526	38154150	58	248	38	7.44	2	27	1.7	0	1	0	0	0	1	0	0	0	0	0	0	1	0	0	0	0	40.7	12.6	174	12.3	24	27	42	11.5	92	5.3	123	136	5.5	0.0488	0.0123	0.6642	0.615	11.2362	2.7	29.3	37.8	59	337
10678253	25525077	35352739	84	111	48	7.37	2	29	16	0	1	0	0	0	0	0	0	0	0	1	0	1	0	0	0	0	31	9.6	197	33.2	31	23	57	14.6	110	6.4	600	148	6.4	0.08	0.42	2.01	0.95	6.75	1.9	21.2	55.6	91	80
10678335	26093198	37857647	25	91	46	7.42	4	31	0.6	0	0	0	0	0	0	0	0	0	0	0	0	0	0	0	0	0	25.8	8.5	266	8.4	13	30	21	8.9	110	1.2	92	146	3.9	0	0.53	1.06	0.38	5.62	0.9	9.4	38.6	47	105
10678746	29772539	38810734	81	432	24	7.29	-12	12	13.7	0	1	0	0	0	0	0	0	0	0	0	0	0	1	0	1	0	28.3	9.2	224	7.6	19	20	37	7.9	114	1.5	120	142	3.9	0.0057	0.0285	0.8664	0.4389	4.3605	5	53.1	49.6	74	96
10678845	21957526	33663961	90	112	53	7.37	4	32	4.1	0	0	0	0	0	1	0	0	1	0	0	0	0	0	0	0	0	50.9	16.8	238	21.2	12	26	24	8.8	102	1	137	135	5.3	0.05	0.0193	1.04	0.6104	15.7824	3	30.4	40.8	253	71
10678845	29891307	33646450	46	39	44	7.32	-3	24	1.7	0	0	0	0	0	1	0	0	1	0	0	0	0	0	0	0	0	29.4	10.3	325	24.7	14	21	44	8.6	113	1.1	150	141	4.2	0	0	1.482	0.494	21.736	1.6	17.5	34.8	29	68
10679181	21982353	34006795	47	163	42	7.19	-11	17	5.1	0	0	0	1	0	0	0	0	0	0	0	0	0	0	0	0	0	36.9	12.9	126	19.6	14	22	15	8.5	107	0.9	135	140	5.1	0.19	0.01	1.66	0.354	12.93	1.4	14.7	39.8	82	65
10680402	27625137	34014186	54	35	30	7.38	-5	18	5.2	0	1	0	0	0	0	0	0	0	0	0	0	0	0	0	0	0	31.3	10.9	157	43.6	20	19	15	8	100	1.1	266	132	4.3	0	0	0	1.21	42.73	2.6	28.7	52.3	539	94
10680436	20689611	33391616	55	38	52	7.31	3	28	1.7	0	0	0	0	0	0	0	0	0	0	0	0	0	0	0	0	0	37.7	11.3	386	19.1	18	26	18	9.5	101	0.4	120	144	4.5	0.06	0.05	1.02	1.42	16.39	1.2	13.3	32.7	55	171
10680436	24931158	35027690	76	30	49	7.3	-7	24	11.3	0	0	0	0	0	0	0	0	1	0	0	0	0	0	0	0	0	27.6	10.2	70	14	14	23	38	7.7	100	2.4	148	135	5.4	0	0.16	0.64	0.18	20.94	1.2	13.5	28.6	55	65
10680821	23326088	36433413	55	80	101	7.16	3	38	0.8	0	1	0	0	0	1	0	0	0	0	0	0	0	1	0	1	0	34.2	11.2	615	19.9	13	34	17	9	103	0.6	126	141	5.6	0.0396	0.14	0.8541	0.6048	7.14	3.7	35.4	34.9	14	174
10680891	29634034	36066156	78	70	39	6.74	-33	6	16	0	0	0	0	0	0	0	0	0	1	0	0	0	1	1	0	0	21	6.1	23	10.2	32	7	56	7.2	103	2.2	195	140	5.2	0	0	0.59	0.2	5.4	4.3	46.3	150	66	149
10681061	20025337	38889928	59	59	34	7.45	0	24	1.3	0	1	0	0	0	0	0	0	0	0	1	0	1	1	0	0	0	30.4	8.4	120	222.8	18	24	55	8.1	102	1.7	151	139	4.7	0	0	1.3871	0.98	21.26	4.4	48.2	37.2	34	89
10681061	28041030	39109353	64	46	31	7.42	-2	21	1.5	1	1	0	0	0	0	0	0	0	1	0	0	0	1	0	0	0	29.2	8.4	135	127.5	16	25	46	8.9	111	1.6	102	143	4.6	0	0	124.95	0	2.55	5	56.1	42.5	34	68
10681517	24226433	39267426	51	37	24	7.36	-9	14	1.5	0	1	0	0	0	1	0	0	0	1	1	0	1	0	0	0	0	36.6	11.5	334	10.3	16	20	72	8.5	102	5.9	345	136	5.7	0.02	0.17	1.27	0.65	8.16	1.1	12	34.7	13	91
10681607	24756872	33185765	30	25	98	7.32	17	53	1	0	0	0	0	0	1	0	0	0	0	0	0	0	1	0	0	0	30	9.5	192	6.9	8	38	19	9.2	87	0.5	115	133	5	0	0	0.23	0.13	6.52	1	11.3	33.6	15	70
10683325	20194161	37896444	55	141	27	7.52	1	23	2.5	0	0	0	0	0	0	0	0	1	0	0	0	0	0	0	0	0	27.2	9.2	60	7.4	14	26	16	8.8	98	1.4	134	134	3.8	0	0	0.5084	0.3	1.922	3.1	31.1	50.7	24	114
10683338	28279979	39382958	67	200	41	7.27	-8	18	4.9	0	0	0	0	0	0	0	0	1	0	0	0	0	0	0	0	0	35.7	11.8	173	20.8	11	21	22	8.2	103	1.2	165	133	6.8	0.03	0.89	1.43	0.402	11.3298	1.2	12.7	31.3	573	113
10684044	20790232	35227825	31	22	60	7.33	2	33	2.6	1	1	1	0	0	1	0	0	0	0	0	0	0	0	0	0	0	43.8	14.8	220	15.8	17	29	17	8.9	96	1.1	235	136	4.5	0.01	0	0.88	0.34	12.43	9.3	80.7	37.9	46	125
10684286	27967192	38089147	84	178	34	7.4	-2	22	1.7	0	1	0	0	0	0	0	0	0	0	0	1	0	0	0	0	0	32.4	10.3	268	42.6	20	19	37	8.8	105	0.8	157	136	4.3	0	0	2.06	4.944	29.252	2.1	22.1	29.9	25	128
10685213	27410279	30783019	68	98	39	7.44	1	27	2.1	0	0	0	1	0	0	0	0	1	1	0	0	0	1	0	0	0	23.5	8.2	31	12.1	13	26	62	7.7	107	1.1	302	142	5.2	0	0	7.65	0	0.85	2.5	26.9	48.8	8	56
10685870	24659736	34208916	71	165	28	7.23	-14	12	8	0	1	0	0	0	0	0	0	1	1	1	0	1	0	0	0	0	24.2	7.3	147	11.2	19	32	25	7.8	90	2.4	206	137	3.5	0.0098	0	2.024	0.4859	4.6562	2	22	50.1	48	56
10686640	23942228	38340403	45	28	27	7.39	-7	17	2.5	0	0	0	1	0	0	1	0	0	0	0	0	0	0	0	0	0	33.2	10	561	10.2	18	17	39	8.9	107	1.7	103	134	4.9	0.04	0.89	0.78	0.6	9.381	1.4	15.5	29	18	47
10687472	22694990	39598794	24	210	39	7.43	2	26	1.4	0	1	0	0	0	0	0	0	1	0	0	0	1	0	1	0	0	27.5	9.4	273	11.5	14	26	34	8.6	97	1.7	152	133	3.9	0	0.104	0.517	1.42	3.978	4.4	48.2	53.2	15	57
10688510	26905473	32815100	62	311	51	7.45	10	37	1.1	0	1	1	0	0	0	0	0	0	1	1	0	1	0	0	0	0	31.3	10.1	244	16.8	27	28	80	8.9	80	4.1	380	124	5.7	0.09	0.22	1.46	1.66	14.66	3.7	39.5	40.1	30	326
10688510	28168342	33020349	74	36	45	7.45	6	32	1.4	0	1	0	0	0	0	0	0	0	1	1	0	1	0	0	0	0	34.4	11.1	225	39.2	25	26	52	9.2	98	2.3	407	133	4.5	0.35	0.35	6.65	0.7	26.95	1.3	14.6	30.7	23	92
10688793	29890729	39099431	119	53	29	7.27	-13	13	2.4	0	0	0	0	0	0	0	0	1	0	0	0	0	0	1	0	0	42	14.1	80	31.2	21	16	169	8	118	5.7	238	149	5.9	0.05	0.03	1.49	1.97	23.91	3.5	37.8	37.8	142	93
10689288	26810801	39717538	59	75	38	7.42	0	25	1.1	0	1	0	0	0	1	0	0	0	0	0	0	1	0	0	0	0	27.7	8.9	229	8.4	11	25	27	7.7	117	1.3	115	149	4	0.0084	0.0924	0.4536	0.336	7.5096	4.9	45.5	57.9	58	59
10689723	20323113	38862992	46	206	63	7.31	3	33	1.4	0	0	0	0	0	1	0	0	0	1	0	0	0	0	0	0	0	36.2	11.4	236	10.4	9	34	28	8.4	106	1.1	181	144	5.2	0.0352	0.044	1.0296	0.2552	7.4272	1.1	12.6	24.4	119	86
10690044	21760920	35644818	50	60	47	7.47	8	35	1.5	0	1	0	0	0	0	0	0	0	1	0	0	0	0	0	0	0	32.6	10.2	441	26.2	13	36	74	8.7	103	1.2	282	150	4.5	0	0	1.24	0.41	18.54	1.1	11.5	24.5	30	91
10690044	29461868	34189759	37	72	42	7.41	1	28	2	0	1	0	0	0	0	0	0	0	1	1	0	1	0	0	0	0	31.8	9.8	228	15	17	22	53	9.6	95	1.8	269	133	5.1	0.03	0.01	1.2	0.69	12.94	2	21.9	35.1	27	91
10691024	22584136	32800250	74	63	49	7.24	-6	22	4	0	1	1	0	0	0	0	0	0	1	0	0	1	1	0	1	0	37.4	11.6	94	16.1	22	24	64	7.9	106	3	114	141	5.8	0	0.268	0.483	0.483	10.304	1.4	15.5	33.3	45	66
10691194	24438843	37799251	39	470	36	7.36	-5	19	0.7	1	1	1	1	0	0	0	0	0	0	1	0	1	0	0	0	0	25.4	7.8	309	10.6	13	25	84	7.9	96	4.3	212	134	4.3	0.05	0.03	0.38	0.64	9.32	1.3	14.4	32.4	130	337
10691194	25809823	31607403	63	251	38	7.38	-1	23	0.9	1	1	0	0	0	0	0	0	0	0	1	0	1	0	0	0	0	23.3	7.8	150	27.7	21	26	96	6	85	2.6	179	129	4.4	0.04	0.07	0.86	1.67	24.59	1.5	15.7	31.4	14	98
10691524	21627417	34749355	34	137	43	7.22	-10	17	2.1	0	0	0	0	0	0	0	0	0	0	0	0	0	0	0	0	0	32.4	10.7	67	15.4	12	19	27	7.9	111	1.2	129	142	4.5	0.04	0.03	0.92	0.72	12.69	1.8	19.9	32.7	6	99
10691938	25216358	37505457	15	321	40	7.41	-2	21	0.7	0	0	0	0	0	0	0	0	0	0	0	0	0	0	0	0	1	42	13.3	194	6.9	16	23	12	8.8	103	1.1	115	139	4.7	0.01	0	1.13	0.37	5.83	1.1	12.3	29.4	24	96
10692563	28888564	35903959	52	37	48	7.29	-4	24	2.2	0	1	0	0	0	1	0	1	0	0	0	0	0	1	1	0	0	26.3	8.4	126	12.8	9	20	24	7.5	108	0.9	113	135	6.7	0.1	0.2	0.94	1.21	10.29	2.2	24.2	41.8	14	143
10693162	26916941	30240703	26	85	69	7.26	1	32	1.4	0	1	0	0	0	1	0	0	0	1	0	0	0	0	0	0	0	57.9	18.6	163	11.4	13	41	31	8.5	92	1	257	143	4.9	0.0672	0.07	1.12	1.33	10.431	1.3	11.8	86.9	29	66
10694864	24833494	30142795	63	115	40	7.38	-2	23	2.2	0	0	0	0	0	0	0	0	0	0	0	0	0	0	0	0	0	37.3	12.4	322	22.2	15	25	63	9.1	99	3.4	136	136	6.3	0.09	0.09	1.18	3.73	13.03	1.1	11.7	62.6	142	68
10696644	26279010	38467750	53	58	67	7.32	5	36	1.5	0	1	0	1	0	1	0	0	0	0	0	0	0	0	0	0	0	40.4	13.3	212	7.6	13	32	21	8.5	97	1.3	139	135	4.8	0.0469	0.5168	1.1172	0.4104	5.5328	1.1	13.4	31.2	23	52
10697746	23225680	39451812	31	183	40	7.28	-7	20	1	0	0	0	0	0	0	0	0	0	0	1	0	0	0	0	0	0	32.2	10.1	141	10.1	13	20	18	8	109	1	242	141	4	0.04	0.08	1.5928	1.37	6.71	1.4	15.1	29	32	95
10698312	23826411	32959430	55	62	59	7.36	5	35	0.9	0	1	0	0	0	1	0	0	0	0	0	0	0	0	0	0	0	33.2	10.1	148	5.1	19	33	28	8.2	102	1.5	160	145	4.1	0	0.0612	1.6224	0.56	6.1272	1.1	11.8	32.9	13	56
10698487	21523370	30030798	63	174	29	7.34	-8	16	2.1	0	1	0	0	0	0	0	0	1	1	0	0	0	0	0	0	0	44	15.1	301	19.5	21	19	23	8.2	113	1.6	229	140	5.2	0.048	0.08	0.912	0.736	18.096	4.7	44	33.5	109	81
10699166	22785442	38741190	35	47	84	7.28	9	41	1	0	1	0	0	0	0	0	0	0	0	0	0	0	0	0	0	0	38.4	12.5	258	8.3	11	35	13	8.8	97	0.7	106	142	4.4	0.02	0.01	0.28	0.96	8.16	1.4	14.8	150	11	113
10699166	28410447	39615533	29	25	46	7.49	9	36	2.4	0	1	0	0	0	0	0	0	0	0	0	0	0	0	0	0	0	40.6	12.9	202	10.2	12	37	18	8.9	98	0.8	118	145	4.3	0.03	0.07	0.92	1.14	7.92	1.7	18.7	71.2	8	73
10699336	25777608	31879957	49	36	41	7.34	-3	23	2.7	0	0	0	0	0	0	0	0	0	0	0	1	0	0	0	0	0	43.6	13.2	229	20.9	22	19	20	7.9	116	1.3	138	146	4.1	0.04	0.06	2.27	1.61	16.81	1.2	12.8	23.2	18	83
10700130	29674427	35607955	39	316	62	7.28	1	30	0.8	0	1	1	0	0	1	0	0	0	1	0	0	1	0	0	0	0	40	11.5	145	3.2	12	33	29	9.4	113	1.5	202	149	4.9	0.0256	0.0992	0.5888	0.2656	2.2208	2.2	23.9	34.1	40	126
10701372	26886489	35257353	65	141	58	7.36	5	34	1.7	0	0	0	0	0	0	0	0	0	0	0	0	0	1	0	0	0	29.5	9.2	109	7.4	11	31	19	8.4	100	0.4	157	138	3.7	0	0	0.148	0.222	6.956	1	12.2	33.3	17	159
10701573	24314052	31324371	84	72	29	7.28	-11	14	1.6	0	0	0	0	0	0	0	0	1	0	0	0	0	0	0	0	0	27	8.5	131	7.5	21	26	16	8.2	116	1.8	174	145	4.7	0	0.495	0.855	0.18	2.97	1.4	15.5	55	31	242
10701650	21576553	38804580	57	189	39	7.41	0	26	1.3	0	0	0	0	0	1	0	0	0	0	0	0	0	0	0	0	0	39.3	12.4	347	9.8	20	24	46	9	108	0.9	121	146	4.3	0.03	0.03	0.79	0.8	8.05	1.3	13.8	29.7	8	71
10701918	21843569	30464831	57	168	67	7.33	6	37	1	0	0	0	0	0	0	0	0	0	1	0	0	1	0	0	0	0	36.7	11.5	279	15.7	16	33	82	9.2	95	2.3	265	133	6.4	0.1256	0.5966	4.239	0.5024	10.2521	1	12	28.9	24	93
10701918	24448151	32546813	38	157	48	7.39	3	30	2.4	0	0	0	0	0	0	0	0	0	1	0	0	1	0	0	0	0	25	8.1	341	9.6	9	28	76	8.3	100	1.8	228	131	6	0.07	0	0.6745	0.45	9.2336	1.5	13.8	51.8	12	54
10701918	24776534	30052347	74	84	51	7.06	-16	15	6.2	0	0	0	0	0	0	0	0	0	1	0	0	1	0	0	0	0	23.6	7.6	288	16.9	26	15	156	8.3	104	5.4	252	130	5.5	0.0288	0.0144	0.8352	0.676	14.703	1.1	13.3	36.1	25	170
10701918	25277709	37891682	60	132	84	7.24	5	38	3.4	0	0	0	0	0	0	0	0	0	1	0	0	1	0	0	0	0	28.2	8.5	390	10.6	14	37	72	9.9	97	2.1	238	136	5.4	0.0318	0.2544	1.7172	0.3604	8.2256	0.9	11.3	27.1	89	335
10702059	25789551	30366353	31	98	46	7.38	2	27	1.1	1	1	0	0	0	1	1	0	0	0	0	0	1	0	0	0	0	28.7	8.3	221	8.7	8	25	23	8.7	108	1	117	138	4.3	0.01	0.01	0.1	0.03	8.44	1.5	16.6	31.5	6	64
10702864	22606326	32318418	35	138	35	7.4	-1	22	0.8	0	0	0	0	0	0	0	0	0	0	0	0	1	0	0	0	0	26.7	8.7	224	18.2	15	21	36	8	103	1.6	124	137	4.6	0.05	0	0.62	0.93	18.5	1.1	12.1	30.9	14	101
10703413	20953024	31102305	54	155	30	7.4	-5	18	1.6	1	1	1	0	0	1	0	0	0	1	0	0	0	0	0	0	0	30.8	9.5	255	13.7	20	19	75	9	96	2.9	233	134	4.7	0.03	0	0.31	0.95	12.43	3.7	40.3	54.9	19	102
10703876	22471463	37318366	23	40	46	7.31	-3	24	1.9	0	0	0	0	0	0	0	0	0	0	0	0	0	0	0	0	0	47.8	15.8	242	9.1	21	23	20	7.8	113	0.9	89	147	4.2	0.09	0.03	2.89	0.68	5.58	1	10.8	28.1	47	86
10705102	26175209	35700436	47	48	57	7.37	5	34	1.3	0	0	0	0	0	1	0	0	0	0	0	0	1	0	0	0	0	33.7	10.1	123	11.3	14	29	28	8	104	1.4	116	137	4.3	0	0.0083	0.2	0.21	16.04	1.4	15	150	22	140
10706081	26212670	39708644	47	262	58	7.32	3	29	0.8	0	0	1	0	0	1	0	0	0	0	0	0	0	0	0	0	0	34.6	11.5	157	15	10	25	13	8.7	104	0.7	108	133	4.8	0.04	0.1	1.52	0.31	7.71	1.6	17	38.9	8	74
10706081	29069689	35518921	58	146	39	7.5	7	31	1.5	0	0	1	0	0	1	0	0	0	0	0	0	0	0	0	0	0	26.7	8.8	366	15.1	18	32	53	8.2	98	2	164	142	5.1	0.04	0.01	1.33	1.27	12.3	4.2	46.8	34.7	2250	111
10706411	22795641	31395458	91	28	28	7.55	2	25	11	0	1	0	0	0	0	0	0	0	1	0	0	0	0	0	0	0	39.7	12	262	31.4	48	18	40	9.5	104	3.1	367	147	6.1	0	0	2.826	3.768	22.922	1.2	13.4	32.6	51	74
10706626	25208862	35484399	74	322	38	7.31	-7	19	1.1	0	0	0	1	0	0	0	0	0	1	0	1	0	0	0	0	0	46.8	15.2	173	11.3	15	22	21	8.3	104	1.3	123	135	3.6	0	0	0.52	0.4	10.1304	1.2	12.8	26.5	31	47
10706876	29526091	39406154	106	28	133	7.12	7	46	3.1	0	0	0	0	0	0	0	0	0	0	0	0	1	0	0	0	0	27	8.3	196	21.6	12	34	51	8.7	99	1	120	140	4.9	0	0	0.216	0.648	20.304	1.2	13.3	33.2	12	149
10708073	23310234	33969598	65	64	42	7.34	-2	24	2.3	0	1	0	0	0	0	0	1	1	0	0	0	1	0	0	0	0	31.4	9.2	652	24.9	21	28	26	8.2	105	1.7	168	143	6.1	0.0303	0.0498	1.9998	0.4731	23.4309	1.3	15.2	29	8	100
10708073	26417507	36549449	29	132	36	7.46	0	25	3	0	1	0	0	0	0	0	0	1	0	0	0	1	1	0	0	0	33.4	10.7	502	13.2	20	26	23	8.5	104	1.5	113	141	4.5	0.0396	0.0396	1.3464	0.3696	11.418	1	12.2	24.8	27	333
10708243	21431732	33967808	65	94	53	7.44	9	37	1.1	0	0	0	0	0	1	0	0	0	0	0	0	0	0	0	0	0	32.4	10.4	456	11.8	9	32	32	8.8	109	0.7	80	146	4.3	0.0472	1.7464	2.183	0.7316	7.0918	1.2	14.3	26.8	24	236
10708393	26497591	32927188	48	52	46	7.35	0	26	1.4	0	1	0	0	0	0	0	0	0	0	0	1	1	0	0	0	0	33.8	10.5	131	11.5	14	24	65	9.6	108	2.3	115	146	4.9	0.03	0.01	0.69	1.01	9.64	1.7	18.6	29.8	14	101
10708404	29149317	33241412	22	46	63	7.12	-10	22	4.4	0	0	0	0	0	0	0	0	0	0	0	0	0	0	0	0	0	39.3	12.4	244	22.7	15	21	35	8.4	116	1.5	181	142	5.1	0.0183	0.0399	1.8221	0.8645	16.8726	1.1	11.4	32.1	165	51
10709195	22290399	38021075	36	73	60	7.3	1	31	1.1	0	0	1	1	0	1	1	0	0	0	0	0	0	1	0	0	0	36.5	11.3	199	7.3	13	31	24	8.7	110	0.6	100	147	4	0.01	0.14	2.02	0.33	5.66	1.1	13.5	25.4	26	111
10710610	21243652	39558296	57	45	39	7.36	-2	23	1.5	0	0	0	0	0	0	0	0	0	0	0	0	0	0	0	0	0	31.2	10.4	344	28.3	13	25	5	8.4	101	0.7	159	137	4.2	0	0	1.27	1.88	25.58	2.1	22.6	28.4	13	77
10711408	23488579	32489859	53	57	47	7.39	2	30	1.2	0	0	0	0	0	0	0	0	0	0	0	0	0	0	0	0	0	23	7.3	349	25.7	12	25	15	8.7	100	1.1	93	137	5	0.07	0.1265	0.4335	0.66	31.33	1.5	16.5	30.3	56	169
10711408	25219783	33455660	32	43	54	7.26	-3	25	5.2	0	0	0	0	0	1	0	0	0	0	0	0	0	1	0	0	0	30	9.7	401	9.6	15	27	21	8.5	105	1.3	159	141	4.4	0	0	0.28	0.09	8.83	1.7	18.3	32.1	55	311
10711408	26548145	30570249	34	38	50	7.36	0	29	0.6	0	0	0	0	0	0	0	0	0	0	0	0	0	0	0	0	0	28.3	8.9	394	38.1	13	24	18	8.3	107	0.9	120	143	4.3	0.09	0	1.1	1.89	34.4	1.2	13.4	29.1	14	66
10711408	26848821	32726826	56	84	46	7.38	0	28	1.8	0	0	0	0	0	1	0	0	0	0	0	0	0	1	0	0	0	24.1	7.4	380	27.1	12	30	20	9.2	105	0.8	196	141	4.7	0.07	0.45	0.75	1.69	23.91	1.1	12.2	34.2	19	133
10711408	28492404	33170405	55	171	45	7.38	1	28	1.9	0	0	0	0	0	0	0	0	0	0	0	0	0	0	0	0	0	33.5	10.6	372	28.7	14	26	25	9.2	104	0.8	166	141	4.7	0.09	0	0.45	1.19	26.68	1.2	12.7	30.4	16	68
10712203	23454177	34565601	22	38	73	7.39	14	46	1.1	0	1	0	1	0	1	0	0	0	1	0	0	0	0	0	0	0	31.3	10	142	4.9	12	39	20	8.4	95	0.7	138	142	4.2	0.01	0.0074	0.39	0.57	4.87	1.3	14.7	26.8	13	43
10712217	21561906	38908441	58	24	77	7.15	-4	28	0.9	1	1	0	0	0	0	0	0	0	1	0	0	1	0	0	0	0	23.1	7.5	216	14.2	16	24	76	8.2	115	2.9	216	148	5	0.013	0.0186	1.4105	0.403	4.6562	14.2	136.7	63.9	12	117
10713110	27118017	37727987	37	155	29	7.54	3	26	2.7	1	0	0	0	0	0	0	0	0	0	0	0	1	0	0	0	0	28.4	9.1	145	12.8	15	21	18	8.2	106	0.8	115	139	3.3	0	0	0	1.41	11.39	1.2	12.8	31.9	24	68
10713110	27537458	39599120	35	17	42	7.39	-2	26	3	0	0	0	0	0	0	0	0	0	0	0	0	1	0	0	0	0	24.2	7.9	251	23.9	19	23	20	8	101	1	159	137	4	0.03	0	0.72	1.49	22.23	1.3	13.7	29.4	7	58
10713581	27375634	33375399	56	56	26	7.4	-6	17	1.4	1	1	0	1	0	0	0	0	0	0	0	1	1	0	0	0	0	29.6	9.8	83	5	9	23	41	9	100	2.4	103	132	4.1	0.07	0.06	0.888	0.81	9.05	1.6	16.9	39.8	63	386
10714454	25328508	30326504	53	514	36	7.3	-7	18	1.8	1	1	0	0	1	0	0	0	0	0	0	0	1	0	0	0	0	32.5	10	209	18.4	21	19	43	8.7	104	2.2	199	138	5.3	0.02	0.03	0.69	0.83	16.63	1.1	12.4	25.3	45	395
10714685	20682431	35259345	43	73	42	7.37	0	25	1.8	0	0	0	0	1	0	0	0	0	0	0	0	1	0	0	0	0	40.5	13.1	142	19.2	34	25	26	8.2	101	1.9	373	139	6.1	0.1	0.03	3.66	2.04	13.63	2.7	29.2	34.1	2309	82
10714685	22120092	38581020	53	129	36	7.4	-1	23	2.7	0	0	0	0	1	0	0	0	0	0	0	0	1	0	0	0	0	48.2	14.8	165	12.5	21	24	26	8	111	1.6	143	142	5.2	0.07	0.09	2.61	0.5	9.19	3.8	41.7	44.2	6	48
10714685	29225643	35586521	39	39	43	7.35	-1	25	4.2	0	0	0	0	1	0	0	0	0	0	0	0	1	0	0	0	0	43.5	13.9	139	17.5	17	27	32	9.2	104	1.8	117	142	3.9	0.07	0	1.89	1.96	13.48	3.8	41.5	38.1	10	72
10715209	27459912	37295333	31	52	50	7.37	1	30	1	0	0	0	0	0	0	0	0	0	0	0	0	0	0	0	0	0	35.6	11.4	308	25.9	13	25	16	7.4	106	0.9	62	143	3.8	0.075	0.42	2.18	0.8376	21.2214	1.3	14.4	34.1	159	905
10716890	28990313	32833656	51	74	48	7.42	5	32	1.5	0	1	0	0	1	1	0	0	0	0	0	0	0	0	0	0	0	38.5	11.7	239	29.9	19	27	32	8.4	97	1.5	121	139	3.8	0	0	0.63	0.63	19.65	1.1	11.6	25.1	7	49
10717732	22838327	36601871	85	169	52	7.27	-3	25	2	0	0	0	0	0	0	0	0	0	1	1	0	1	0	0	0	0	25.7	8.2	224	25.2	32	21	110	9.2	98	15	253	141	5	0.0204	0.1026	1.13	1.314	22.5	3.9	43.4	41.1	955	312
10717732	28230313	31204540	72	105	38	7.34	-4	21	2	1	0	1	1	0	0	0	0	0	1	1	0	1	0	0	0	0	23.9	7.8	337	39.7	27	23	75	8.9	99	8.9	306	141	4.4	0.0397	0.1191	0.7146	0.794	38.0723	1.4	14.8	150	31	71
10717732	29250995	38753669	49	45	45	7.31	-3	24	0.8	0	1	0	1	0	0	0	0	0	1	1	0	1	0	0	0	0	26.1	6.6	309	22.7	23	21	84	8.7	101	7.8	198	139	3.9	0.0459	0.612	1.5147	1.6117	19.6582	1.2	12.7	25.6	21	74
10717791	27258866	31219227	34	42	43	7.34	-2	24	1.3	0	1	0	0	1	1	0	0	0	1	1	0	1	0	0	0	0	26.9	8.3	115	4.9	13	22	83	8.7	109	4.8	121	142	4.6	0.02	0.1	1.29	0.55	2.81	1.1	12.1	34	12	121
10717791	29221831	31311850	46	94	37	7.29	-7	19	1.4	0	1	0	0	1	1	0	0	0	0	1	0	1	0	0	0	0	30.1	9.2	282	8.9	30	17	90	9	101	3.6	105	138	5.5	0.02	0.04	1.05	0.89	5.96	1.2	12.6	55.5	23	125
10718572	29584086	39404143	21	78	53	7.39	4	32	0.9	0	1	0	0	0	1	0	0	0	0	0	0	1	0	0	0	0	48.4	16.1	338	6.6	20	23	15	9.9	105	1.3	107	143	4	0.0462	0.1254	1.7622	0.3696	4.29	1.2	13.1	33.1	19	148
10719064	25842167	32500302	75	62	34	7.43	0	23	3.6	1	0	0	0	0	0	0	0	0	1	0	0	1	0	0	0	0	41.8	13.8	202	23.2	15	22	20	8.9	107	0.9	236	136	4.4	0.0118	0.0236	0.9204	0.3422	10.502	1.4	15.8	48.3	47	63
10719490	27775334	34323711	30	176	60	7.38	8	37	1.9	0	0	0	1	0	0	0	0	0	1	0	1	1	0	0	0	0	42.8	12.8	203	7.8	15	34	28	8.7	102	1.3	102	141	4.7	0.03	0.12	1.2	0.76	3.93	4.9	54.8	51	12	62
10719670	22953980	39616887	31	53	38	7.3	-10	18	2.9	0	1	0	1	0	0	0	0	0	0	1	0	1	0	0	0	0	41	12.9	317	17.9	21	19	15	7.8	98	0.8	235	142	4.4	0.01	0.25	1.24	0.77	16.01	1	13.3	52.5	38	144
10723086	20456851	39130941	74	62	59	7.4	8	38	4.6	0	0	0	0	0	1	0	0	0	0	0	0	0	1	0	1	0	27.2	9.4	178	8.9	19	26	55	8.8	94	5.5	118	132	5.7	0.0256	0.352	1.8304	0.1157	7.4048	1.1	11.5	32.7	613	117
10723086	24547115	32992961	40	162	89	7.21	4	38	1	0	0	0	0	0	1	0	0	0	0	0	0	0	0	0	0	0	31.5	9.9	170	19.2	12	33	25	8.1	98	1.1	135	138	4.6	0.0192	0	0.8448	0.4224	17.8944	1.3	15.2	35.8	21	114
10723086	26301100	36627722	45	64	76	7.33	9	42	1.8	0	1	0	0	0	1	0	0	0	0	0	0	0	0	0	0	0	27.3	9.1	373	22	15	39	12	9.2	96	0.8	140	137	6.3	0	0.83	2.041	0.664	20.02	1.4	14.7	28.3	58	108
10723261	21560247	34819501	56	220	25	7.42	-5	17	2.7	0	0	0	0	0	0	0	0	0	0	1	0	1	1	0	1	0	33.1	10.3	19	18.3	12	17	43	7.8	114	1.2	198	143	5	0.12	0.21	0.57	0.55	16.66	1.2	12.6	28.8	170	565
10723529	24766931	39208819	36	91	44	7.35	-1	25	2.6	0	1	0	0	0	1	0	0	0	1	0	0	0	0	0	0	0	46.2	13.6	206	20	18	26	24	9.9	100	1.2	435	140	5.9	0	0.34	9.23	2.05	5.47	1.1	12.3	26	59	114
10724174	25230672	30060744	34	45	31	7.43	-2	21	1.8	0	0	0	0	0	1	0	0	1	0	0	0	0	0	0	0	0	29.3	9.1	372	8.3	16	21	17	9.2	107	0.6	83	140	4.1	0	0.06	0.444	0.1854	9.46	1.4	15	30.8	19	94
10724278	20624205	38763158	30	65	30	7.48	0	23	3.4	0	0	1	0	0	0	0	0	1	0	0	0	0	0	1	0	0	29.2	9.4	241	19.8	15	20	19	7.5	111	1.6	147	143	3.6	0.0792	0.3744	1.0656	0.5742	18.117	1.4	15.7	34.1	84	433
10724345	24917253	39431744	53	82	53	7.34	0	30	2.7	1	1	1	0	0	1	0	0	0	0	1	0	1	0	0	0	0	27.7	8.6	184	7.8	18	28	20	7.8	92	1.5	268	131	4.7	0.01	0.07	1.67	0.77	3.596	3.1	34.2	150	132	141
10724519	27794907	30156378	82	27	53	7.23	-6	21	4	0	0	1	0	0	1	0	0	0	0	0	0	0	1	0	0	0	25.2	8.6	259	46.3	10	24	13	7.3	107	0.7	108	139	4	0.05	0	0.8	1.48	9.6	1.2	13.3	33.3	31	61
10725525	28874178	32045066	44	101	48	7.27	-4	23	0.5	0	0	1	0	0	1	0	0	1	1	0	0	0	1	0	0	0	29	9.9	174	9.2	15	29	9	8.4	103	0.4	178	137	4.2	0	0.05	0.49	0.32	9.4451	1.2	13	32.6	16	50
10725599	25856558	38689541	51	530	28	7.48	0	21	1.1	1	0	0	0	0	0	0	0	0	1	0	0	0	0	0	0	0	33.1	11.2	240	8.9	13	25	34	9.3	107	1.2	101	139	4.6	0.0255	0.034	0.952	0.5355	6.953	1.8	19.7	150	13	38
10726673	21592590	33652589	80	165	42	7.43	3	29	3.1	0	0	0	1	0	0	0	0	0	1	0	0	0	0	0	0	0	37.9	12.7	463	15.9	14	28	44	7.6	113	1.4	356	147	4.2	0	0.101	2.226	1.21	6.042	1.2	13.7	25.9	41	72
10728002	28666836	38751924	59	88	42	7.45	4	30	2.5	0	0	0	0	0	0	0	0	0	0	0	0	0	1	0	0	0	24.3	8.1	25	8.1	13	26	28	8.4	103	0.4	226	139	4.5	0.01	0	0.3	0.48	6.02	1.1	11.8	22.8	122	757
10728333	21251507	36469819	38	99	46	7.35	-1	25	2.4	0	0	0	0	0	1	0	0	0	1	0	0	0	0	0	0	0	38.9	13	269	12.6	21	25	15	9.9	107	0.7	218	143	4.3	0.04	0	0.54	0.08	5.37	1	11	34.7	17	79
10728333	22391563	36061145	25	52	38	7.45	2	27	2.6	0	0	0	0	0	1	0	0	0	1	0	0	0	0	0	0	0	35	11.2	282	16.9	14	23	18	9.5	101	0.6	234	138	4.3	0.01	0.01	0.95	1.125	15.1048	1.3	13.6	28.8	9	64
10728333	23067956	36174028	28	91	37	7.48	3	28	2	0	0	0	0	0	1	0	0	0	1	0	0	0	0	0	0	0	31.5	10	250	12.3	17	26	13	9.5	102	0.9	250	143	4.1	0	0.091	0.8428	1.04	4.88	1.2	13.5	34.4	9	80
10728333	23234136	36132029	31	61	56	7.41	3	28	0.8	0	0	0	0	0	1	0	0	0	1	0	0	0	0	0	0	0	37.6	12.2	212	7.2	9	28	11	9.4	104	0.7	96	141	3.8	0.02	0.0162	0.26	0.56	5.5774	1.1	10.5	29.4	19	56
10728333	26646496	31239866	26	114	37	7.32	2	32	2.7	0	0	0	0	0	1	0	0	0	1	0	0	0	0	0	0	0	36	12	173	8.2	10	25	15	9.1	108	0.7	109	143	3.8	0.0594	0.08	1.4112	0.46	8.33	1.5	11.5	34.7	24	49
10728333	27224918	30944854	33	211	78	7.18	-1	31	1.2	0	0	0	0	0	1	0	0	0	1	0	0	0	0	0	0	0	36.8	11.4	187	11	14	27	12	8.4	104	1.1	166	144	4.8	0.02	0.1232	0.38	0.68	7.56	1.1	10.8	34.4	54	74
10729759	21158396	33398332	58	415	35	7.28	-9	17	0.9	0	0	1	0	0	1	0	0	0	1	0	0	0	0	0	1	0	27	8.4	296	39	17	17	39	8	117	1	132	145	4.3	0	0.167	2.3716	1.16	14.964	1.3	14.7	66.1	20	73
10729882	21747992	32366535	50	80	58	7.33	2	32	1.1	0	0	0	0	0	0	0	0	0	0	0	0	0	0	0	0	0	56	18.6	627	50.7	20	34	56	9.7	104	1.6	132	144	5	0.1014	0.0507	0.5577	1.2675	48.7227	1.5	16.7	32.2	9	145
10729994	28961032	31080446	51	61	45	7.43	4	31	1	0	0	0	0	0	0	0	0	0	0	0	1	0	1	0	1	0	34.6	11.4	188	3	12	29	31	8.8	103	1	109	138	4.3	0.024	0.006	0.792	0.105	2.076	1.1	12.2	27.7	14	166
10730662	23676947	35813232	48	127	39	7.42	1	26	2.5	0	0	0	0	0	0	0	0	0	0	0	0	0	0	0	0	0	36.9	12.1	461	21.5	16	20	19	8.2	117	0.7	125	144	3.6	0	0.06	0.74	1.81	23.59	1.8	19.6	32.2	1354	124
10730860	20771395	36882214	66	48	72	7.35	1	23	1.4	1	1	0	0	0	1	0	0	0	0	1	0	1	0	0	0	0	27.8	8.4	268	6.9	18	27	40	9.2	85	6.1	273	130	5.8	0.03	0	0.24	0.11	6.42	1.2	13.3	31.7	20	61
10731794	28594773	37884897	44	94	56	7.23	-4	25	1.2	0	1	0	1	0	0	0	0	0	0	0	0	1	0	0	0	0	45	14.3	283	11.4	26	23	41	9.4	104	1.6	142	142	5.7	0.04	0	1.33	1.02	7.36	1.2	13	150	40	76
10732108	26833707	34660416	22	55	43	7.39	0	25	3.8	0	1	0	0	0	0	0	0	0	1	0	0	0	0	0	0	0	41.4	13.8	494	9.8	10	23	8	8	101	0.8	169	133	5	0.01	0	1.41	0.496	7.14	1.2	15.6	22.4	24	61
10732354	26373991	38449753	39	62	84	7.33	0	26	2.4	0	0	0	0	0	0	0	0	0	1	1	0	0	0	0	0	0	50.9	16.3	243	15.7	17	22	36	9.2	102	1.7	271	137	5.4	0.03	0	0.66	0.82	10.04	1.2	12.8	37.5	7	50
10733134	21570927	34705644	61	84	33	7.47	0	25	2.2	1	0	0	1	1	0	0	0	0	1	0	0	1	1	0	0	0	37.3	12.7	94	46.6	11	25	38	8.6	104	2.1	134	136	4.4	1.4446	0.0466	32.2006	0.5126	12.3956	1.3	15	41.4	12	146
10733970	27946017	31932047	21	119	38	7.42	0	25	1.7	0	0	0	0	0	0	0	0	0	0	0	0	0	0	0	0	0	28.8	9	269	10	18	23	15	9	106	0.9	134	141	3.9	0	0.01	0.46	0.13	9.31	1	11	30	37	149
10734403	26588273	36647759	71	36	55	7.37	4	33	2.2	0	1	0	0	0	1	0	0	0	0	0	0	0	0	0	0	0	38.8	12.9	232	41	12	32	41	8.1	106	1.2	196	142	4.6	0	0	0.772	0.772	32.424	1	11.7	22.7	47	76
10734833	29602651	31240750	29	332	38	7.35	-3	22	2.2	1	1	0	0	0	0	0	0	0	1	0	0	0	0	0	0	0	34	11.3	259	10.3	18	23	17	9.2	107	1	141	143	4	0.0574	0	0.4	0.35	10.33	1.3	15	93.7	35	47
10735843	26426974	39805334	79	90	26	7.39	-8	16	2.1	0	1	0	0	0	0	0	0	0	0	0	0	0	1	0	0	0	23.7	8	12	0.4	10	16	56	6.6	111	1.4	135	137	4	0	0	0.25	0.07	0.18	1.8	20.2	33.5	18	45
10735915	28633757	38000477	30	334	45	7.35	-1	24	1.5	0	0	1	0	0	1	0	0	1	0	0	0	0	0	0	0	0	39	12.2	176	17.4	9	26	10	8.2	111	1.1	114	136	4.3	0.11	0.21	3.82	0.98	8.01	1.3	14.2	33.8	20	108
10736288	21816265	39804658	64	49	63	7.24	-1	28	5.7	0	1	0	0	0	0	0	0	0	0	0	0	0	1	0	1	0	47.8	14.4	269	19.9	19	27	14	9	98	0.9	195	135	4.7	0.04	0.01	2.48	1.35	13.88	1.4	14.8	27.8	257	77
10737014	22835371	37047421	27	45	54	7.31	-1	27	2.5	1	1	1	0	0	0	0	0	0	0	0	0	0	0	0	0	0	46.3	16.1	327	28.9	12	26	18	8.5	105	0.9	188	140	4.5	0.05	0.051	0.37	0.6	15.94	1.3	13.6	74.7	111	94
10738077	27640781	37438510	40	245	47	7.35	0	27	2.6	1	0	0	0	0	0	0	0	0	1	1	0	0	0	0	0	0	35.9	11.4	201	21.8	19	20	19	7.6	102	1.6	192	133	4.7	0.03	0.02	1.35	0.9	13.72	1.4	15	31.8	20	56
10739214	28714064	39773499	70	94	30	7.43	-2	21	1.2	0	0	0	1	0	0	0	0	0	1	0	0	0	0	0	0	0	39.2	12.5	62	16.4	17	24	76	11.3	108	1	116	142	4.4	0	0.0312	0.505	0.86	12.13	3.1	30.9	102	25	301
10739599	28300790	36727824	111	124	33	6.88	-28	7	9.9	0	0	0	0	0	0	0	0	0	1	0	0	0	0	0	0	0	30.7	9.9	164	12.4	34	12	66	7.4	102	8.5	368	133	7.1	0.0248	0.124	1.178	0.3348	10.7384	2	20.9	64.4	24	72
10739944	22861229	31675642	73	65	41	7.3	-5	21	4.1	0	0	0	0	0	0	0	0	0	0	0	0	0	0	0	0	0	33.2	10.9	410	25.8	15	20	13	9.1	110	1.6	151	144	4	0.04	0	0.69	1.13	19.97	1.2	12.6	28.2	28	138
10740162	29876293	36457518	40	360	54	7.14	-11	18	3.1	1	0	0	0	0	0	0	0	0	1	1	0	1	0	0	0	0	27	8.2	752	17.6	16	20	20	7.5	106	1	492	137	4.3	0	0.0847	2.2927	0.75	12.201	1.7	15.2	150	515	89
10740372	20440431	33846382	103	75	51	7.18	-9	20	5.9	0	0	0	0	0	0	0	0	1	0	0	0	0	0	0	0	0	45.6	14.9	208	2.3	24	18	62	8.1	105	3.2	209	141	4.1	0	0.038	0.529	0.115	1.357	1.9	20.7	43.6	2840	249
10740871	23467770	39103749	22	81	41	7.43	2	28	1.2	0	0	0	0	0	0	0	0	0	0	0	0	0	0	0	0	0	37.9	10.9	235	12.1	17	24	16	9.6	106	1.2	161	141	4.4	0.0332	0.4067	2.0086	0.2822	5.5693	1.2	13.8	24.6	17	66
10741696	26832894	39348232	100	46	41	7.36	-1	24	1	1	0	0	0	0	0	0	0	1	1	0	0	1	0	1	0	0	25.9	9.1	73	9.3	23	27	63	10.7	117	3.9	137	156	5	0	0	0.448	0.77	5.888	4.4	41.7	52.8	353	137
10743055	27986134	31582155	67	50	31	7.22	-14	12	6.7	0	0	0	0	0	1	0	1	0	1	1	0	0	0	0	0	0	32.4	9.8	343	32.3	33	21	50	9.7	116	2.6	909	148	7.1	0.18	0.28	5.15	0.6	24.56	1.1	12.2	30.7	40	181
10744419	20728388	37326266	87	50	69	7.19	-3	28	5.2	0	1	0	0	0	1	0	0	0	0	0	0	0	0	0	0	0	52.4	15.3	304	23	29	26	34	9.9	105	1.5	336	143	5.1	0.0725	0.1885	3.102	0.4205	12.238	5.3	55.8	53.3	57	238
10744839	29230978	36538370	22	59	53	7.53	0	28	1.6	0	1	0	0	0	1	0	0	0	1	0	0	0	0	0	0	0	31.5	9.1	303	8.4	13	27	9	9	94	1.1	187	129	4.3	0.03	0	1.03	1.01	7.57	1.3	14.2	25.7	10	53
10744839	29761690	38969983	37	179	60	7.36	7	33	1.9	0	0	0	0	0	1	0	0	0	1	0	0	0	0	0	0	0	29.1	9.5	228	8.5	11	26	10	8.2	124	0.8	116	157	4.5	0.03	0.06	1.3	0.71	6.3	1.2	13	65.8	15	85
10745072	21786643	39096284	45	121	50	7.39	4	31	0.8	0	0	0	0	0	0	0	0	0	0	0	0	0	0	0	0	0	24.1	7.8	338	6.7	11	27	19	7.9	101	0.8	82	130	4.6	0	0.1278	2.0889	0.89	3.53	1.6	17.2	27.7	14	39
10745072	26638705	38793783	56	118	46	7.36	0	27	6.3	0	0	0	0	0	0	0	0	0	0	0	0	0	0	1	0	0	35.5	11	450	20.5	15	26	24	9.1	105	0.7	115	140	4.9	0.0224	0.183	2.2	0.6105	17.5875	1.1	13.4	26	8	67
10745072	26680100	33482269	70	70	84	7.19	1	34	2.3	0	0	0	0	0	1	0	0	0	0	0	0	0	0	0	0	0	30.6	9.6	360	26.1	14	33	77	7.2	86	1.5	164	118	5	0.0512	0	1.305	1.0496	23.2704	1.1	11.8	31.6	13	111
10745072	29248331	38224795	40	187	37	7.22	1	30	2.6	0	0	0	0	0	0	0	0	0	0	0	0	0	0	0	0	0	26.5	8.5	275	5.8	11	31	25	7.4	106	0.7	76	144	3.8	0	0.092	1.13	0.64	4.03	1.1	12.5	22.5	13	111
10745072	29316862	38594235	34	40	47	7.41	4	30	0.7	0	0	0	0	0	0	0	0	0	0	0	0	0	0	0	0	0	30.2	9.5	329	7.6	10	29	14	7.7	100	1.1	64	135	3.6	0	0.0585	0.6324	0.14	5.19	1.4	13.6	80.4	6	127
10745249	23917383	33258042	26	81	73	7.41	16	48	0.9	0	1	0	0	0	1	0	0	0	1	0	0	0	0	0	0	0	31.7	10.4	178	5.5	8	48	16	8.9	88	0.9	106	141	3.3	0.069	0.01	4.44	0.37	3.0618	2.6	27	32.4	244	116
10745571	24838908	37144630	80	27	34	7.28	-10	17	1.4	1	1	1	0	0	1	0	0	0	0	0	0	1	0	0	0	0	28.4	9.9	206	5.9	22	16	35	6.8	105	2.3	203	138	3.9	0.04	0.12	0.314	0.4988	6.512	7.1	63.9	63	5	84
10745734	21493841	30919467	44	51	83	7.22	2	36	2.1	0	1	0	0	0	1	0	0	0	0	0	0	0	1	0	0	0	27.9	8.7	235	11.3	9	30	10	8	100	0.4	86	138	4.2	0.01	0.02	0.74	1.08	9.41	1.3	14	34.7	5	52
10745745	20195310	36351539	39	35	45	7.46	6	33	1.2	0	0	0	0	0	1	0	0	0	0	0	0	0	0	0	0	0	27.3	8.4	265	18.3	15	29	60	9.1	112	1.1	169	154	3.8	0.02	0.31	1.75	0.93	14.47	1.5	16.4	31.1	12	66
10745745	28015313	36915007	51	69	34	7.39	-3	21	1.6	0	0	0	0	0	0	0	0	0	0	0	0	0	0	0	0	0	29.6	9.2	176	14.9	17	20	27	8.9	102	1.1	276	134	5.5	0	0	0	0.15	14.75	1.2	13	29.2	10	119
10745745	28016398	31830602	25	82	51	7.39	4	32	1.3	1	0	0	0	0	1	0	0	0	0	0	0	0	0	0	0	0	29.3	9	317	17.1	13	32	10	9	101	0.7	152	142	4.2	0.02	0.84	0.68	1.12	16.59	1.2	13.1	31.6	5	82
10747911	29935891	32432834	38	85	36	7.41	-2	22	2	0	0	0	0	0	0	0	1	1	0	0	1	1	0	1	0	0	25.6	8.3	32	6.9	11	23	33	9.2	113	1	102	146	3.6	0.04	0.2	1.09	0.65	4.86	3.5	38	46.3	20	42
10747946	25272941	33123518	18	122	46	7.44	6	29	1.4	0	0	0	0	0	0	0	0	0	0	0	0	0	0	0	0	0	33.7	12.3	203	8.5	10	30	10	8.7	99	0.7	111	135	4.1	0.03	0.189	1.21	0.87	6.552	1.6	16.4	30.7	1607	131
10747985	27154866	38166072	107	319	21	7.16	-19	8	14.6	0	1	0	0	0	0	0	0	0	0	0	0	1	0	0	0	0	32	8.9	226	12.6	40	7	80	10	97	3.7	155	137	4.8	0.02	0.01	0.67	1.37	6.01	2	21.6	33.7	150	94
10748141	28143663	31887455	23	321	33	7.43	0	23	3.8	0	0	0	0	0	0	0	0	0	1	0	0	0	0	0	0	0	32.3	11	84	5.1	14	23	23	8.8	107	1.2	153	141	6.2	0	0.02	1.08	0.22	3.8	1.6	17.3	38.7	48	81
10749008	20060489	34253219	19	44	40	7.41	0	26	1.2	1	1	0	0	0	1	0	0	0	0	1	0	1	0	0	0	0	27.4	8.6	657	18.6	16	21	9	8.8	103	0.9	189	139	4	0.06	0	0.66	0.28	16.89	1.1	11.9	27.2	19	75
10749008	26494878	38543530	32	98	41	7.44	3	29	0.8	0	0	0	0	0	1	0	0	0	1	1	0	0	0	0	0	0	28.6	9.3	607	19.7	15	29	25	8.3	102	0.6	199	140	4.1	0.1182	0	1.2214	0.591	17.7497	1.1	12	31.7	5	87
10749429	24225543	35031847	38	417	36	7.4	-1	23	1.3	0	0	1	0	0	0	0	0	0	0	0	0	0	1	0	1	0	31	9.7	431	0.8	16	23	21	7.5	104	0.9	162	133	5.2	0.0088	0.004	0.3304	0.0328	0.4576	1.3	13.8	38.5	28	68
10749616	22517879	35646931	37	43	44	7.36	0	26	2.6	0	0	0	0	0	0	0	0	0	0	0	0	0	0	0	0	0	34.7	11.8	163	15.6	13	23	12	8.2	105	0.8	106	137	3.6	0	0.01	1.0549	0.48	6.732	2	19.1	36.7	18	50
10749731	29691474	32876137	49	42	73	7.1	-9	22	4.6	1	0	0	0	0	1	0	0	1	1	0	0	0	0	0	0	0	36	11.7	106	17.9	18	21	25	8	111	1.4	306	140	7.7	0.01	0.04	0.71	0.64	5.53	1.7	18.2	34.5	80	126
10749816	28761302	31086828	46	24	42	7.4	0	27	6.1	0	0	0	0	0	0	0	0	1	1	0	0	0	0	1	0	0	26.3	8.7	115	9.4	22	23	21	8.4	101	0.7	155	140	5.3	0	0.08	3.32	0.97	3.73	2	22	29.2	22	140
10750883	23397712	38953447	56	100	44	7.42	4	28	2.7	0	1	0	1	0	0	0	0	0	1	1	0	1	0	0	0	0	47.6	13.9	176	10.8	16	40	49	9.8	87	1.8	197	138	4.4	0	0	0.511	0.1924	4.68	2	21.8	105.4	28	142
10751462	21713680	39553351	69	61	43	7.45	4	31	1.4	0	0	0	0	0	1	0	0	0	1	0	0	1	0	0	0	0	41.9	13.9	279	14.6	22	32	18	9.5	103	1.9	200	144	3.7	0	0.08	0.57	0.276	11.07	1.7	18.5	26	18	80
10751562	26665830	33422851	71	111	31	7.23	-14	13	7.5	0	0	0	0	0	0	0	0	0	0	0	0	0	0	0	0	0	38.9	12.2	129	25.5	29	17	64	7.9	104	6.7	162	139	4.8	0	0	0.51	1.02	22.7	1.9	20.9	37.8	26	96
10751641	21317772	37698835	38	68	50	7.35	0	29	1.3	1	1	0	1	0	1	0	0	0	0	1	0	1	0	0	0	0	28.9	8.8	333	10.1	14	27	81	8.7	101	2.2	325	141	3.9	0.0833	0	1.69	0.69	8.2	1.6	17.3	38	11	96
10751641	25120627	38880278	39	45	50	7.37	2	26	0.8	0	1	0	0	0	1	0	0	0	1	1	0	1	0	0	0	0	31.3	9.9	259	12.7	16	25	152	8.8	105	2.7	444	145	4.9	0.03	0.09	2.06	0.89	9.55	1.5	15.8	28	9	210
10753059	23122219	36812601	69	82	38	7.43	0	26	1.6	1	1	0	0	0	0	0	0	0	1	0	0	0	0	0	0	0	43.8	13.3	717	7.5	36	24	30	10	109	1.6	450	144	4.8	0	0	1.02	0.34	5.236	3	30	75.7	37	105
10755736	26138855	38679219	53	63	31	7.5	1	25	0.9	0	1	0	0	0	0	0	0	0	0	1	0	0	1	0	1	0	22.4	6.9	254	10.9	16	24	35	8.8	99	1.4	199	134	4.2	0.03	0.01	0.76	0.82	9.9992	1.6	17.7	34.2	9	322
10755736	26615766	36333767	44	37	44	7.41	2	29	3.1	0	1	0	0	0	0	0	0	0	0	0	0	1	1	1	1	0	26.7	8.2	259	20.9	18	30	60	9.6	99	1	580	137	4.4	0.02	0	0.34	0.5	19.87	2.3	25.1	34.4	8	290
10755791	28108626	38925671	92	32	29	7.22	-15	12	4.8	1	1	0	0	1	0	0	0	0	0	0	0	1	0	0	0	0	45.8	15	124	14.6	32	9	43	7.8	124	2.1	358	146	5.8	0.06	0	0.38	1.1	11.94	2.3	24.8	84.7	2211	84
10756520	22592857	35000735	40	66	115	7.18	9	45	1.8	0	1	0	0	0	1	0	0	0	0	1	0	0	0	0	0	0	33.4	9.7	142	9.5	13	36	18	8.8	102	0.9	173	146	4.4	0.01	0	0.86	0.2	8.23	1.9	21.2	150	18	77
10756776	24477686	39506188	33	49	44	7.38	0	27	1.3	1	0	0	1	0	0	0	0	0	0	0	1	0	0	0	0	0	29.7	8.9	329	8.4	12	26	10	8.3	103	0.4	143	138	3.8	0.03	0.07	2.23	0.75	5.3	1.1	11.9	35.3	90	51
10756952	23014355	31290040	13	68	45	7.37	0	27	0.9	0	0	0	0	0	1	0	0	0	0	0	0	0	0	0	0	0	29.1	9.1	253	10.9	13	27	13	8.2	112	0.6	82	144	4.4	0.0632	0.08	1.83	0.4625	8.4456	1.2	19.9	24.3	13	70
10758368	23924024	33665621	50	28	49	7.32	-1.5	25	5	0	1	0	0	0	0	0	0	0	1	0	0	0	0	0	0	0	37.9	11.7	355	11.2	14	22	31	9.2	100	1.3	376	134	7.2	0	0	2.808	0.8601	11.2128	6	66.9	50	6	87
10758777	23334577	32284012	85	65	30	7.4	-4	19	3.8	0	1	0	0	0	1	0	0	0	1	0	0	0	0	0	0	0	27.5	9.1	76	21.3	20	19	65	9.9	112	2.5	89	144	4.6	0	0.196	0.392	1.568	14.112	2.2	23.5	79.9	129	77
10758919	25954601	39689067	51	150	30	7.3	-9	15	2	0	0	0	0	0	0	0	0	0	0	0	0	0	0	0	0	0	33.1	11.2	166	38.4	18	18	19	7.8	115	1	133	143	4.9	0	0.384	1.536	1.536	31.104	1.6	17.2	34.2	167	336
10758974	21950450	37374181	49	50	34	7.38	-3	21	2.5	1	1	0	0	0	0	0	0	0	0	0	0	0	0	0	0	0	35.9	12.3	213	13.9	16	29	22	8.7	107	0.9	152	141	4.9	0	0	0.84	0.84	10.32	1.3	14.5	37.9	1157	84
10759268	25392244	30376513	31	50	45	7.42	3	30	1.7	1	1	0	0	0	1	0	0	0	0	0	0	0	0	0	0	0	39.8	13.2	135	11.2	21	28	21	9	101	1.4	168	140	4.8	0.03	0.05	1.23	0.81	8.99	1.1	11.8	29.8	11	69
10759764	24073025	39399172	46	181	47	7.38	2	27	6.2	0	1	0	0	0	0	0	0	0	0	0	0	1	0	0	0	0	32.9	11.3	97	15.6	11	27	39	8.5	95	1.3	217	133	3.6	0.04	0.0498	0.555	0.96	9.34	4.1	45.7	36.9	20	95
10760364	28163137	33580808	53	100	36	7.46	1	26	1.3	0	0	0	1	0	0	0	0	1	0	0	0	1	0	0	0	0	38.7	13	245	10.8	20	24	23	9.1	99	1.7	106	135	4.7	0.02	0.09	0.52	0.84	4.03	1.1	11.7	28	17	65
10760601	27040471	31759478	67	95	37	7.37	-3	22	1.3	0	0	0	0	0	0	0	0	0	0	0	0	1	1	0	1	0	26.9	7.8	228	33.8	20	15	73	8.6	106	2.6	128	139	4.9	0	0	1.386	0.91	21.98	1.8	19.2	25.4	7	47
10760672	29128660	39187198	42	527	35	7.45	1	25	1.2	0	0	0	1	0	0	0	0	0	0	0	0	0	0	0	0	0	43	14.7	319	20.6	18	27	35	9.6	115	1	162	153	4.7	0.1	0	1.78	0.9234	13.88	1.1	12.9	28.4	25	45
10761467	29262594	37556978	75	422	28	7.24	-13	13	1.5	0	0	0	0	0	0	1	0	0	0	0	0	1	0	0	0	0	41.7	13.3	268	27.2	17	14	64	8.1	117	3.8	116	141	4.6	0.0684	0	2.0335	0.84	21.94	3.9	37.6	35.9	166	68
10762173	22244754	32139835	15	83	39	7.47	3	24	0.7	0	0	0	1	0	0	0	0	0	0	0	1	1	0	0	0	0	35.7	11	239	9.9	16	26	16	9.1	110	1.4	106	148	3.8	0.04	0.3124	3.01	0.86	6.35	1.1	12.3	26.1	21	59
10762173	29218963	38827122	46	171	36	7.34	-5	20	2.8	0	0	0	1	0	0	0	0	0	0	0	1	1	0	0	0	0	25.6	7.9	876	12.4	15	17	22	10.6	114	1.1	105	146	4.7	0.05	0.12	0.77	1	10.46	1.1	11.8	32.6	15	43
10762397	23221468	39602118	27	113	48	7.28	-4	24	2.6	0	0	0	0	0	0	0	0	0	0	0	0	0	0	0	0	0	40.9	14.1	359	11.7	19	23	13	8.8	112	0.6	117	144	4.3	0.026	0.052	1.534	0.4446	10.0737	2.1	21.6	48.5	21	71
10762853	23294985	34433941	115	170	73	7.2	-1	30	0.9	0	0	0	0	1	0	0	0	0	0	0	0	0	0	0	0	0	38.9	11.7	77	16	15	33	89	8.2	132	2.3	149	171	4.5	0	0	0.3	0.54	11.97	1.1	11.8	80.4	75	73
10762976	24206390	38781322	43	91	38	7.46	2	28	0.9	0	1	0	1	0	0	0	0	0	0	0	0	0	0	0	0	0	29.6	9.8	265	9.1	15	30	11	8.4	99	0.8	141	135	3.7	0.02	0.09	1.27	0.94	4.28	1.3	13.7	31	66	57
10763166	21804038	31146185	66	220	51	7.34	0	29	1.9	1	1	0	0	0	1	0	0	0	0	1	0	0	0	0	0	0	30	10	305	13.2	12	30	10	9	103	0.4	301	140	4.1	0.013	0.039	1.235	0.403	11.31	1.1	12.6	19.7	22	88
10763193	23696346	33521348	30	163	48	7.38	2	29	1.3	0	0	0	0	0	0	0	0	0	0	0	0	0	0	0	0	0	35.3	11.4	215	14	16	22	13	9	109	0.9	100	143	3.7	0.06	0.07	1.6	1.2	11.03	1.3	13.7	34.3	49	58
10763460	21967181	32008270	57	91	81	7.31	10	43	1.1	1	1	0	0	0	1	0	0	0	0	0	0	0	0	0	0	0	34.8	10.4	220	19.4	13	46	51	9.9	97	1.5	188	153	4.5	0.04	0.04	1.02	0.24	14.3	1	10.5	25.2	107	103
10763912	27844356	33388142	23	136	36	7.49	4	27	0.7	0	0	0	0	0	1	0	0	0	0	0	0	0	0	0	0	0	39.8	12	305	15.5	14	33	43	8.7	99	1.4	150	139	4.8	0.01	0.01	1.18	0.4005	11.049	1.1	11.5	35.5	17	82
10764017	24595831	33288245	113	226	19	7.41	-9	12	2.4	0	0	0	0	0	0	0	0	0	0	0	0	0	0	0	0	0	37.1	13.6	146	12.2	34	13	58	9.1	97	8	159	133	4.5	0	0	0.98	0.37	10.74	1	11.3	24.7	49	71
10764211	25743107	32308860	41	35	41	7.36	-3	22	1.3	0	0	0	0	0	0	0	0	0	0	0	0	0	0	0	0	0	41.8	13.6	397	18.6	16	24	20	8.9	107	1.6	143	144	4.8	0.04	0.01	2.77	1.95	14.53	1.9	20.6	36.2	50	134
10764521	23684709	39044393	34	19	70	7.27	1	34	1.7	0	1	0	0	0	1	1	1	0	0	0	0	0	0	0	0	0	45.5	14.3	223	10.5	12	29	30	9.7	104	0.8	177	137	5.6	0.02	0	0.66	0.37	6.48	1.9	21.2	32.7	93	117
10766212	27316707	36127580	44	28	38	7.27	-7	20	2.5	1	1	1	0	0	0	0	0	0	1	1	0	1	0	0	0	0	27.5	8.5	207	10.9	24	18	119	7.6	101	8	248	138	5.1	0.04	0.19	1.06	1.54	7.97	1.4	13.8	32.8	26	69
10766302	29366106	34712146	63	41	84	7.2	14	43	0.9	0	1	0	0	0	1	0	0	0	0	1	0	0	0	0	0	0	45.6	13.8	262	10	13	45	48	9.1	96	1.6	437	140	5.9	0.07	0.07	1.19	0.92	7.68	1.2	13.1	25.4	17	79
10767156	23105756	38087895	29	48	33	7.25	-11	15	1.8	1	1	0	0	0	0	0	0	0	0	1	0	1	0	0	0	0	26.1	8.2	175	9.5	21	13	136	7.8	111	7.9	128	143	5.8	0.03	0.05	0.73	0.44	8.15	1.3	14.1	30.5	8	54
10767570	20508625	30194026	133	44	45	7.15	-25	13	4.1	0	0	0	0	0	0	0	0	0	1	0	0	0	1	0	0	0	34.5	11.9	116	9	17	16	12	5.3	118	0.9	254	144	4	0.018	0.056	1.458	0.54	6.921	5	44.7	109.2	10	100
10768320	27116364	39562609	52	69	43	7.43	4	28	1.5	0	0	0	0	0	0	0	0	0	0	0	0	0	1	0	1	0	22.2	6.9	281	8.9	10	25	7	7.7	108	0.4	83	143	3.8	0.08	0.01	1.2382	0.5445	3.81	1.5	15.9	150	94	239
10769624	25499783	36683041	26	447	43	7.23	-9	19	4.2	0	0	0	0	0	0	0	0	1	0	0	0	0	0	1	0	0	35.4	12	88	13.1	21	28	8	9.7	110	0.6	162	143	4.2	0.05	0.01	1.29	0.89	10.36	1.6	17.5	36.5	13	64
10771068	24650455	31589641	62	89	22	7.44	-6	15	2.7	0	0	1	0	0	0	0	0	0	0	0	0	0	0	0	0	0	30.3	9.8	378	15.2	24	19	85	8	109	1.9	157	141	4.3	0	0	0.456	0.912	12.464	1.4	15.4	22.7	44	155
10771812	27528541	31836611	95	35	45	7.22	-10	19	3.8	0	0	0	0	0	0	0	0	0	0	0	0	0	0	0	0	0	42.6	13.4	189	13.6	19	18	55	7.3	111	2.9	126	143	5.4	0	0	0.82	1.5	11.15	1.6	17	78.3	15	45
10772237	22081469	35748733	93	49	17	7.33	-14	9	7.4	0	0	0	0	0	0	0	0	0	0	0	0	0	0	0	1	0	33.7	10.5	260	18.7	27	10	44	8.8	111	1.6	156	140	4.9	0.0748	0.0561	0.935	1.1781	16.456	1.5	16.2	40	53	134
10772786	21294749	31107871	57	63	29	7.59	6	29	2	0	0	0	0	0	1	0	0	0	0	0	0	1	1	0	0	0	26.3	8.8	52	8.8	21	29	54	7.8	98	5.4	259	141	4	0	0.0126	2.05	1.791	9.65	1.3	15.3	29.2	38	93
10773491	23621570	35677356	42	79	27	7.48	-1	21	2.5	0	1	0	0	0	0	0	0	0	1	0	0	0	0	0	0	0	41.6	12.5	223	17.9	26	23	26	8.9	103	1.2	369	139	4.9	0.03	0	0.98	0.69	15.55	3.9	43.4	86.3	15	29
10774120	28289492	33335583	43	135	46	7.36	0	27	4	0	0	0	0	0	1	0	0	0	0	0	0	0	0	0	0	0	41.6	13.2	360	12.8	15	28	15	9.3	105	0.8	160	140	4.5	0.02	0	1.44	0.11	9.83	1.1	10.7	27	53	74
10775692	26622397	35666033	31	36	50	7.38	2	31	1	0	1	0	0	0	1	0	0	0	0	0	0	0	0	0	0	0	37.1	12.4	295	18.4	18	26	21	9.5	99	1	112	140	3.6	0.02	0.18	2.39	0.55	15.64	1.7	19	31.7	20	61
10776490	24961844	36865861	75	34	49	7.22	-8	21	2.7	1	1	0	0	0	0	0	0	0	0	0	0	1	0	0	0	0	34.2	11.9	207	5	15	18	23	7.1	115	1.6	204	144	4.3	0	0	0.29	0.14	3.17	1.4	15.1	103.4	192	126
10777244	26099826	37136693	34	67	34	7.47	2	25	1	0	0	0	0	0	0	0	0	1	0	0	0	0	0	0	0	0	41.7	13.6	261	13.5	14	24	33	8.7	103	0.9	185	141	4.6	0.01	0	0.81	0.74	11.92	1.7	18.5	27.3	90	116
10778145	22283947	33345883	53	46	53	7.3	0	27	0.7	0	1	0	0	0	0	0	0	0	0	1	0	1	0	0	0	0	31.7	8.8	97	2.7	14	24	34	8.6	104	1.6	206	137	5.4	0	0.1083	0.88	0.74	3.1	1.1	11.4	29.4	32	131
10779244	22516615	32889011	25	52	27	7.34	-9	15	7.4	0	0	0	0	0	0	0	0	0	1	0	0	0	0	0	0	0	29	10.3	417	12.4	18	22	3	8	102	0.5	274	135	4.1	0.06	0.22	2.58	0.61	8.88	1.1	11.4	31.5	550	89
10779872	28624503	30909750	29	85	39	7.37	-3	22	1	0	0	0	0	0	0	0	0	0	0	0	0	0	0	0	0	0	27.6	9.1	75	10.9	10	24	17	6.4	103	1	95	137	5	0.03	0.02	1.03	0.63	8.85	1	11.3	25.7	930	155
10780631	23352244	34578573	107	44	24	7.29	-12	12	7.4	0	0	0	0	0	0	0	0	0	0	0	0	0	1	0	0	0	26.4	8.7	161	62.5	34	11	23	8.1	111	2	145	138	4.6	0.403	0	2.322	6.045	32.24	2.1	21.8	53.6	162	602
10780779	26081947	34551553	31	72	29	7.56	4	27	2	0	0	0	1	0	0	0	0	0	1	0	0	0	0	0	0	0	42.6	14.2	263	19.6	16	26	43	8.5	118	2.5	196	154	4	0.17	0.7728	1.8	0.3439	14.7408	1.1	13.3	21.6	283	79
10781156	25405438	34787717	35	29	105	7.27	15	50	1.2	0	0	0	0	0	0	0	0	0	1	0	0	0	0	0	0	0	42.7	12.5	271	9.1	14	45	22	10.1	97	0.7	170	144	4.9	0.03	0.22	1.2	0.44	5.8	1.1	11.5	31.6	11	108
10781156	26816221	31205401	28	66	86	7.32	13	46	1.4	0	0	0	0	0	0	0	0	0	0	0	0	0	0	0	0	0	42.4	12.6	234	8.3	13	39	30	9.8	98	0.8	220	144	4.8	0.03	0.27	1.37	0.36	6.48	1	11.1	31.4	24	62
10781312	24474381	30284873	130	63	62	6.87	-25	13	19.1	1	1	0	0	0	0	0	0	0	1	0	0	1	0	0	0	0	24.4	8.1	195	15	35	19	72	8.1	105	2.6	626	145	5	0	0	3.15	0.3	10.95	2.2	24.4	67.3	231	104
10781524	27068788	33136793	28	364	45	7.46	10	32	4.9	0	0	0	1	0	1	0	0	0	1	0	0	0	0	0	0	0	31.3	10.4	410	13.3	14	36	31	9.3	96	1.1	148	139	5.1	0	1.064	3.059	0.532	8.645	1.1	12.7	23.9	38	127
10781524	29674544	37029244	30	99	66	7.35	7	38	1.3	0	0	0	1	0	0	0	0	0	1	0	0	0	0	0	0	0	32.3	10.6	409	12.8	14	33	35	9.4	97	0.8	185	138	5	0.0204	0.0107	0.9495	0.71	15	1.1	12.8	25.1	16	77
10781943	22700695	30377109	33	36	37	7.21	-8	26	2.2	1	0	0	0	0	0	0	0	0	1	0	0	0	0	0	0	0	34.7	11.1	161	9.3	22	28	25	8.6	106	1.6	428	144	4.2	0.03	0.26	1.0287	0.62	4.92	1.4	15.8	102.6	185	166
10782759	20401499	37417081	62	115	30	7.44	-1	21	0.9	0	0	0	0	1	0	0	0	0	1	0	0	0	0	0	0	0	23.2	7.7	133	7.3	12	20	9	8.2	113	0.7	195	145	4.2	0.02	0.14	0.64	0.48	5.94	1	11.2	27.8	47	265
10783286	25920534	35498748	29	51	45	7.3	-3	23	2.6	0	0	0	0	0	0	0	0	0	0	0	0	0	0	0	0	0	33	10.9	213	14.7	15	23	23	8.1	106	1.1	224	140	4.6	0.02	0.03	1.4	1.49	12.51	1.5	16.3	32.1	111	61
10783512	23658798	34857112	23	183	43	7.43	4	29	0.9	0	1	0	0	0	0	0	0	0	0	0	0	0	1	0	0	0	26.4	8.1	122	6.2	10	28	14	8.2	107	1	85	145	4.6	0.0063	0.0356	0.09	0.72	3.8399	1.7	18.6	28.7	12	69
10783512	27011221	33705383	31	61	83	7.28	8	41	1.9	0	0	0	0	0	0	0	0	0	0	0	0	0	1	0	0	0	27.2	7.8	133	9.6	10	38	14	8.8	95	0.6	62	141	5.1	0.01	0	0.3234	0.7596	9.18	1.4	14.7	31	14	417
10783672	25057958	34202534	65	61	46	7.37	0	28	1.8	0	0	0	0	0	0	0	0	0	1	1	0	1	0	0	0	0	28	7.5	240	22.3	12	24	44	9	104	2.7	110	136	6.3	0.13	0.7	3.3	1.46	15.8	1.2	13.3	33.3	15	273
10783672	25124427	30442587	47	220	39	7.3	-6	20	0.9	0	0	0	0	0	0	0	0	0	0	1	0	1	0	0	0	0	29	9.2	234	12	12	17	42	9	106	1.4	132	135	4.9	0.05	0.25	0.96	0.73	6.02	1.5	16.7	34.4	53	77
10783816	27207993	38397433	82	76	27	7.39	-6	17	4.2	0	0	0	0	0	0	0	0	0	0	0	0	0	0	0	1	0	39.4	13.2	330	8	20	16	28	7.7	111	1.4	214	139	4.3	0	0	0.24	0.24	6.88	1.7	18.6	43	149	39
10784423	29616692	37211192	77	51	51	7.23	-6	22	6.1	1	0	1	1	0	0	0	0	0	1	1	0	1	0	0	0	0	37.9	11.4	131	12.1	18	20	55	8.5	118	2.4	378	153	3.9	0.03	0	2.58	1.76	7.24	3.6	39.7	45.7	50	31
10785126	20598872	39785361	61	30	38	7.39	-2	24	3.2	0	1	0	0	0	0	0	0	0	0	1	0	1	0	0	0	0	29.6	8.9	339	11.2	24	19	108	8.7	90	3.7	307	133	5.8	0.03	0	1.6	0.84	5.51	1.5	16.1	26.3	116	162
10785608	28290632	34084478	65	80	59	7.11	-11	20	1.8	1	1	1	0	0	1	0	0	0	0	0	0	0	0	0	0	0	40.5	13.4	193	16.3	18	24	39	7.5	110	1.8	220	142	7.3	0.0489	0.0163	1.7441	0.5236	14.018	1.3	14.4	24.9	170	58
10785700	29123449	35149566	58	131	46	7.45	7	33	3.1	0	0	0	0	0	0	0	0	0	0	0	0	0	0	0	0	0	41.7	14.1	257	9.8	17	38	56	8.5	101	4.7	160	146	4.4	0	0	0.288	0.768	7.392	1.1	12.2	32.3	192	69
10785768	21772770	34283428	67	224	37	7.24	-11	15	1.5	0	1	0	0	1	0	0	0	1	1	1	0	1	0	0	0	0	27.6	8.7	223	9.1	22	15	99	7.6	99	4.6	227	134	6.4	0.01	0	0.49	0.67	7.82	1.3	14.3	44.3	37	212
10786534	22828780	39830374	71	80	30	7.42	0	21	1.4	0	0	0	1	0	0	0	0	0	0	0	1	0	0	0	0	0	43.8	13.9	222	17.4	16	23	11	8.6	107	0.6	90	142	4.4	0.04	0.08	2.19	0.9	13.97	1.4	14.8	25.3	17	87
10786807	23580380	39297541	53	39	47	7.36	1	26	1.4	0	0	0	0	0	0	0	0	0	0	0	0	1	1	0	0	0	31.8	9.8	44	1.4	14	25	18	7.8	111	1.1	130	145	4.4	0	0.2	0.35	0.2	0.66	1.8	19.7	27	17	107
10786895	24342919	38178636	45	63	41	7.44	3	27	2.6	0	1	0	0	0	1	0	0	0	0	0	0	0	0	0	0	0	26.9	8.6	135	13	7	29	11	7.8	100	0.4	131	135	4.6	0.0149	0.2418	0.7296	0.67	8.34	1.9	21.2	31.6	64	91
10787182	23166395	32044812	43	42	47	7.27	-5	23	1.3	0	0	1	0	0	0	0	1	1	0	1	0	1	0	0	0	0	33.8	10.7	76	5.9	14	20	34	7.2	100	1.9	258	133	4	0.01	0	0.24	0.24	3.64	1.3	14.4	27.6	73	41
10788326	27041764	36260880	47	183	30	7.41	-5	19	4	1	1	0	0	0	0	0	1	0	0	0	0	1	0	0	0	0	40.7	13.2	188	15.9	19	23	86	8.5	99	1.6	126	135	3.9	0	0	1.57	0.4125	13.0982	1.9	13	30.7	97	173
10790116	25114987	39567041	47	75	74	7.29	5	37	1.8	0	1	0	0	0	1	0	0	1	0	0	0	0	0	1	0	0	44	14	233	9.7	13	32	20	8.8	100	1.2	190	140	4.7	0.015	0.12	1.455	0.776	7.372	1.3	15.2	28.3	24	176
10790116	28616086	39212390	32	138	53	7.27	-2	25	1.9	0	1	0	0	0	1	0	0	1	1	0	0	0	0	0	0	0	50.6	15.6	183	8.5	15	32	23	8.2	104	0.8	69	141	4.1	0.1216	0.42	1.17	0.5	5.76	1.4	14.8	31.9	36	102
10790510	23353492	37156445	44	33	37	7.48	3	28	5.3	0	0	0	0	0	0	0	1	1	0	0	0	0	0	0	0	0	25.4	8.1	146	12.2	16	26	13	9	102	0.7	104	140	4.3	0.01	0.03	1.38	0.79	10.56	2.3	25.7	40.6	376	362
10790824	28803281	30667242	31	48	34	7.43	-2	22	1	0	0	0	0	0	0	0	0	0	0	0	0	0	0	0	0	0	34.1	11.6	264	20.3	8	23	11	8.2	82	0.4	118	112	5.4	0	0	0.81	2.64	16.44	1.1	11.5	26.8	59	96
10790847	26450280	34951987	99	121	82	6.86	-22	14	7.5	0	0	0	0	0	1	0	0	0	0	0	0	0	0	0	0	0	42.4	12.1	229	28.2	24	18	12	6.8	105	2	388	139	5.1	0.04	0.01	1.08	0.59	20.91	2.3	25.4	35.8	3929	89
10790860	20065759	33272807	101	128	47	7.41	4	31	1.9	0	1	1	1	0	1	0	1	0	0	0	0	0	0	0	0	0	42.5	13.5	196	12.4	21	27	97	7.8	124	2.1	182	161	4.2	0.062	0.5244	2.046	0.8208	8.9776	8.2	86.2	49.4	21	137
10790860	25487744	31084307	62	215	31	7.44	-1	22	2.9	0	0	0	0	0	1	0	0	0	0	0	0	0	0	0	0	0	25.5	8.4	475	12.9	20	25	49	8.3	110	1.4	154	144	8.7	0.0258	0.516	1.8573	0.6708	10.0878	2.5	26.6	32	19	121
10790860	25585966	36818107	73	63	36	7.5	4	29	1	0	1	1	0	0	0	0	0	0	0	0	0	0	0	0	0	0	33.5	11.3	254	14.9	18	28	24	8.4	102	1.2	116	143	4	0.0298	0.7301	1.3559	1.192	11.6071	5.8	61.5	50.2	31	134
10790860	26611769	31538605	41	319	40	7.38	0	25	1	0	1	1	1	0	1	0	0	0	0	0	0	0	0	0	0	0	28.2	8.7	429	19	16	24	65	8	104	1.4	185	138	4.1	0.076	0.399	1.672	0.589	16.302	3.7	39.4	38	12	69
10790860	28807738	33990453	34	159	51	7.28	4	37	1	0	1	0	0	0	0	0	0	0	0	0	0	0	0	0	0	0	26.9	8.9	322	17.6	18	37	29	8.8	95	1.2	241	141	4	0.0228	0.4104	1.4478	0.8778	16.368	2.8	28.9	29.4	18	123
10791565	23703986	38106075	85	248	37	7.33	-6	19	1.3	0	0	0	0	0	0	0	0	1	1	1	0	0	1	1	0	1	32.9	11.1	73	11.5	20	22	58	8.2	107	4	368	143	5.9	0.03	0.03	1.72	0.46	9.07	2.85	31.4	65.5	4019	169
10792661	26360527	32190338	43	138	43	7.39	1	27	1.2	1	1	0	0	0	0	0	0	1	0	0	0	0	1	0	0	0	25.4	8.6	116	5	18	24	17	8.4	95	0.9	167	133	3.7	0.02	0.12	0.45	0.59	3.75	1.4	14.8	38.3	21	134
10792939	21099766	34800618	66	39	52	7.23	-1	31	1.1	0	0	0	0	0	0	0	0	0	0	0	0	0	0	0	0	0	35.3	12.1	103	7.3	8	23	28	8	121	0.4	151	149	3.4	0.0073	0.0146	0.7227	0.146	6.4094	1.5	16.9	43.8	6	27
10794198	28377755	38789252	67	63	41	7.45	3	29	1.7	1	1	0	0	0	0	0	0	0	0	0	0	0	0	0	0	0	34.8	12.7	173	8.1	16	27	18	9.4	101	0.9	116	139	4.2	0.081	0.3564	2.0817	0.7128	5.0544	1.5	16.3	53.5	22	93
10794605	22386944	36646688	27	90	52	7.34	1	16	4.2	0	0	0	0	0	1	0	0	0	1	0	0	0	0	0	0	0	37.1	12.4	195	12.4	14	27	21	9.5	105	1.1	351	146	4.1	0.05	0.0324	0.9177	0.318	8.9095	1.3	13.7	21.5	38	103
10795434	22600832	31427806	63	43	38	7.39	-1	24	3.6	1	1	0	0	1	0	1	0	0	0	0	0	1	0	0	0	0	53.3	14.7	140	11.4	17	23	96	10	148	2.3	219	185	6.2	0	0.11	1.91	0.11	8.48	1.1	11.6	34.1	17	72
10795473	23442270	30666731	104	48	69	7.05	-13	20	4.5	0	0	0	0	0	0	0	0	0	0	0	0	0	0	0	0	0	56.7	16.2	135	6.2	21	18	45	7.1	105	4	301	139	4	0	0.062	0.434	0.186	5.394	1.6	17.2	89.6	398	75
10795507	25606775	34561881	63	164	48	7.4	4	31	1.8	0	1	0	0	0	0	0	0	0	0	0	0	1	1	0	0	0	29.5	9.7	209	6.8	16	31	44	9.3	107	1.4	163	141	4.5	0.1	0.0078	0.98	0.273	4.731	1.5	13.7	56.2	33	146
10796375	20413589	35348096	61	68	32	7.3	-9	16	0.9	0	0	0	0	0	1	0	0	0	0	1	0	1	1	0	0	0	26.5	8.1	21	5.3	19	18	44	7.7	119	2.7	126	145	7.3	0	0.076	1.558	0.038	1.52	1.7	18.1	43.2	12	101
10797086	26452976	30517636	36	52	27	7.48	-1	21	0.4	0	0	0	0	0	0	0	0	0	0	0	0	0	0	0	0	0	30.5	10.1	277	24.8	18	23	21	8	100	1.3	116	132	4	0	0	0.603	0.6	18.89	1.4	15	33.6	37	211
10799337	23744858	34959159	30	58	38	7.37	-2	23	2.4	0	0	0	0	0	1	0	0	0	1	1	0	0	0	0	0	0	38.4	12.8	260	10	16	21	30	7.9	100	1.1	410	134	4.4	0.01	0.01	0.55	0.29	6.83	1	11.3	31.2	29	71
10799617	20657523	30064506	34	38	52	7.39	9	33	1.5	0	1	0	0	0	0	0	0	0	0	1	0	1	0	0	0	0	33.8	10.4	236	12.6	17	30	32	9.6	101	2.1	175	145	4.7	0.03	0.11	0.83	0.8	10.78	1.2	12.7	77.1	17	26
10800175	24112348	35237245	40	32	62	7.28	0	30	1.2	0	0	0	0	0	1	0	0	0	0	0	0	0	1	0	0	0	32.5	9.8	284	16.7	14	28	21	9.9	101	0.8	189	139	5.6	0.17	0.5	0.67	0.5	14.86	1.3	14.5	29.7	25	153
10800175	25805670	31800476	32	52	57	7.3	0	29	2.3	0	0	0	0	0	0	0	0	0	0	0	0	0	1	0	0	0	24.3	7.2	325	29.2	10	28	22	9.2	106	0.8	175	139	4.6	0.03	0	0.42	0.44	28.09	1.2	12.9	77	808	274
10800948	22237741	36730087	42	41	42	7.41	1	28	2.6	1	1	0	0	0	0	0	0	0	1	1	0	1	0	0	0	0	32.8	10.2	512	16.3	20	24	32	8.7	104	1.6	472	139	4.7	0.06	0.06	2.03	1.49	12.53	1.4	15.7	49.7	25	81
10801908	26625457	33185124	80	45	42	7.26	-7	20	2	1	1	1	0	0	1	0	0	0	1	0	0	0	0	0	0	0	34.5	10.9	176	12.2	15	20	54	8.4	111	2	220	145	5.1	0.07	0.02	0.88	1.29	9.84	3.9	42.4	37.9	536	287
10802070	27526169	31860554	42	256	44	7.36	0	26	1.6	1	1	1	0	0	1	0	0	1	0	1	0	1	0	0	0	0	34.4	10.9	178	22.4	20	25	38	8	95	4.4	81	136	4.1	0.0224	0.0224	1.008	0.2912	21.0336	2.1	21.9	59.6	2070	182
10803043	22515088	31747789	25	47	40	7.38	-1	24	2.4	0	0	0	0	0	0	0	0	0	0	0	0	0	1	0	0	0	24.5	7.7	186	19.5	13	23	14	8.6	99	0.9	85	133	4.6	0.03	0.01	1.05	0.89	17.44	3.3	36.6	36.1	16	257
10803232	27581343	31407544	60	151	22	7.48	-4	17	1.6	0	1	0	0	0	1	1	0	1	0	0	0	0	0	0	0	0	28.3	9.7	55	5.2	17	18	33	7.8	113	1.1	132	140	4.6	0.0208	0.0676	0.3224	0.2756	4.5188	1.8	19.4	33.3	63	144
10803413	23549182	32882772	56	43	34	7.34	-6	19	1.5	0	0	0	0	0	0	0	0	0	0	0	0	0	1	0	1	0	40.8	12.9	208	8.3	20	20	38	8.6	101	1.6	160	131	5.6	0	0.061	1.098	0.581	6.64	2.2	23.5	61.6	26	166
10804133	25265602	33907246	68	515	38	7.37	-2	23	5.6	0	1	0	0	0	1	0	0	1	0	0	0	0	0	0	0	0	38.1	12.5	133	10.7	22	24	20	10.1	109	1	276	142	4.7	0.0124	0.0558	0.7254	0.2294	5.177	1.5	16.2	150	44	51
10804747	22701092	39629514	21	78	47	7.39	2	30	0.8	0	1	0	0	0	1	0	0	0	0	0	0	0	0	0	0	0	34.8	10.6	246	9.1	14	20	15	8.9	110	0.8	165	144	4.3	0.03	0.0356	0.59	0.09	12.2688	7.5	80.1	54.7	4267	30
10804747	23977065	30735662	40	276	66	7.23	-1	29	1.7	1	1	0	0	0	1	0	0	0	0	0	0	0	0	0	0	0	33.6	11.7	254	13.5	14	28	10	7.4	109	0.6	173	144	3.6	0.06	0.0156	1.9479	0.5328	15.12	1.1	11.8	31.4	29	138
10804747	26246594	34894545	40	59	35	7.37	-3	21	1.3	0	1	0	0	0	1	0	0	0	0	0	0	0	0	0	0	0	38.1	12.1	298	7.3	23	22	31	8.6	103	1.3	237	139	5.7	0	0	2.04	0.66	4.6	4.4	48.3	41.9	14	113
10805461	27102623	39602181	53	111	43	7.38	0	26	1.9	0	1	0	0	0	1	0	0	1	0	0	0	1	0	0	0	0	39.1	12.4	95	9.3	18	35	35	8.1	93	5.5	277	136	4.5	0.0651	0.1023	1.3578	0.3813	7.3842	1.6	17.4	59.3	27	102
10805461	27907777	34204027	69	39	41	7.45	3	29	2.9	0	0	0	0	0	1	0	0	1	0	0	0	1	0	1	0	1	24.4	7.5	59	6.8	17	31	19	9.2	103	4	127	140	3.8	0.01	0	2.745	0.57	4.26	1.4	13.7	70.3	18	100
10806036	27735485	33677069	76	478	34	7.24	-12	14	7.3	0	1	0	0	0	0	0	0	0	1	0	0	0	0	0	0	0	35	10.1	298	18	24	17	40	8.3	96	2.5	169	130	5.1	0.02	0	1.31	0.85	15.7	5.6	60.9	41	4902	337
10806305	22042362	39666171	46	78	39	7.42	0	26	1.6	0	0	0	0	0	0	0	0	1	0	0	0	0	0	1	0	0	26.2	9.1	317	13.1	12	33	13	8.7	100	0.9	108	141	3.7	0.0262	0.2751	1.6637	0.3275	10.8075	2.1	21.6	46.7	193	91
10806352	26529365	35137727	39	99	28	7.41	-4	18	2.5	0	1	1	0	0	1	0	0	0	0	0	0	0	0	0	0	0	39.2	12.2	94	13.5	14	26	43	8.3	99	1.3	89	135	3.5	0	0	2.376	0.73	10.5672	4.2	42.8	39.5	24	86
10806708	27685420	32728925	39	59	47	7.41	5	30	1.7	0	1	0	0	0	0	0	0	0	0	0	0	0	0	0	0	0	34.9	11.1	315	6.3	10	28	13	8.1	101	0.9	144	136	3.7	0.02	0.03	0.56	0.67	4.93	1.2	13.1	30.3	28	139
10806752	24700891	36285607	43	162	54	7.17	-9	21	6.1	0	0	0	1	0	0	0	0	0	0	0	0	1	1	0	0	0	23.5	7.5	237	20.3	14	24	14	9	98	0.9	117	136	4.2	0	0	1.9038	1.23	17.0982	1.7	18.2	76.1	116	92
10806809	25521627	33938573	92	54	42	7.44	0	27	1.9	0	0	0	1	0	0	0	0	0	1	0	0	0	1	0	0	0	37.8	11.8	264	11.4	17	23	31	9	101	1.9	246	141	4.6	0.06	0.09	1.02	0.65	9.49	1	10.6	28.1	37	152
10806849	21477011	33843547	96	54	34	7.45	0	24	1.9	0	1	0	0	0	0	0	0	0	1	0	0	0	0	0	0	0	36.9	11.7	265	9.4	15	24	43	7.9	107	1.2	159	141	4.5	0.0188	0.047	0.7144	0.6486	7.9806	1.6	17.2	52	12	62
10806849	22248278	37181251	67	364	28	7.53	2	24	1.8	0	1	0	0	0	0	0	0	0	1	0	0	0	0	0	0	0	36.4	11.4	209	14.9	15	28	68	7.5	109	1.4	120	143	3.9	0.0101	0.0202	0.9797	0.505	8.5749	1.9	20.1	150	9	54
10806973	20436523	37445602	39	78	52	7.29	-1	26	1.1	0	0	0	0	0	0	0	0	0	0	0	0	0	0	0	0	0	30.8	9.2	386	24.3	14	24	30	7.8	112	1.4	139	146	5.5	0.08	0.13	1.48	1.02	21.37	1.1	12.2	26.6	25	73
10807297	20448521	39556531	57	53	49	7.43	6	34	1.6	0	0	0	0	0	0	0	0	0	0	0	0	0	0	0	0	0	33.6	10.4	225	11.6	19	26	16	8.8	103	0.5	175	141	4.2	0	0	0.681	0.11	9.37	1	11	30.4	193	132
10807539	24387786	34267751	54	90	44	7.4	1	28	0.8	0	0	0	0	0	0	0	0	0	0	0	0	0	0	0	0	0	36.9	12.3	170	6.7	18	26	30	8.5	106	1.9	216	140	3.8	0.03	0.22	2.21	0.52	3.85	1	10.3	29.3	39	73
10807985	21318253	30334582	72	36	46	7.43	4	32	5.3	0	0	0	0	0	1	0	0	1	1	0	0	0	0	1	0	0	32.7	9.8	51	11	16	26	35	9.7	117	1.5	167	153	4.2	0.066	0.484	1.529	0.704	8.217	2.7	29	48.4	18	63
10808111	29024668	36609927	58	61	34	7.44	0	24	2.1	0	1	1	1	0	0	0	0	0	0	0	0	0	0	0	0	0	36.4	11.1	567	28.7	25	20	23	8.8	116	0.9	279	144	5.9	0.0169	0.0169	1.521	0.5915	14.7537	1.4	14.5	94.2	88	49
10808292	29980567	32969883	28	87	52	7.32	-3	24	1.9	0	0	0	0	0	0	0	0	0	0	0	0	0	0	0	0	0	43.8	14.7	211	16.7	16	25	17	8.3	104	0.9	131	142	5.3	0.03	0.01	3.02	1.06	11.6	1.5	16.4	51.1	25	117
10808616	29080378	30601302	75	168	32	7.32	-9	16	5.2	0	0	0	1	0	0	0	0	0	0	1	0	1	0	0	0	0	34.4	11	254	9.2	16	22	49	9.3	109	2.8	246	142	5.5	0.02	0.09	1.89	0.38	6.83	1.7	18.6	87.2	5	85
10809079	27046666	36394788	59	35	45	7.35	0	26	2	0	1	0	0	0	1	0	0	0	0	0	0	1	0	0	0	0	26.1	7.7	107	5.7	23	28	72	8.2	104	2.5	81	150	3.7	0	0	0.06	0.34	5.3	1.4	15.1	43.3	14	44
10809079	28602900	30179340	46	48	35	7.39	-2	22	6.2	0	1	0	0	0	0	0	0	0	0	0	0	1	0	0	0	0	23.4	7	177	5.8	14	24	52	8	106	1.6	127	142	4.7	0.03	0.16	0.76	0.52	4.45	1.2	12.6	31.6	5	79
10809326	22350919	38588436	66	252	48	7.26	-5	23	2.4	1	1	0	0	0	1	0	0	0	0	0	0	0	0	0	0	0	41.3	13.5	211	22.9	17	21	22	8.5	119	1.1	145	149	5.2	0.0229	0.0916	0.6641	0.4809	21.6176	1.3	15.4	150	22	77
10809941	20875875	33808590	46	471	48	7.37	2	27	2.1	0	1	1	0	0	1	0	0	0	0	0	0	0	0	0	0	0	36.4	11.8	149	28.9	12	22	14	7.7	109	1.4	150	140	4.3	0.06	0.1	1.73	0.7	19.43	1.5	15.8	45.5	32	59
10810063	20573862	32154233	63	180	26	7.43	-4	18	1	0	0	0	0	0	0	0	0	1	0	0	0	0	0	0	0	0	28.5	9.1	260	8.1	10	20	15	8	123	0.5	115	146	3.9	0	0.295	1.239	0.177	3.953	1.6	17.5	31.6	439	71
10810519	26554714	33257532	64	78	60	7.46	-1	31	2.2	0	0	0	0	0	1	0	0	0	0	0	0	0	0	0	0	0	38.2	12.8	297	17.8	15	32	35	8.7	98	0.8	145	139	5.7	0	0	1.78	1.424	13.35	3.3	32.8	31.8	8	151
10810606	28520354	30983738	40	156	53	7.38	5	31	2.1	0	0	0	0	0	0	0	0	0	0	0	0	0	1	0	1	0	30	9.5	291	11.1	9	26	14	7.6	104	0.6	151	138	4.3	0.0312	0.15	1.3932	1.07	5.929	1.6	11	23.8	6	84
10811360	28316286	33399602	40	54	49	7.36	0	29	2.4	0	0	0	0	0	0	0	0	0	0	0	0	0	1	0	0	0	41.8	13.2	125	43.9	18	26	29	10.2	102	2	117	143	4.2	0	0	1.59	2.86	39.51	1.4	14.9	29.5	29	168
10812219	28459268	36882921	22	133	53	7.31	0	28	1.7	0	0	0	0	0	0	0	0	0	0	0	0	0	0	0	0	0	26.2	9.4	25	13.4	17	30	15	9	102	0.8	154	142	4.5	0.03	0.01	1.1	0.69	12.18	1.1	12.1	27.8	26	52
10812451	20221800	33684587	99	61	35	7.41	-1	23	4.5	0	1	0	0	0	0	1	0	0	0	0	0	0	1	0	0	0	38.3	12.9	161	1.3	18	22	48	7.7	112	1.5	295	144	4	0	0	0.078	0.026	0.598	1.1	12.7	35.3	42	80
10812824	27693546	32061183	63	144	32	7.33	-7	18	2.3	0	1	0	0	0	0	0	0	1	0	0	0	0	0	1	0	0	25.6	8.1	398	19.7	24	18	97	8.9	105	4.3	133	141	4.1	0.1568	0.294	1.4896	1.3132	16.3464	1.3	14.5	35.8	37	115
10813367	21624045	31615865	59	50	35	7.5	3	28	0.9	0	0	0	0	0	0	0	0	1	0	0	0	0	0	1	0	0	27.1	9	162	9.2	14	28	50	8.1	99	3.6	132	138	4.9	0.01	0.1	0.76	0.96	6.9	1	10.6	25.9	138	744
10813367	26978615	37710917	45	37	52	7.22	-7	21	2.4	0	0	0	0	0	0	0	0	1	0	0	0	1	0	1	0	0	30.6	9.9	222	12.8	14	18	70	9.1	101	4.4	138	133	5.6	0	0.014	0.66	1.55	10.99	1.3	14.5	28.1	67	155
10813665	26936609	37959296	65	110	31	7.47	0	23	3.3	0	1	1	0	0	1	1	0	0	0	0	0	1	0	0	0	0	40.7	12.6	271	13	21	24	69	9.6	101	2.2	176	136	4.9	0.026	0.052	0.52	0.39	12.025	3.6	36.6	33.8	38	71
10814937	27482115	31857951	16	122	56	7.36	4	33	1	0	0	0	0	0	0	0	0	0	0	0	0	0	0	0	0	0	45.4	14.9	176	9.4	15	28	16	7.7	115	0.8	152	149	4.8	0.0539	0.079	2.2946	0.3927	5.846	1	12.2	26.9	33	56
10815009	23098774	33922519	73	226	40	7.32	-5	22	1.9	0	0	0	0	0	1	0	0	0	0	0	0	0	0	0	0	0	32	9.4	401	40.3	14	20	19	7.9	110	1.4	174	136	5	0	0	1.056	0.528	24.816	1.3	14.2	41.9	10	68
10815952	27590034	37408206	32	66	37	7.57	11	34	1.6	0	1	0	0	0	1	0	0	0	0	1	0	1	0	0	0	0	38	10.5	115	6.2	9	35	48	8.8	106	1.5	141	147	5.7	0.02	0.02	0.35	0.53	5.25	1.5	16.4	29.9	15	67
10817030	23514955	35920546	69	79	24	7.38	-8	15	1.8	0	0	0	0	0	0	0	0	1	0	0	0	0	0	1	0	0	27.7	9.9	66	14.6	21	14	66	7.4	109	2.8	139	138	3.8	0	0.0456	0.3192	0.228	10.8072	2.4	25	55.5	153	120
10817099	29694591	38429375	20	178	35	7.42	0	23	1	0	0	0	0	0	0	0	0	0	0	0	0	0	0	0	0	0	46.2	16.1	234	5.6	17	25	21	9.1	105	0.9	167	138	3.9	0.0336	0.0728	1.876	0.2744	3.3432	1	10.8	32.6	113	99
10817208	25287254	33462191	41	172	33	7.39	-4	20	3.1	0	0	0	1	0	0	0	0	0	1	0	0	0	0	0	0	0	44.5	15	266	11.8	21	18	22	8.8	106	1.3	309	136	4.8	0.12	0.24	0.47	0.47	10.27	1.1	12.4	27	20	80
10818124	27680906	35410116	44	71	25	7.48	-2	19	1.4	1	0	1	0	0	0	0	0	0	0	1	0	0	0	0	0	0	36.7	12.2	343	17.7	9	24	17	8.6	104	0.5	176	134	3.3	0.0531	0.0354	2.301	0.3363	14.9742	1	12.6	25.9	25	89
10818217	25039839	38146463	41	238	47	7.3	-3	24	3.5	0	0	0	0	0	0	1	0	0	0	0	0	0	0	0	0	0	40.1	13.7	203	13.5	14	23	22	8.1	108	0.6	190	141	3.8	0.0135	0.027	0.5265	0.54	12.393	1.2	14	39.8	137	50
10819468	20455032	38866932	44	104	38	7.36	-3	22	1.1	0	0	0	0	0	1	0	0	1	0	0	0	1	0	1	0	0	29.2	9.9	39	6	19	21	97	8.2	109	4.5	184	142	4.3	0	0.0054	0.3726	0.2916	4.7304	1.4	14.8	30.9	60	90
10819935	24995393	35583737	65	90	49	7.45	8	35	1.2	0	0	0	0	0	0	0	0	0	0	0	0	0	0	0	0	0	42.6	15.7	310	18.1	17	34	26	8.7	109	2	126	138	3.9	0.0181	0.1991	1.086	0.5249	16.2538	1.4	15.1	37.6	121	68
10821027	26622610	36688882	33	142	35	7.4	-2	23	2.8	0	0	0	0	0	0	0	0	0	0	1	0	0	0	0	0	0	36.2	12.1	244	12	17	24	24	11.8	109	1.2	126	142	4.3	0.0132	0.0704	1.6588	0.1452	2.5124	1	10.9	28.1	25	74
10821441	26799855	36059412	85	68	49	7.2	2	34	1.6	0	0	0	0	0	0	0	0	1	0	1	0	1	0	0	0	0	34.7	9.8	64	9.8	15	22	66	12.9	100	0.5	157	134	8.2	0.02	0.0144	1.46	0.582	4.0748	1.1	10.9	22.3	86	105
10821939	22555278	31620348	82	44	69	7.26	1	32	1.8	0	1	0	0	0	1	0	0	0	0	0	0	0	0	0	0	0	44.5	13.6	157	20.5	20	21	91	8.9	102	2.1	109	138	6.4	0	0	1.68	0.252	5.96	1.7	18.7	48.2	20	134
10822194	25491134	32080620	50	73	38	7.51	6	31	2.4	0	1	1	0	0	1	0	0	0	0	0	0	0	0	0	0	0	36.9	12.2	218	17.8	14	30	21	10.1	110	0.7	124	148	4.1	0.0186	0.0558	0.7719	0.5022	7.9515	2.6	26.6	87.9	20	128
10822194	29711374	37304866	48	123	33	7.51	4	27	0.8	0	1	1	0	0	1	0	0	0	0	0	0	0	0	0	0	0	29	9.1	170	7	15	26	28	9.4	113	0.5	338	146	4.3	0.0049	0.0098	0.1813	0.1617	4.5423	6.3	56.3	150	21	44
10823053	23257438	39584001	38	370	34	7.48	3	26	1.1	0	0	0	0	0	0	0	0	0	0	0	0	0	0	0	0	0	28.4	9.8	108	10.2	7	29	11	8.1	102	0.9	97	138	4.1	0	0	1.66	0.5358	3.89	1.3	14.4	145.2	13	37
10823645	22236885	38231860	35	300	41	7.44	4	29	0.7	0	1	1	0	0	1	0	0	0	1	0	0	1	0	0	0	0	33.3	10.8	258	11.7	14	28	28	8.5	106	1.7	190	140	4.2	0.0085	0	0.391	0.255	7.8455	1.1	12.6	27.2	16	60
10823878	25032072	39145559	38	134	29	7.41	-5	20	1.4	0	1	0	0	0	0	0	0	0	0	0	0	1	0	0	0	0	34.4	11	235	10.1	20	21	25	8.6	109	1.7	112	141	4.6	0.07	0.16	1.3	1.32	5.72	2.1	22.8	36	24	49
10824195	29070981	37246509	15	185	45	7.48	0	26	0.8	0	0	0	0	0	0	0	0	1	1	0	0	0	0	0	0	0	30.7	9.8	135	4	12	26	12	8.9	103	1.1	94	138	4.2	0.02	0.1134	0.71	0.4263	3.32	1.7	18.2	57.7	19	63
10824441	24160706	38319736	75	278	42	7.31	-4	22	1.2	0	0	1	1	0	1	0	0	1	0	0	0	0	0	1	0	0	26.8	8.4	165	19.8	17	24	64	8	103	4.6	117	136	4.6	0.045	0.135	2.595	0.315	11.91	1.5	16.3	29.9	56	90
10824692	28171363	35224615	32	50	46	7.3	-4	22	2.7	0	0	0	0	0	1	0	0	0	0	0	0	0	0	0	0	0	34.8	10.4	390	7.9	14	29	27	10.4	99	0.5	145	142	5.2	0.03	0.3	1.76	0.77	5.5	1	11.3	35.6	6	85
10825323	20976214	39279012	45	48	71	7.26	11	35	1.1	0	0	0	0	0	1	0	0	0	0	0	0	0	0	0	0	0	40.7	12.4	175	7.5	13	38	24	9.3	95	0.9	145	138	5.2	0.0225	0.0075	0.4425	0.2625	6.765	1.1	13.1	31.1	9	109
10826174	21175945	32305036	37	476	43	7.4	1	28	1	1	0	0	0	0	0	0	0	0	0	0	0	0	0	0	0	0	42.9	15	250	12.8	10	29	21	9.2	110	1	132	139	5.1	0.0078	0.0156	0.897	1.166	8.586	1.6	17.8	53.4	36	66
10826461	26489824	39999858	33	47	37	7.45	0	23	0.7	0	0	0	0	0	0	0	0	0	0	1	0	0	0	0	0	0	39.2	13.1	178	6.3	15	23	15	9	99	0.7	164	134	4.3	0	0	1.08	0.29	4.33	1.3	13.8	30.3	48	69
10826901	24381601	35587067	23	130	37	7.53	8	32	1.8	0	0	0	0	0	0	0	0	0	0	0	0	0	1	0	0	1	26.9	8.9	413	9.7	11	34	16	8.2	99	1	132	136	3.8	0.0291	0.485	1.8527	0.9894	6.3438	1.1	13.2	32.9	34	119
10826917	27501092	39636646	37	98	33	7.54	5	29	1	0	0	0	0	0	0	0	0	0	0	0	0	0	0	0	0	0	24	8.2	218	10.2	12	27	9	7.7	105	0.8	158	136	4.4	0.0102	0.0204	0.6528	0.1734	9.3432	1.4	16.1	36.1	17	199
10827166	21117708	30614771	38	423	59	7.46	-1	30	1.5	0	0	0	0	0	1	1	0	0	0	1	0	0	0	0	0	0	31.4	10.5	217	5	15	26	21	9.6	101	1	166	138	4.2	0.0256	0	1.51	0.44	4.3632	1.1	12.2	26.9	15	94
10827578	20980039	34763877	101	73	30	7.41	-3	20	0.9	0	0	0	0	0	0	0	0	1	0	0	0	0	1	1	0	0	31.3	10.9	42	1	18	19	51	8.3	112	2.1	166	144	4.8	0	0	0.24	0.2	0.24	1.7	18.8	41.7	912	152
10827578	25179666	37045237	58	64	36	7.46	1	26	2.5	0	0	0	0	0	0	0	0	0	0	0	0	1	1	0	0	0	31.2	9.9	73	21.4	23	28	77	9.3	96	5.3	147	139	5.1	0.017	0.034	0.558	0.93	16.926	1.1	13.2	27.5	30	260
10827899	27281485	31165865	55	77	67	7.15	-6	25	2	0	1	0	0	0	1	0	1	0	1	0	0	0	0	0	0	0	37	9.8	556	17.1	19	21	39	7.7	102	1.9	243	140	5.9	0.12	0.04	0.54	0.57	6.2784	1.4	14.7	23	29	42
10828036	22663235	32184162	66	144	43	7.41	2	28	0.8	0	0	0	1	0	0	0	0	0	0	0	1	0	0	0	0	0	33.9	10.8	343	12.8	15	24	11	9.2	105	0.5	112	141	4.4	0.07	0.238	2.11	0.65	7.986	1.1	12.1	32.9	78	320
10828425	24057066	31393514	66	80	36	7.45	1	26	1.3	0	0	0	0	0	0	0	0	1	0	0	0	0	0	1	0	0	34.8	11.8	46	5.8	12	24	20	8	121	0.7	104	152	3.8	0.0126	0.0924	0.3822	0.1932	3.5196	1.4	16.2	34.6	359	57
10829329	29877716	36093727	55	53	48	7.39	2	30	2.8	0	0	0	0	1	0	0	0	0	0	0	0	0	0	0	0	0	35	11.5	293	8.8	14	27	19	9.1	104	0.8	142	143	4.4	0.03	0.12	2.13	0.61	5.9	1	11.3	28.3	11	102
10829581	27844613	31378939	75	78	38	7.32	-5	20	1.5	0	1	0	1	0	1	0	0	0	1	1	0	1	0	0	0	0	28.3	8	423	25.8	23	24	25	8.6	101	6.3	247	143	4.9	0.08	0.02	1.4	2.57	20.41	1.8	19.1	110.3	40	79
10830911	23794846	31346325	22	224	68	7.49	8	34	3.1	0	0	0	0	0	1	0	0	0	1	0	0	0	1	0	0	0	36.2	11.7	322	8.6	10	33	15	9.7	101	0.7	175	139	4.1	0.0172	0.086	0.8428	0.2236	7.4218	1.2	14.3	32	23	79
10831977	21894721	30914952	100	124	26	7.41	-5	17	3	0	1	0	0	1	0	0	0	0	0	0	0	1	0	0	0	0	26.2	8.8	178	26.2	28	19	91	8.7	100	6.4	149	143	6.1	0	0	2.52	1.62	13.86	1.8	19.9	39.4	51	99
10832862	26157537	31375184	92	129	35	7.36	-4	21	7.2	0	1	1	0	0	1	0	0	0	0	0	0	0	0	0	0	0	42	13.6	108	16.7	29	20	75	8.9	96	3	127	132	7.7	0.01	0	1.78	1.64	7.52	13.8	150	77.6	590	206
10832887	27458244	39887235	64	68	44	7.36	0	26	0.8	0	1	0	0	0	1	0	0	0	1	0	0	1	0	0	0	0	35.4	12.1	123	9.4	21	29	40	9.4	96	2.5	344	133	4.7	0.0255	0.147	1.666	0.3145	6.3495	1.1	13.2	26	30	113
10833458	26287601	31919387	64	25	51	7.31	-2	27	4	0	1	0	0	0	0	0	0	0	0	1	0	1	0	0	0	0	38.7	12.5	222	21.5	18	21	33	8.7	105	2.3	208	140	4.6	0.08	0	0.48	1.33	19.76	2.3	25.4	150	166	238
10835235	28395391	31555178	36	160	35	7.29	-8	18	8.3	0	0	0	0	0	1	0	0	0	0	1	0	0	0	0	0	0	33.7	10.8	416	11.6	16	23	11	9	105	0.8	127	140	4.2	0	0.04	0.71	0.09	30.972	1.3	14.2	31	88	112
10835377	23333271	33655391	52	29	47	7.3	-4	24	3	0	1	0	0	0	0	0	0	0	1	1	0	1	0	0	0	0	27.1	8.8	166	36.2	19	23	28	8.3	111	1.8	170	143	5.5	0.0178	0	0.23	0.39	14.75	1.9	20.8	29.4	113	47
10835819	27759377	34034392	86	136	33	7.45	0	24	3.3	0	0	0	0	1	1	0	0	0	0	1	0	0	0	0	0	0	34.7	9.4	202	12.8	18	27	54	10	117	1.2	246	156	4.1	0.01	0.04	1.5	1.93	6.79	1.3	14.2	25.9	54	165
10836215	28788049	39835580	52	341	37	7.04	-20	11	17.8	0	1	0	1	0	0	0	0	0	1	1	0	1	0	0	0	0	35.7	10.8	167	9	30	16	150	9.3	110	7.3	594	141	8.6	0.045	0.171	1.782	0.423	6.579	2.1	22.2	34.7	23	104
10838161	28221238	39865430	43	146	39	7.39	0	24	1.3	0	0	0	0	0	0	0	0	0	0	0	0	0	0	0	0	0	36.9	12.6	241	16.8	20	26	23	8.8	96	0.8	130	133	3.6	0	0.015	2.7156	1.43	11.67	1.1	11.8	32.9	102	66
10838580	22749412	37933216	48	72	56	7.43	10	38	1.1	0	1	0	0	0	1	0	0	0	0	0	0	0	0	0	0	0	43.3	13.7	214	21.9	16	34	51	10.1	95	0.9	208	141	3.8	0.05	0.01	2.31	1.68	17.68	1.4	14.9	27.3	28	84
10839034	28316351	36061663	56	75	35	7.42	0	23	1	0	1	0	0	0	1	0	0	0	1	0	0	1	0	0	0	0	29.6	9.7	545	13.6	13	23	29	8	106	1.2	211	137	4.5	0	0	2.24	0.5096	1.51	1.7	18.1	40.4	100	114
10839034	29535095	30776850	53	226	39	7.28	-7	19	2.4	0	1	1	0	0	1	0	0	0	1	0	0	1	0	0	0	0	29	9.1	204	10.5	21	19	42	8.4	113	1.8	165	143	4.1	0.04	0.1716	3.1122	0.368	4.816	1.9	19.8	47.9	17	54
10839217	23110547	34410095	40	210	63	7.27	0	30	1.1	0	0	0	0	0	0	0	0	0	0	0	0	0	0	0	0	0	37.6	12.4	307	6.9	15	28	12	9.3	97	0.8	106	140	3.6	0.01	0.06	1.06	0.63	5.15	1.1	11.7	31	17	97
10839265	26692258	33837816	41	204	35	7.36	-4	21	1.3	0	1	0	0	0	0	0	0	0	0	0	0	1	0	0	0	0	41.6	13.5	290	13.7	17	25	33	8.6	110	1.5	166	143	5.3	0.0822	0.1233	5.4115	1.25	12.194	3.7	37.1	31.1	11	51
10840747	26572612	32379040	47	70	39	7.48	5	30	1.8	0	0	0	0	0	0	0	0	1	0	0	0	0	0	1	0	0	45.4	13.2	120	18.6	18	27	32	9.4	94	0.9	79	135	4.2	0.04	0	0.51	1.16	12.12	2.1	22.4	50.8	23	89
10840816	29889994	33763417	39	111	39	7.47	4	29	2.1	0	1	0	0	0	1	0	0	0	0	0	0	0	0	0	0	0	28.4	9.2	158	18	13	31	26	8.3	109	0.9	196	145	3.7	0	0.12	0	0.24	10.92	1.3	15.2	29.2	7	238
10840912	23321808	31023919	25	42	33	7.52	5	23	1	0	0	0	0	0	1	0	0	0	0	0	0	0	0	0	0	0	41.9	12.7	273	11.7	12	22	14	9.5	105	0.9	145	139	4.5	0.04	0.04	11.54	1.05	9.28	1.1	11.4	27.3	39	135
10842061	25708805	30764299	27	236	77	7.14	-4	28	0.3	0	0	0	0	0	1	0	0	0	1	0	0	0	1	0	0	0	41.9	13.8	233	10.3	16	21	16	8.6	106	1.2	180	136	4.7	0.0792	0.176	0.8272	0.3784	7.3392	0.8	9.2	25.7	95	120
10842611	20659391	31601641	51	123	36	7.45	1	25	0.9	0	0	0	1	0	0	0	0	0	0	0	1	0	0	0	0	0	38.6	13.5	174	7.9	12	23	23	8.4	108	1	108	140	4.5	0.03	0.08	0.56	0.51	5.97	1.3	13.8	25.4	18	89
10842701	28885025	30175599	62	66	78	7.18	-1	31	0.7	1	1	0	0	0	0	0	0	0	1	0	0	1	0	0	0	0	38.9	11.7	323	6.7	18	27	42	9.6	102	1.6	167	139	5.8	0.01	0.31	1.73	0.26	4.6782	1.1	12	149.4	40	98
10843130	24390282	39947325	25	20	60	7.43	11	41	2.3	0	0	0	0	0	0	0	0	0	0	0	0	0	0	0	0	0	33.4	11	244	11.1	25	33	14	9.1	91	0.7	131	133	8.8	0.02	0.02	0.69	1.01	7.69	1.3	14.5	29.2	27	101
10843264	21138329	33832185	64	216	36	7.4	-1	23	1.2	0	1	0	0	0	1	0	0	0	0	0	0	1	1	0	0	0	27.4	8.7	261	8.3	10	25	25	8.7	108	1	130	139	4.5	0.0288	0.468	0.2703	0.4032	6.0408	1.1	12.2	31.9	10	75
10843788	22294846	35661305	40	101	45	7.26	-6	21	0.9	1	1	0	0	0	0	0	0	1	0	0	0	0	0	0	0	0	29.6	10.6	173	17.1	14	26	21	7.9	103	1.5	107	135	3.8	0.0513	0.1368	0.7182	0.7866	15.4242	1.4	15.5	41.8	26	142
10844869	25409260	31698532	40	97	92	7.22	6	40	1.4	0	1	0	0	0	1	0	0	1	0	0	0	1	0	0	0	0	51.3	17.1	108	3.7	7	38	32	8.3	94	2.4	138	134	5.4	0	0	0.074	0.148	3.478	1.2	12.4	24.3	23	94
10844901	25204886	38643244	140	45	27	7.49	0	21	1.1	0	1	0	0	0	0	0	0	1	1	0	0	1	0	1	0	0	26.1	8.9	75	7.8	25	21	130	8.8	100	5.1	131	135	7.1	0	0	0.256	0.512	1.472	3	30.1	46.1	31	125
10845539	20696457	35561401	65	59	39	7.51	8	31	1.6	0	1	0	1	0	0	0	0	0	0	0	0	1	0	0	0	0	27.2	8.9	249	28	28	16	134	10.8	93	5.9	135	135	4.8	0.05	0.01	0.6	0.9	24.09	1.3	14.7	32	37	454
10846482	21062464	35701212	64	123	29	7.44	-2	20	2.4	0	1	0	0	0	0	0	0	0	1	0	0	1	0	0	0	0	36	11.1	141	13.8	15	24	35	7.7	105	2.1	142	139	4.1	0	0	0.13	0.3978	9.73	1.2	13.4	37.7	19	93
10846829	23797432	36225406	64	32	36	7.37	-4	22	2.4	1	0	0	1	0	1	0	0	0	0	0	0	1	0	0	0	0	27	8.6	153	5.8	17	22	46	8.7	106	2	158	139	3.7	0.02	0.07	0.54	0.69	4.42	1.1	12.2	23.7	16	54
10847303	23969620	30114864	46	61	52	7.31	-1	26	1.4	0	1	0	0	0	1	0	0	0	0	1	0	1	0	0	0	0	33.8	11	162	7.9	24	22	105	9.7	93	9.3	153	136	5.4	0.05	0.05	1.12	0.83	5.8	1.6	17.9	74.8	282	82
10847303	26692310	35677466	49	45	52	7.3	-2	24	1.6	0	1	0	0	0	1	0	1	0	0	1	0	1	0	0	0	0	24.9	8.3	201	6.7	18	23	61	9.2	92	8.5	136	132	5.6	0.02	0.06	0.88	0.55	4.15	1.1	12.2	29.5	25	72
10847545	28837858	39901247	25	59	49	7.29	0	28	1.2	0	0	0	0	0	0	0	0	0	1	0	0	0	0	0	0	0	36	12.3	176	12.2	15	24	16	9.1	106	0.8	177	141	4.2	0.03	0.01	3.03	1.06	10.04	2	21.4	33.3	34	80
10848070	24861287	35825515	42	151	36	7.27	-10	16	1.1	0	1	0	0	0	1	0	0	0	0	1	0	1	0	0	0	0	24	8	270	8.8	30	17	76	8.2	106	8.5	276	149	6.3	0	0	0.71	0.21	5.16	1.1	12.4	29	8	90
10848315	27441665	32320671	40	75	36	7.46	1	26	0.7	0	0	0	0	0	1	0	0	0	0	0	0	0	1	0	1	0	22.6	7.9	217	8.4	19	27	38	8.8	94	1.7	97	131	4.1	0.0252	0.084	0.9417	0.3431	7.1064	1.5	16	26.1	70	69
10848340	26451703	37086999	36	41	54	7.3	-1	24	1.1	0	0	0	0	0	1	0	0	0	0	0	0	0	0	0	0	0	34	10.8	331	12.9	10	25	54	9	115	1.4	100	145	5.2	0.05	0.2808	1.54	0.6096	10.8486	1.3	14.9	28.3	13	65
10848515	22960266	31651307	35	407	49	7.3	-2	25	1.9	0	1	0	0	0	0	0	0	0	0	0	0	0	0	0	0	0	33.8	11.1	182	17.6	16	25	24	9.9	109	1	195	143	4.1	0.09	0.01	1.62	0.3128	3.43	2.3	25.7	38.3	19	120
10848570	27924512	32678786	48	71	29	7.45	-1	21	0.9	0	0	1	0	1	1	0	0	0	0	0	0	0	0	0	0	0	30.2	9.7	269	7.7	15	22	18	8.3	99	0.8	120	130	4.6	0.0066	0.0396	0.4092	0.3234	5.8212	1.2	13.7	28.7	19	81
10848863	20427351	38976298	23	130	36	7.44	1	24	1.5	0	0	0	1	1	0	0	0	0	1	1	1	1	0	0	0	0	42.9	14.5	170	6.7	12	22	15	9.8	104	1	143	138	3.6	0.02	0.07	1.42	0.53	1.54	1.5	16.3	85	32	87
10849130	23414777	35801262	53	74	34	7.39	-3	21	1.1	1	0	0	0	0	0	0	0	0	0	0	0	0	0	0	0	0	24.4	8.4	205	21.9	15	24	56	7.4	107	3.8	141	139	4.1	0	0.219	1.971	1.533	17.52	1.6	17.2	23.7	25	111
10850048	22784596	31757732	39	159	50	7.33	0	28	1.4	0	0	0	0	0	0	0	0	0	0	0	0	0	0	0	0	0	33.5	10.3	230	9.8	11	27	29	8.9	107	1.1	147	141	4.4	0.05	1.78	1.27	0.336	7.66	1.4	15.7	35.6	39	69
10850048	22817889	31939752	33	72	44	7.44	4	31	0.9	0	0	0	0	0	0	0	0	0	0	0	0	0	0	0	0	0	42.6	13.8	336	22.7	18	26	25	9.6	97	1	141	138	4.4	0.04	0	1.18	1.13	20.24	1.3	13.7	30.1	13	113
10850048	29797100	37061817	49	90	45	7.5	0	34	1.2	0	0	0	0	0	0	0	0	0	0	0	0	0	0	0	0	0	37.7	11.6	417	23.3	21	31	35	9.5	101	1.9	144	148	3.8	0.05	0	0.81	2.07	19.9	1.3	13.7	32.7	18	162
10850815	29529191	38345854	46	441	39	7.41	0	26	0.9	0	0	1	0	0	0	0	0	0	0	0	0	1	0	0	0	0	30.8	11.7	106	6.1	12	27	17	7.6	111	1.4	131	145	5.1	0	0.17	0.81	0.08	24.166	3.7	35.1	46.1	28	47
10853018	23598307	31575276	34	37	67	7.35	5	34	0.8	0	0	0	0	0	0	0	0	0	0	0	0	0	1	0	1	0	29.4	9.7	240	16.9	16	29	11	8.4	95	0.5	103	136	3.5	0.05	0.03	1.87	1.0089	10.16	1.2	13.5	49	9	151
10853896	23383004	32052866	37	158	42	7.33	-3	23	2.4	1	1	0	0	0	1	0	0	0	1	0	0	0	1	0	0	0	28.3	8.7	148	21.2	20	22	30	8	106	1.6	197	140	4.7	0	0	0.94	1.48	19.08	1.7	19.1	76.1	13	38
10855190	29811371	37315827	59	98	43	7.31	-4	23	3	1	0	1	1	0	0	0	0	0	1	0	1	0	0	0	0	0	30.3	10.8	178	18.1	18	21	24	9.5	112	1.3	302	140	5.3	0.05	0.08	1.41	1.58	14.42	2.4	25.9	47.6	18	51
10857142	21642318	34667689	25	57	39	7.38	-2	23	1.3	1	0	0	1	0	1	0	0	0	0	0	0	0	0	0	0	0	37.8	12.5	435	11	20	21	16	9.1	107	0.8	131	139	7.9	0.02	0.01	1.66	0.77	8.88	1.2	13.4	46	24	141
10858147	26984658	35733993	65	88	75	7.2	0	31	6.5	0	0	0	0	0	0	0	0	0	0	0	0	1	0	0	0	0	28.5	9.1	240	6.6	14	28	59	9.3	109	2.6	120	144	5.8	0	0	0.726	0.33	5.544	2.4	25.3	35.9	9	86
10859819	22107844	32567915	54	284	49	7.3	-2	25	1.1	1	0	0	0	0	0	0	0	0	0	0	0	0	0	0	0	0	43.7	14.8	305	14.1	20	21	22	8.7	110	1.4	158	141	4.1	0.0278	0.0695	1.7375	0.5838	11.4953	1.3	14.5	150	279	80
10860177	24892475	38840767	63	415	22	7.48	-4	17	5.2	0	0	0	0	0	0	0	0	0	0	0	0	0	0	0	0	0	47.1	15.6	158	18.3	25	20	37	9.3	118	1.4	217	140	5.7	0.03	0.15	2.865	0.585	11.355	4.8	43.7	94.1	290	87
10860177	27106478	30631611	38	168	25	7.51	0	21	2.6	0	0	0	1	0	0	0	0	0	0	0	0	0	0	0	0	0	33.8	11.6	635	20.8	13	25	15	8	101	0.9	130	132	5.6	0	0	0.63	2.31	20.8	4.7	42.8	51.7	30	54
10860432	28427994	38106385	39	85	49	7.36	0	26	1	0	0	0	0	0	1	0	0	0	0	0	0	0	0	0	0	0	30.2	8.8	153	8.5	11	27	36	7.3	108	1.2	134	142	4.3	0	0.1368	1.17	0.6996	6.2322	1.7	19	39.2	57	80
10860466	28451203	39027036	31	240	32	7.49	2	25	2	0	0	0	0	0	0	0	0	0	0	0	0	0	0	0	0	0	28.9	10	97	8.6	22	23	12	8.2	102	1.3	91	143	4.2	0.01	0.03	1.13	0.32	2.2	1.2	12.6	24.8	49	94
10860837	23149573	34747877	23	122	33	7.46	0	23	4.5	0	0	0	0	0	0	0	0	0	0	0	0	0	0	0	0	1	39.7	12.2	430	9.5	13	26	15	9	99	0.9	129	135	5	0	0.19	0.57	0.38	7.89	1.4	15.4	32.8	27	103
10861654	29045680	37501087	52	32	38	7.38	-2	23	3.9	0	1	0	0	0	0	0	0	0	0	0	0	0	1	0	0	0	21.4	7.1	35	0.3	17	23	72	6.8	111	1.7	179	148	5.6	0	0	0.47	0.08	0.46	1.4	15.2	26.2	34	129
10861654	29673691	35251371	57	183	55	7.37	6	31	1.7	0	0	0	0	0	0	0	0	0	0	0	0	0	1	0	0	0	24	8	11	0.6	17	31	29	8.7	99	1.4	138	142	3.9	0	0	0.23	0	0.34	1.3	14.2	30.3	32	100
10862862	21541097	33465841	52	52	32	7.28	-10	16	1.2	0	0	0	0	0	1	0	0	1	0	0	0	0	0	1	0	0	22.2	7.9	73	9.2	14	20	16	8.7	106	1.2	115	134	4.8	0	0	0.44	0.6	7.53	2.2	24	51	28	83
10862893	29403530	30639471	53	81	49	7.48	11	38	1.1	0	0	0	0	0	1	0	0	1	0	0	0	0	0	0	0	1	39	11.4	90	10.4	13	36	62	7.4	107	2.9	135	149	4.5	0.0208	0.0104	1.5704	0.6059	8.2472	2.9	30	33.8	999	48
10865504	20772091	34298448	63	147	68	7.23	0	30	1	0	1	0	0	0	0	0	0	0	0	0	0	0	1	0	0	0	35	11	421	6.7	15	30	16	9	105	0.5	148	136	4.1	0	0	0.324	0.144	2.736	1.1	13.4	35.1	29	78
10865559	21611940	33443524	84	72	49	7.41	4	32	1.7	0	1	1	0	0	0	1	0	0	0	0	0	0	0	0	0	0	34.6	10.8	230	23.7	21	28	81	8.5	88	4.1	120	135	4.9	0.08	0.06	0.97	0.65	9.48	5.1	56	33	110	56
10865646	25237912	35162237	40	248	29	7.5	1	22	2.5	0	1	0	1	0	0	0	0	1	0	0	1	0	0	0	0	0	44.7	14.7	162	9.4	13	22	24	9.2	102	0.9	106	137	4.1	0.03	0.11	1.19	0.73	7.1	1.3	14.6	29.3	23	107
10866370	26097417	30049356	80	49	67	7.25	0	31	0.8	1	1	0	0	0	0	0	0	0	1	0	0	1	0	0	0	0	32.7	10.1	123	7.7	15	28	57	7.9	115	1.7	232	152	3.8	0.0154	0.0924	0.4664	0.2464	6.9839	1.4	15.4	150	46	41
10866763	22735747	31908984	40	55	29	7.53	2	25	1.7	0	0	0	0	0	1	0	0	0	0	0	0	0	0	0	0	0	34	11.5	245	10.4	16	26	10	8.6	104	0.6	101	139	6.6	0.01	0	0.52	0.27	8.652	1.4	13.6	36	39	87
10869304	20993521	33069506	38	150	54	7.37	5	30	1.7	0	1	0	0	0	1	0	0	0	0	1	0	1	0	0	0	0	36.2	10.4	210	9.1	14	38	36	9.8	93	1	172	143	4	0.07	0.1488	1.91	0.93	4.4896	1.3	14.4	27.8	8	121
10869691	23061706	38455362	84	47	40	7.43	1	27	1.2	0	0	0	0	0	0	0	0	0	0	0	0	0	0	0	0	0	27.6	9.2	218	16.3	19	25	49	8	104	2.4	151	141	4.6	0	0.0254	1.1557	0.6096	10.9093	1.6	17.8	35.8	51	36
10870373	27627052	30107958	38	65	39	7.45	2	28	0.7	1	0	0	0	0	1	0	0	0	0	0	0	0	0	0	0	0	27.1	8.6	229	4.3	18	27	23	7.8	102	0.7	118	139	4.5	0.0043	0.043	0.6708	0.2967	3.2852	1.3	14.7	26.4	36	114
10871272	21476336	34368413	8	50	44	7.3	-4	23	2.1	0	0	0	1	0	0	0	0	0	1	1	1	0	0	0	0	0	35.6	11.8	206	12.9	17	23	16	8.7	105	1	233	142	4.5	0.01	0	0.34	0.16	15.6646	1.3	14.3	70.3	23	151
10871745	27907676	37709877	23	169	32	7.44	0	22	2.5	0	0	0	1	0	0	0	0	0	0	0	0	0	0	0	0	0	37.7	12.5	194	31.8	16	21	14	8.1	112	1.2	194	146	5.1	0.06	0.01	0.95	2.34	28.2	1.3	13.6	26.7	12	73
10871973	26840806	34067082	27	80	68	7.31	4	36	1.1	0	0	0	0	0	0	0	0	0	0	0	0	0	0	0	0	0	60.2	18.8	166	15.9	24	32	21	8.8	101	1	160	140	4.6	0.1113	0.187	1.342	0.5088	14.31	1.2	13.2	36.3	26	82
10872563	21923997	39335430	59	73	53	7	-18	14	11.4	1	0	0	0	0	0	0	0	0	0	0	0	0	0	0	0	0	32	9.6	140	10.8	19	13	12	8	115	0.8	197	147	3	0.02	0.02	2.51	0.52	7.57	1	10.9	150	194	66
10872930	27080349	36975756	54	242	41	7.24	-9	18	1.8	0	0	1	0	0	0	1	0	0	0	0	0	0	0	0	0	0	30.9	10	257	16.1	19	17	39	8	114	1.9	202	139	4.4	0.0805	0.112	1.9964	0.9499	13.0249	1.2	13.7	29.3	17	68
10873131	26584893	30144893	61	88	72	7.02	-14	20	10.5	0	1	0	0	0	0	0	0	0	0	0	0	0	0	0	0	0	29.6	8.4	506	26	28	25	50	8.6	86	1.7	245	130	6.8	0	0	0.399	1.18	18.542	3.4	36.4	34.3	6	119
10873797	23176912	33649007	49	170	28	7.46	-3	20	0.7	0	0	1	0	0	0	0	0	0	0	0	0	1	0	0	0	0	26.9	7.9	286	4	10	22	14	9.1	113	1.6	144	142	4.5	0.01	0.12	0.33	0.43	3.12	1.3	14.2	25.7	11	55
10874065	29386102	32445143	22	199	28	7.53	2	24	2.1	0	0	0	1	0	0	0	0	0	0	0	0	0	0	0	0	0	40	13.7	183	11.8	20	20	15	8.2	107	0.8	130	138	4.4	0.03	0.1458	2.0787	0.4312	7.43	1.1	12.6	19	81	60
10874066	29765862	36792404	38	111	41	7.37	-1	25	1.2	0	0	0	0	0	0	0	0	0	0	0	0	0	1	0	1	0	27.1	9.1	98	4.5	10	32	6	7.6	96	0.3	199	135	4.1	0	0.02	0.6	0.24	3.75	1.1	12.3	29.7	39	52
10874204	22860382	39817332	46	53	31	7.4	-5	18	1.2	0	0	0	0	0	0	0	0	0	0	0	0	0	0	0	0	0	29.6	9.8	149	13.4	15	15	5	8.4	105	0.6	82	134	3.7	0	0.13	0.54	0.4	11.93	1.7	18.6	29.5	22	203
10874300	27684046	37658939	57	76	65	7.23	-1	29	1.2	0	0	0	0	0	1	0	0	1	0	0	0	0	0	0	0	0	40.3	12.5	255	11.3	19	24	12	8.4	103	1.4	116	140	5.1	0.13	0.22	1.34	2.96	6.59	1.2	12.9	57.1	15	96
10874416	29386188	35327393	108	22	23	7.13	-22	8	1.4	0	1	0	0	0	0	0	0	0	0	0	0	0	0	0	0	0	46.7	15.3	193	16.1	24	21	48	7.1	114	2.7	217	145	6.5	0.0456	0.038	0.8512	0.342	6.3156	10.2	84.5	62.5	22	68
10876134	20414607	38372287	97	74	50	7.26	-4	23	1.2	0	0	0	1	0	1	0	0	0	1	0	0	0	0	0	0	0	33	11.2	525	20.2	21	20	55	9.2	93	3.6	166	131	4.8	0	0.61	1.68	1.21	16.97	1.3	13.9	82.6	21	266
10876439	26842971	33013811	69	28	39	7.36	-3	22	1.6	0	0	0	1	1	1	0	0	0	0	0	0	0	0	0	0	0	23.3	7.2	296	11.9	11	19	87	8.6	118	1.5	120	146	4.9	0.03	0.14	1.8	0.6	8.32	1.5	16.5	125.4	37	136
10877514	20315410	35837034	68	38	58	7.31	2	28	2.5	0	1	0	0	0	0	0	0	0	0	1	0	1	1	0	0	0	26	8.6	104	0.7	11	29	39	8.7	106	2	238	143	4.1	0.02	0	0.99	0.018	0	1.4	17.5	42.1	41	106
10877514	20806427	36522024	58	35	56	7.37	6	32	0.9	0	1	0	0	0	1	0	0	0	1	1	0	1	1	0	0	0	24	7.7	115	0.4	14	29	40	8.3	100	1.9	163	140	4	0	0	0.24	0.02	0.02	2.6	26.5	51.2	9	181
10878728	24230570	38464513	40	54	51	7.4	4	33	3.8	0	0	0	0	0	0	0	0	0	0	1	0	0	0	0	0	0	38.6	13.1	394	15.2	19	32	17	7.8	105	0.7	243	142	3.5	0.0608	0.2432	2.1128	0.2888	12.4944	1.3	14	32.6	23	73
10879223	22127548	36244236	96	298	39	7.02	-20	10	27	0	1	0	0	0	1	0	0	0	1	0	0	0	0	0	0	0	30.4	9.2	291	20	42	21	25	8.4	108	1.7	559	154	4.9	0.02	0.01	2.27	0.43	14.33	2.9	31.4	150	390	157
10879665	28827652	35462148	76	56	31	7.47	0	23	1.7	0	1	0	0	0	0	0	0	0	1	0	0	0	0	0	0	0	44.5	14.7	147	10.3	23	19	21	8.4	102	1.6	155	140	5.3	0.03	0.07	1.58	0.62	6.12	1.4	15.3	127.6	138	213
10880089	29339287	31130982	30	154	44	7.38	0	27	1.3	0	0	0	0	0	0	0	0	0	1	0	0	0	0	0	0	0	44.2	15.8	264	14.7	20	25	22	8.4	101	1.1	181	138	6.5	0.0648	0.3744	2.0088	0.3888	4.3632	1	10.4	36.9	22	46
10880317	21103212	32021542	72	158	59	7.14	-9	19	1.8	1	1	1	0	0	0	0	0	1	1	0	0	0	1	0	1	0	27.2	8.1	521	33.3	22	17	67	8.8	101	2	147	133	5.5	0.02	0	1.7	1.49	22.05	1.6	17.5	40.6	18	179
10880723	29827821	39757762	21	480	29	7.44	-2	20	2.5	0	0	0	0	0	0	0	1	0	0	0	0	0	0	0	1	0	25.1	8	137	6.6	16	21	5	7.7	100	0.5	86	134	3.4	0.03	0.3	1.02	0.58	4.67	1.2	13.5	28.4	29	56
10881561	25424098	31000711	34	104	54	7.4	6	35	1.7	1	0	0	0	0	1	0	0	0	0	0	0	0	0	0	0	0	35.3	11.1	434	18.2	11	29	15	8.8	103	0.7	129	142	5	0.0352	0.12	0.616	0.3059	16.182	1.3	16.5	32.3	42	75
10881690	25457382	36726979	58	194	41	7.18	-12	16	1.4	0	1	1	0	0	0	0	0	0	0	1	0	1	0	0	0	0	26.2	9	188	21.1	17	14	28	7.8	113	1.8	294	140	5.1	0.04	0.01	1.48	1.47	17.94	1.2	12.7	147.6	40	73
10882095	21909910	32957897	36	19	46	7.34	-1	24	1.5	0	0	0	0	0	0	0	0	0	0	0	0	0	0	0	0	0	35.4	11.8	138	13	13	22	30	8.3	105	2.3	132	139	5.8	0.03	0.01	1.4	1.25	10.21	5.7	63.7	42.4	11	117
10882394	28669058	31408296	37	64	55	7.31	0	27	2.6	0	0	1	0	0	1	0	0	0	0	0	0	0	1	0	1	0	47.4	15.6	163	21.1	16	25	29	8.5	99	1.1	173	136	6.7	0.05	0.01	0.49	0.23	20.09	1.7	18.7	31	31	158
10882549	21793762	37643599	56	23	61	7	-15	14	7	0	0	0	0	0	0	1	0	0	0	0	0	0	1	0	1	0	26.5	8.8	182	21.6	31	20	37	8.4	104	1.1	209	143	5.5	0	0	0.92	0.87	17.28	1.4	15.3	20	10	60
10882616	21576088	37051361	54	89	57	7.1	-12	19	5.6	0	0	1	0	0	0	0	0	0	0	0	0	0	0	0	0	0	41.5	14	248	15.8	25	21	27	8.1	108	1.7	145	143	6.3	0.0632	0.0316	1.2324	1.0428	13.4142	1.3	13.6	34.7	1441	61
10882818	23119410	39833646	49	40	43	7.24	-8	19	3.6	0	0	0	0	0	1	0	0	0	0	0	0	0	1	0	1	0	29.7	9.4	295	5.5	13	24	53	8.7	102	1.1	88	136	5.2	0.01	0	0.18	0.46	4.82	1.6	17.4	26.8	60	1900
10882916	21957949	32083080	53	39	46	7.38	0	28	1.1	0	0	0	0	0	0	0	0	0	0	0	0	0	0	0	0	0	26.8	8.2	196	7	13	26	7	7.7	104	0.9	127	141	4.2	0.02	0.23	0.49	0.45	3.64	1.5	16.1	35.8	9	91
10882916	29509560	32775339	37	142	49	7.23	-7	20	1	0	1	0	0	0	0	0	0	0	0	0	0	0	0	0	0	0	35.2	11.8	236	21	23	20	21	8.5	106	1.7	158	139	3.8	0.08	0.33	3.02	1.2	16.55	1.7	19.1	45.6	28	85
10883457	29097390	37567050	27	63	70	7.29	4	35	1.3	0	0	0	0	0	1	0	0	0	0	0	0	0	0	0	0	0	39.8	14.1	170	8.5	11	33	15	8.8	98	0.9	104	138	3.9	0.017	0.3655	1.683	0.34	6.0945	1.2	13.6	22.7	26	62
10884125	21855134	31389548	28	61	39	7.38	-1	24	5.8	0	0	0	0	0	1	0	0	0	0	0	0	0	0	0	0	0	32.6	11.1	261	4.5	17	29	6	9	97	0.7	91	139	3.8	0	0.06	0.392	0.3	12.0204	1	10.5	28.3	18	87
10884607	21601719	38583460	42	60	39	7.47	4	29	2.2	0	0	0	0	0	1	0	0	1	0	0	0	0	1	0	0	0	35.3	12	69	22.9	16	24	19	10.2	93	0.7	80	128	4.7	0	0	0	0.916	21.984	1.4	15.8	32.6	27	203
10884861	25003939	34156717	89	46	63	7.12	-10	22	7.1	0	0	0	0	0	0	0	0	0	1	0	0	0	0	0	0	0	48.4	15.4	97	14.8	26	16	31	8.9	104	2.4	407	140	4.9	0	0	0.63	0.25	10.13	2	21.9	47.9	586	318
10884861	25178923	34632282	78	97	30	7.46	0	22	2.6	0	0	1	0	0	0	0	0	1	0	1	0	1	0	1	0	0	46.7	14.8	237	6.8	16	18	79	8.3	118	2	140	150	4.5	0	0	0.52	1.08	10.06	1.4	15.6	36.2	43	282
10885026	21709864	34948594	26	38	39	7.31	-6	21	3	0	1	0	0	0	0	0	0	0	1	0	0	0	0	0	0	0	28.5	9.5	310	18.8	17	16	17	8.3	92	0.8	276	121	4.6	0.02	0	1.41	2.04	15.1	1.8	19.3	27.9	176	111
10885278	21515374	34510985	58	54	50	7.34	1	26	2.3	0	0	0	0	0	0	0	0	0	0	0	0	0	0	0	0	0	41.6	13.3	462	11.3	13	29	26	9.7	94	1	936	136	8	0.02	0	0.69	0.46	10.35	1.8	20	30.6	118	44
10885279	23060877	39682832	51	38	88	7.28	11	40	1.1	0	0	0	0	0	0	0	0	0	0	0	0	0	0	0	0	0	34.7	9.6	299	12.2	14	35	16	9.1	100	1.1	139	146	4.8	0.02	0.01	1.75	0.94	8.97	1.1	11.7	21.2	56	62
10885479	28838146	37307414	71	45	70	7.17	-5	25	1.3	1	1	0	0	1	0	0	0	0	0	0	0	0	0	0	0	0	37	11.3	217	6.8	18	23	66	10.3	105	3.6	116	142	4.5	0.05	0.01	1.19	0.59	5.28	2.4	26.4	36.1	34	211
10885546	26510718	30857157	33	245	47	7.36	0	28	2.1	0	1	1	0	0	0	0	0	0	0	0	0	0	0	0	0	0	42.9	12.9	183	32.6	14	27	26	8.4	106	1.4	109	139	5.8	0.04	0.0648	2.81	1.13	32.6	1.4	14.9	40.3	20	41
10886219	21107144	30535819	61	78	59	7.48	17	44	1.5	1	1	0	0	0	0	0	0	0	0	0	0	0	0	0	0	0	40.9	12.2	268	10.4	12	36	45	9.4	94	1	120	138	4.3	0.05	0.1	1.39	1.14	7.68	1.7	18.6	96.5	15	123
10886362	20730863	32241321	45	405	37	7.53	8	32	1.5	0	1	1	0	0	1	0	0	0	0	1	0	0	0	0	0	0	33.7	10.7	171	15.9	17	28	37	8.7	102	1.9	109	139	4.5	0.06	0.2821	1.16	0.968	12.59	1.6	16.5	31.3	60	129
10886970	26397173	34472501	55	78	42	7.24	-8	19	6.3	0	0	1	1	0	0	0	0	0	0	0	0	0	0	0	0	0	45.2	15.5	239	22.4	19	23	14	8.2	112	0.8	236	145	5.5	0.1344	0.112	2.4192	0.6048	19.1072	1.3	15.4	29.2	25	63
10887646	25719925	37802486	105	169	72	7.27	4	35	13.1	0	0	0	0	0	0	0	0	1	0	0	0	0	0	0	0	0	33.7	10.4	171	26.7	38	30	55	8.7	101	2.1	745	151	5.2	0.25	0	1.62	1.01	22.43	3.7	40.2	59	35	166
10887818	26355266	32305428	31	29	47	7.49	9	37	1.6	0	1	0	0	0	0	0	0	0	0	0	0	0	0	0	0	0	28.7	8.5	574	12.7	14	33	30	9	99	0.8	190	143	3.9	0.0432	0.02	1.18	1.69	8.82	1.4	15.7	35.8	56	182
10887818	27010379	32025651	45	30	44	7.4	0	28	2.8	1	1	0	0	0	0	0	0	0	0	0	0	0	0	0	0	0	27.8	8.5	555	18.5	13	27	19	7.8	111	0.7	215	146	4.6	0.03	0	2.112	0.44	6.14	1.9	20.5	150	83	197
10887901	25444469	31725707	95	85	69	7.23	-1	28	2.7	0	0	0	0	0	1	0	0	0	0	0	0	0	0	0	0	0	45.2	14	220	10.5	17	27	47	9	102	1.6	158	140	6.2	0.02	0	0.34	0.76	6.29	1.2	11.5	27.5	233	83
10887901	28942534	37989401	50	40	50	7.42	6	34	2.1	0	1	0	0	0	1	0	0	0	0	0	0	0	0	0	0	0	30.3	8.8	342	11.5	12	39	21	8.7	98	0.7	130	143	5.2	0	0	1.07	0.94	10.716	1.2	13.2	90.5	66	118
10888007	23296210	34903620	52	99	41	7.36	-1	24	2.1	1	1	0	0	0	1	0	0	1	1	0	0	1	0	0	0	0	33.3	11.3	259	13.8	22	27	61	8.2	109	3.2	260	142	7.4	0.0648	0.0891	1.7253	0.3321	5.8806	1.3	15.2	95.8	384	68
10888222	24564154	35868880	49	143	37	7.37	-3	22	1.6	0	1	1	1	0	0	0	0	0	1	0	1	1	0	0	0	0	34.5	10.9	252	14	16	19	50	8.1	109	2.8	241	138	5.9	0	0	1.6	1.29	15.14	1.2	13.1	32	11	61
10889053	29443896	39821790	37	155	40	7.44	3	28	1.3	0	0	0	0	0	0	0	0	0	0	0	0	0	0	0	0	0	29.4	8.9	972	23.7	14	24	12	8.6	102	0.7	100	136	4.8	0.06	0	1.6994	1.99	16.54	3.6	29.2	40	11	167
10890447	28025587	39823174	44	82	82	7.27	7	39	1	0	0	0	0	0	0	0	0	0	1	0	0	0	0	0	0	0	44.5	12.6	257	15.3	18	35	10	9.2	90	0.6	230	134	5	0.02	0.0355	0.94	1.86	11.418	1.5	16.5	64.5	41	83
10895954	22188865	31435609	59	54	55	7.21	-6	23	3.6	1	0	0	0	0	1	0	0	0	1	0	0	0	0	0	0	0	39.4	12.3	238	7.1	19	21	15	8.6	95	0.8	249	128	4	0.02	0.36	2.34	0.78	5	1.2	13.1	33	186	1755
10896351	21435488	31660060	62	39	42	7.3	-5	21	1.4	0	1	1	0	0	1	0	0	0	0	0	0	1	0	0	0	0	40.3	13.1	128	18	19	21	58	8.1	104	2.9	132	134	6.1	0	0	0	0.72	17.28	6.2	69.8	51.1	28	43
10896786	21857366	34862475	52	61	27	7.17	-17	10	0.8	0	0	0	0	0	0	0	0	0	1	0	0	0	0	0	0	0	32.9	10.7	93	4.7	17	12	79	8.5	125	3.7	131	144	6.2	0.046	0.138	0.874	0.322	2.99	1.1	12.1	33.9	34	88
10896786	29638887	31508883	50	25	38	7.38	-2	23	2.9	0	1	0	0	0	0	0	0	0	0	1	0	1	0	0	0	0	32.9	9.8	247	12.2	12	25	16	10.9	115	1.5	114	148	4.2	0	0	0.672	0.6468	6.19	1.8	19.7	38.4	11	136
10898129	26259218	32206072	109	47	35	7.27	-9	17	7	1	1	0	0	0	1	0	0	1	1	1	0	1	0	1	0	0	38.1	12.7	92	14.9	34	12	93	10.1	103	8.7	160	138	7.3	0	0	0.6	1.64	12.37	6.8	75	49.9	2239	1747
10900129	22036881	31130132	30	132	48	7.44	7	34	1.6	0	0	0	1	0	0	0	0	0	0	0	0	1	1	0	0	0	24.2	8.2	120	22	14	33	36	8.4	100	1.7	234	142	3.7	0	0	4.806	0	1.602	1.3	14.7	33.7	37	60
10900387	22496293	37198102	75	128	26	7.41	-5	17	1	0	1	0	1	0	0	0	0	0	0	0	1	1	0	0	0	0	26.1	8.6	86	10.3	22	17	68	10.4	98	3.1	94	130	5	0	0	0.913	1.957	7.004	1.3	14.3	40.9	7	159
10900387	27228814	37884287	26	63	54	7.39	5	34	1.3	0	1	0	0	0	0	0	0	0	0	0	0	1	0	0	0	0	38	11.9	228	17.2	27	28	62	8.5	95	9.4	106	141	5.4	0.0516	0.086	1.2616	1.3778	15.6176	1.3	14.2	39.9	14	93
10900387	28246942	37759690	120	91	109	7.04	-4	32	10.4	0	1	0	0	0	0	0	0	0	0	0	0	1	0	0	0	1	33	11.1	302	14.5	28	27	55	10.4	98	8.6	205	139	5.8	0.0435	0.1595	0.6525	0.5365	13.108	1.3	14.5	40.1	16	92
10901166	23424393	34409336	164	194	31	7.37	-6	18	1.7	1	0	0	0	0	0	0	0	1	1	0	0	0	0	1	0	0	30.6	10.4	75	29	18	19	31	9.9	98	2.8	120	128	4.5	0.05	0.01	1.09	0.78	26.39	1.6	16.9	102.1	165	264
10901462	24928167	37883738	61	39	37	7.39	-1	23	3	0	0	0	0	0	0	0	0	1	0	0	0	1	0	0	0	0	36	11.5	83	9.6	25	24	44	8.1	111	6.6	176	147	6.8	0	0	0.67	0.54	7.9608	1.6	18.1	46.9	24	44
10901490	20193898	37054745	79	73	74	7.13	-7	24	1.5	0	0	0	0	0	1	0	0	0	0	0	0	0	0	0	0	0	36.7	12	214	18.4	13	20	7	8.2	105	0.5	208	132	5	0.06	0.04	0.43	1.63	14.63	1.2	13.2	35.8	36	123
10901624	26295910	36796014	77	73	65	7.26	0	31	2.1	1	1	0	0	0	0	0	0	1	0	0	0	1	0	1	0	0	35.2	10.9	177	28.7	19	26	99	8.8	95	6	186	140	3.7	0	0	1.376	2.625	24.948	1.6	17.5	30.8	102	109
10901772	22072768	36584534	57	44	46	7.36	0	27	1.9	0	1	1	0	0	1	0	0	0	1	0	0	1	0	0	0	0	30.2	10.4	163	20.6	22	27	127	10.3	105	3	718	144	5.8	0.02	0.01	0.92	1.07	9.61	5	56.5	95	18	116
10901772	23086875	35524778	73	35	58	7.28	-1	28	1.7	0	1	1	0	0	1	0	0	0	1	1	0	1	0	0	0	0	29.9	9	275	14.5	19	17	36	9.4	108	2.8	261	137	5.2	0	0.35	0.77	0.62	14.857	1.9	20.8	43.3	30	58
10901772	23968785	34355823	56	236	38	7.52	8	32	1	1	1	1	1	0	1	0	0	0	1	1	0	1	0	0	0	0	33.4	11.4	204	13.4	14	28	43	9.5	104	2.3	211	138	4.8	0.02	0.1464	1.9873	1.76	18.41	1.4	15.1	44.1	129	395
10901772	25828364	39241321	36	28	36	7.42	-1	24	1.2	0	1	1	0	0	1	0	0	0	1	1	0	0	0	0	0	0	24.6	7.4	267	7	20	26	27	8.6	97	1.1	224	137	4	0	0.495	1.785	0.697	4.15	6.5	72.5	48.2	52	322
10902267	27009709	37528363	64	56	46	7.42	4	31	1.4	0	0	0	0	0	1	0	0	0	0	0	0	0	1	0	1	0	38.8	12.4	90	8.4	17	29	27	9.3	98	0.6	129	140	4.3	0	0	0.2	0.13	6.27	1.2	13.1	30.5	46	131
10903224	26582922	32274442	26	44	59	7.29	0	30	1.1	0	0	0	0	0	1	0	0	0	0	0	0	0	0	0	0	0	34.8	11.5	229	13.1	9	26	13	7.9	110	1	128	141	4.3	0.06	0.1	1.43	0.362	13.8317	1.1	11.9	27.1	33	47
10903357	26662210	31480392	118	220	42	7.39	1	25	1	0	1	0	0	0	0	0	0	0	0	0	0	0	0	0	0	0	26.6	8.8	79	9.2	11	24	45	8.4	104	4	109	136	4.6	0.03	0.19	1.05	1.27	6.42	1.1	12.4	66.7	1268	76
10903463	20043522	35389187	17	47	48	7.39	3	28	1	0	0	0	1	0	0	0	0	0	1	0	1	0	0	0	0	0	39.4	12.1	214	11.7	13	26	19	8.8	108	0.7	133	143	4.4	0.09	0.02	0.81	0.4	10.17	1.2	12.5	29.7	30	89
10903614	27037495	39615487	45	46	43	7.38	0	26	2.8	0	1	0	0	0	1	0	0	0	0	0	0	0	0	0	0	0	34.1	10.5	231	7.6	18	28	34	8.8	103	1.4	133	146	4	0.02	0	0.6	0.48	5.66	1.3	13.8	27.1	13	81
10904094	22904140	32283773	56	26	42	7.46	4	31	1.6	1	1	1	0	0	1	0	0	0	0	0	0	0	1	0	1	0	25.7	7.8	256	5.9	15	25	50	8.5	98	1.7	159	138	4.3	0.01	0	0.23	0.25	5.35	1.4	15.4	81	10	102
10904379	21562189	32183941	38	60	34	7.42	-1	23	2.1	0	1	0	1	0	0	0	0	0	1	0	0	0	0	0	0	0	45.2	15.2	187	14.4	17	24	21	8.3	105	1.1	282	146	3.6	0	0.01	0.51	0.5733	8.0654	1.3	13.8	69.1	20	54
10904848	27866299	32968262	28	51	35	7.41	-1	23	2.7	0	0	1	0	0	1	0	0	0	0	0	0	0	0	0	0	0	48.5	16.6	227	18.9	20	23	28	9	107	1.3	137	144	4.4	0.01	0.02	0.9	0.15	7.69	1.1	11.6	25.1	32	82
10906447	24188540	39734754	59	181	35	7.44	0	25	1	0	0	0	0	0	0	0	0	0	1	0	0	0	0	0	0	0	37	11.8	423	17.2	18	29	36	10.4	100	1.1	297	141	4.8	0.04	0.02	1.62	1.35	14.1	1.4	15.2	27.1	41	68
10906506	28286286	30033958	14	67	50	7.38	2	31	0.9	1	0	0	0	0	1	0	0	0	0	0	0	0	0	0	0	0	38.1	12.5	287	8.5	17	26	14	8.9	96	0.8	127	135	4.3	0.03	0.33	1.08	0.72	6.26	1.2	12.5	35	36	72
10906792	28802842	35741709	138	157	16	7.16	-20	6	10.2	0	0	0	0	0	0	0	0	1	0	0	0	0	0	0	0	0	43.1	14.1	400	23.3	30	13	50	7.3	111	4.5	238	140	5.4	0	0	3.04	1.12	6.66	2.3	23.8	59.7	366	119
10907501	24724109	38587763	73	73	63	7.45	16	45	1.4	0	1	0	0	0	1	1	0	0	1	0	0	1	0	0	0	0	36.6	11.2	255	9	16	40	54	9.7	103	2.7	119	149	6.8	0.018	0.027	1.323	0.324	7.317	1.3	13.2	88	20	58
10907695	28491009	36892864	22	462	39	7.46	4	29	4.5	0	0	0	0	0	0	0	0	0	0	0	0	0	0	0	0	0	40.6	12.7	362	15.4	11	27	11	7.5	108	0.9	128	142	3.9	0.0596	0.0447	2.235	0.6705	11.8902	1.1	12.1	31.5	38	42
10907886	23137855	33844447	44	39	39	7.35	-3	22	1.8	0	1	0	0	0	0	0	0	0	0	0	0	0	0	0	0	0	39.8	12.7	133	19.9	15	24	48	8	107	0.9	127	139	5.3	0.01	0.02	1.67	0.49	9.69	1.6	17.1	28.7	47	56
10908257	23058192	39746424	43	142	28	7.45	-2	20	4.4	0	0	0	0	0	0	0	0	0	0	0	0	1	0	0	1	0	33.6	10.7	127	11.9	17	19	24	8.3	109	0.8	165	140	4.1	0.02	0.03	1.25	0.35	6.66	1.1	12.3	28.8	28	56
10909733	24069749	30958856	49	32	34	7.25	-12	16	4.2	1	1	0	0	1	0	0	0	0	0	0	0	0	0	0	0	0	35.1	11.2	124	43.1	15	15	15	7.8	114	1	169	141	4.9	0.11	0	1.29	0.92	40.08	1.5	15.8	34.9	67	157
10910344	22604063	39039839	43	94	29	7.48	0	22	1.6	0	0	0	1	0	0	0	0	0	0	0	0	0	0	0	0	0	43.4	14.9	122	6.4	17	23	36	7.6	109	1.2	205	141	4.8	0.02	0.07	1.15	0.15	6.1904	1.2	12.7	25	11	54
10910797	23479816	38530115	23	43	50	7.22	-7	22	3.7	0	0	0	0	1	0	0	0	0	1	0	0	0	0	0	0	0	28.8	8.4	101	6.5	9	30	16	8.6	113	0.8	233	147	4.3	0.01	0.07	0.61	0.57	2.88	1.4	15.7	29.9	7	114
10910797	23773625	39941044	95	71	27	7.27	-2	24	1.2	0	0	0	0	1	0	0	0	0	1	0	0	0	0	0	0	0	28.8	9.6	153	9.3	14	26	66	8.7	94	1.7	239	127	6.9	0.01	0	0.35	1.17	7.75	1.1	12.2	22.7	11	45
10910797	23903931	31007559	58	55	39	7.44	1	27	2.2	0	0	0	0	1	0	0	0	0	1	0	0	0	0	0	0	0	31.1	8.7	137	5.7	10	26	30	8.8	114	1.2	690	148	6.3	0.01	0.02	1.12	0.54	3.97	1.2	13.2	26.8	9	45
10910797	26541413	37063686	57	257	52	7.34	1	29	0.6	1	1	0	0	1	0	0	0	0	1	0	0	0	0	0	0	0	34.5	9.9	300	11.5	14	28	34	8.8	119	1.3	333	154	4.7	0.02	0	0.96	1.37	9.08	1.4	15.5	43.3	16	98
10911157	24517269	32622523	100	73	60	7.03	-17	15	9.8	0	0	0	0	0	0	0	1	0	0	0	0	1	0	0	0	0	48.3	15.4	216	19.9	32	16	52	18.4	106	4.5	171	150	6.4	0	0	2.19	1.19	16.52	2.4	26.8	36.2	3912	108
10911235	27336224	37680610	48	24	57	7.24	-5	23	6.7	1	1	0	0	0	0	0	0	0	0	0	0	1	0	0	0	0	39.1	13.6	208	18.1	16	22	30	8.1	103	1.7	229	140	3.6	0.07	0.06	0.9	0.99	15.06	1.2	13.6	128.2	418	132
10911270	26543072	36810341	74	203	41	7.32	-4	22	1.8	0	0	0	0	0	0	0	0	0	0	0	0	0	1	0	0	0	25	8.3	12	1	16	20	57	8.7	110	1	151	141	4.5	0	0	0.17	0.03	0.77	1.2	13.9	20.9	22	297
10911403	23965139	37490968	19	221	35	7.44	0	25	1.4	0	0	0	1	0	0	0	0	0	0	0	0	0	0	0	0	0	38.2	13	227	15	13	22	17	8.4	112	0.6	144	143	3.5	0.0288	0.03	0.5511	0.168	9.4304	1.2	13	28.6	11	77
10911431	28481450	32189539	26	201	40	7.45	4	29	0.7	0	0	0	0	0	0	0	0	0	0	0	0	0	0	0	0	0	32	10.9	229	10.9	16	33	10	9.5	105	0.8	111	142	4.1	0.0654	0.0327	0.8284	0.3052	9.6683	1.2	14.4	29.7	48	41
10911585	28843734	37578008	30	245	30	7.44	-1	21	3	0	0	0	1	1	0	0	0	0	0	0	0	0	0	0	0	0	28.7	9.1	163	8.5	14	20	19	7.9	105	0.9	125	138	4.3	0.02	0	0.61	0.18	5.88	3.2	35	33.8	19	39
10911605	28270645	37159175	24	54	37	7.4	-1	23	4.1	0	0	0	0	0	0	0	0	1	0	0	0	1	0	0	0	0	29.2	8.7	231	5.8	7	24	13	7.9	104	0.8	93	135	3.6	0	0.0735	0.392	0.27	4.8	1.9	21.3	32.7	14	75
10911778	26931211	38535815	77	40	41	7.32	-4	22	3.5	1	1	0	0	0	0	0	0	0	0	0	0	0	1	0	0	0	39.3	12.7	29	57.4	14	19	43	8.7	115	1.9	149	145	5.2	0.57	1.15	4.52	1.15	1.72	1.5	16.4	31.5	21	90
10912090	22436966	34990063	119	113	28	7.33	-9	15	6.2	0	1	0	1	0	0	0	0	0	0	0	0	1	1	1	0	1	23.5	8.3	70	0.3	25	18	138	7	118	4.2	143	147	4.4	0	0	0.21	0	0	1.3	13.6	34.2	87	251
10912090	28929485	33370256	71	28	44	7.18	-12	17	4.6	0	1	0	0	0	0	0	0	0	0	0	0	0	0	0	0	1	24.7	7.9	229	7.1	22	21	22	7.9	108	1.7	128	141	5.2	0.02	0.31	1.17	0.33	5.79	1.1	11.5	24.1	13	106
10912602	23708919	36138981	37	59	57	7.27	-2	25	1.3	0	1	0	0	0	0	0	0	0	0	0	0	1	0	0	0	0	37.6	11.6	230	6.7	15	27	30	9.6	107	1.7	135	143	4.3	0.05	0.07	1.64	0.51	4.03	1	10.4	27.6	112	43
10913302	20583341	38719905	58	34	49	7.4	3	31	1.6	1	1	0	0	0	1	1	0	1	0	0	0	1	1	0	0	0	29.2	9	487	15.4	17	26	26	9	97	2	87	139	4.2	0.05	0.08	1.11	1.83	11.85	1.3	14.2	150	60	413
10913302	21234958	35920884	50	56	53	7.39	5	33	0.9	0	1	0	0	0	0	0	0	0	0	0	0	1	1	0	0	0	28.9	9.1	374	10.5	11	30	24	8.4	104	1.5	97	143	4.2	0	0.02	0.68	0.89	6.86	1.3	14.1	30.8	31	181
10913302	21527374	35272466	41	61	77	7.18	-1	30	1.2	0	1	0	0	0	1	0	0	0	0	0	0	0	1	0	0	0	34.3	10.4	497	7.8	20	26	38	9.1	102	1.3	147	139	5.4	0	0.2702	1.2972	1.56	6.95	1.2	13.2	36.7	42	265
10913302	22678858	32328501	41	102	46	7.33	-1	25	1.2	0	1	0	0	0	0	0	0	0	0	0	0	0	1	0	0	0	33.2	10.1	302	9.4	17	26	34	8.9	104	1.2	125	139	4.7	0.02	0.24	2.08	0.833	9.14	1	11.3	27.7	62	227
10913302	23914909	39810139	20	38	51	7.35	2	28	1.5	0	1	0	0	0	0	0	0	1	0	0	0	1	0	0	0	0	32.7	9.7	102	10.8	15	27	18	8.6	100	3.1	107	140	4.5	0	0	0.32	0.65	10.08	1.1	12.4	34.4	35	253
10913302	26522673	37824683	45	169	58	7.23	-4	23	1.7	0	1	0	0	0	1	0	0	1	0	0	0	1	1	0	0	0	31.7	10.8	119	14.7	17	23	65	8.2	96	6.3	114	134	4.7	0.08	0.413	2.47	0.94	11.1192	1.1	12.2	34.1	4375	449
10913302	27555738	37214080	53	37	56	7.27	-2	27	2	0	1	0	0	0	1	0	0	0	0	0	0	0	1	0	0	0	25.2	8.2	428	15.2	21	23	45	8.6	97	1.4	168	133	4.8	0	0	0.3	0.61	14.44	1.3	14.4	32.5	40	326
10913302	29001434	39101471	44	189	60	7.37	7	36	1.8	1	1	0	0	0	1	1	0	0	0	0	0	1	1	0	0	0	25.6	8	343	17.4	16	21	87	9.2	103	2.1	95	139	5.8	0	1.212	1.6	0.77	8.85	1.1	12.2	32.6	62	288
10913302	29154276	37020105	60	198	49	7.31	-2	24	1.7	0	1	0	0	0	0	1	0	0	0	0	0	1	0	0	0	0	23.5	7.2	62	13.1	14	24	40	8.4	98	4.1	87	136	3.9	0.06	0	0.82	1.21	11.39	1.1	12.3	28.4	41	301
10913302	29409026	36924981	50	120	63	7.27	0	30	1.7	0	1	0	0	0	0	1	0	1	0	0	0	1	1	0	0	0	25	7.8	525	11.5	14	29	73	9.1	90	2.1	121	133	4.7	0.05	0	0.18	1.84	9.17	1.4	13.6	25.6	122	438
10913472	29471574	36636407	103	59	94	6.97	-13	23	2.3	0	0	0	0	0	1	0	1	0	1	0	0	0	0	0	0	0	38.4	11.6	300	20	20	24	38	6.9	98	2.5	343	128	6.5	0	0	1.8	1	14.4	1.5	16.5	33.2	47	91
10914124	28276503	38525080	38	218	45	7.41	3	30	1.8	0	0	0	0	0	0	0	0	0	0	0	0	0	1	0	1	0	30.1	9.9	192	9.1	17	25	6	8.7	107	0.3	150	139	3.5	0.02	0	1.39	0.83	7.623	1.2	13.1	34.8	12	57
10914703	27198840	38281218	39	41	29	7.46	-1	21	1.9	0	0	0	0	0	0	0	0	0	0	0	0	0	1	0	1	0	37.2	12	296	8.8	21	19	24	8	103	0.7	154	129	9.6	0.03	0.01	1.02	0.87	7.12	1.3	13.7	35.4	154	273
10914949	25373899	35195445	32	173	29	7.47	-1	21	1.8	0	0	0	0	0	0	0	0	0	0	0	0	0	0	0	0	0	41.6	13.7	194	5	13	21	14	8.4	109	0.5	133	143	3.7	0.04	0.12	2.02	0.43	4.41	1.3	13.6	35.5	62	61
10915773	21390067	39839511	78	128	31	7.32	-8	17	1.5	1	0	0	0	0	1	0	0	0	0	0	0	1	0	0	0	0	22.8	7	242	11.9	19	19	73	7.9	105	4.8	514	137	4.9	0.0474	0.214	0.99	0.73	10.8	1.6	16.8	83.6	82	108
10915797	23014623	31004221	24	105	42	7.39	1	30	1.6	0	0	0	0	0	0	0	0	0	0	0	0	0	1	0	1	0	29.5	10	157	10.4	17	31	11	9	92	0.9	106	135	4.4	0.04	0.0658	2.0046	0.86	9.58	1.2	13.2	89.4	13	114
10916044	20652788	35053803	133	125	32	7.11	-18	11	12.3	0	0	0	0	0	0	0	0	1	0	0	0	0	0	1	0	0	38	12.5	50	3.8	42	16	44	9.3	96	3.6	188	139	7.5	0	0.08	0.59	0.06	0.32	6.1	68.4	150	81	132
10919371	20895514	35788565	72	28	30	7.34	-9	17	7.2	0	0	0	0	0	0	0	1	1	0	0	0	0	0	1	0	0	23.2	8.1	71	18.2	26	19	44	7.7	108	2	170	143	5.9	0.0264	0.1848	1.3659	1.0519	13.1095	2.2	23.2	79.4	17	64
10920228	23466911	37783060	39	87	53	7.45	10	38	1.2	1	1	0	0	0	0	0	0	1	0	0	0	0	0	0	0	0	27.9	9	222	5.9	16	35	19	8.1	99	0.8	102	149	4.6	0.03	0.1	0.94	0.42	4.29	1.3	14.6	58.3	63	92
10921049	20902044	39472770	52	44	50	7.3	-3	24	2.5	0	0	0	1	0	0	0	0	0	1	1	0	1	0	0	0	0	29.3	9.3	189	7.5	17	27	73	8.8	95	9.5	687	137	5.6	0.02	0.02	1.0218	0.93	5.348	0.9	10.3	23	10	113
10921049	26043124	32498311	91	44	40	7.15	-15	15	12.4	0	0	0	1	0	0	0	0	0	1	1	1	1	0	0	0	0	31.7	10.7	164	19.2	38	22	81	10	95	80	1225	136	5.5	0	0.38	1.73	0.96	15.94	1.2	12.7	26.6	212	110
10921094	29109132	39153070	72	189	28	7.39	-7	17	3.8	1	1	1	0	0	0	0	0	0	0	0	0	0	0	0	0	0	28.9	9.4	227	20.7	15	18	70	7.7	113	2.7	253	146	3.7	0.01	0	0.38	0.54	8.07	1.4	14.9	150	51	84
10921462	21457974	34897706	42	194	37	7.35	-4	21	3.5	1	0	0	0	0	1	0	0	0	1	0	0	0	0	0	0	0	30.4	9.9	251	14.3	22	19	18	7.6	103	0.7	275	132	4.9	0	0	1.27	0.88	7.64	1.3	14.3	31.4	9	93
10921512	22906624	38948241	45	139	58	7.05	-15	17	9.1	0	0	0	0	0	0	0	0	0	0	0	0	0	0	0	0	0	50.6	16.4	254	30.7	26	19	27	8	115	2.1	328	150	3.5	0.09	0.21	2.72	0.27	22.85	1.8	19.6	31.7	4935	229
10921546	29159149	31959806	30	45	37	6.93	-6	17	1.3	0	0	0	0	0	0	0	0	0	0	0	0	0	0	0	1	0	28	9.3	107	9.1	22	20	7	9.3	106	0.5	138	135	7.9	0	0	0.531	1.092	6.734	1.1	13.3	25.5	18	97
10922101	25722335	31143461	36	36	39	7.42	0	26	1.8	1	1	0	0	0	0	0	0	1	0	0	0	0	1	0	0	0	46.6	16.1	140	15	17	22	22	8.8	104	1.1	124	138	4.1	0.07	0.01	2.0155	1.05	11.2036	1.4	15	57.1	78	55
10922531	22940964	33673829	44	62	40	7.41	0	26	1.6	0	1	0	0	0	1	0	0	0	0	0	0	0	0	0	0	0	34.6	10.3	157	13	13	22	30	7.7	108	1	105	143	4.3	0.0134	0	0.49	1.51	10.572	1.2	13	30.2	41	90
10922589	23265469	30769172	20	321	37	7.43	1	25	0.9	1	0	0	0	0	0	0	0	0	0	0	0	0	0	0	0	0	40.1	13.2	182	17.2	15	22	11	7.9	106	1.3	116	139	4.9	0.04	0.22	1.65	0.54	14.67	1.4	14.8	29.1	32	81
10923152	26619736	30382119	41	325	36	7.39	-2	23	1.4	1	1	1	0	0	0	0	0	0	0	1	0	0	0	0	0	0	35.3	12.3	214	13.1	16	20	25	7.9	108	1.2	205	137	4.5	0.0786	0.0262	1.3362	0.8253	10.8337	1.2	13.4	150	46	68
10923490	28344405	31539741	49	94	24	7.42	-6	16	4.1	1	1	1	0	0	0	0	1	0	0	0	0	1	0	0	0	0	25.5	8	225	24.2	22	19	74	9.1	107	4	194	142	5.6	0.08	0.02	1.8	2.46	19.53	1.6	16.9	85.8	1225	69
10923536	20396115	30922279	70	104	48	7.29	-3	24	0.8	0	0	0	0	0	1	0	0	0	0	0	0	0	0	0	0	0	27.5	9	312	35	18	21	46	8.7	101	1.5	113	136	4.1	0.0915	0.0548	0.5206	0.366	29.585	1	11.8	35	7	426
10923536	21292765	30612011	36	57	70	7.4	14	45	0.9	0	0	0	0	0	1	0	0	0	0	0	0	0	0	0	0	0	31.3	10	247	6.6	12	42	18	8.6	94	0.7	200	139	4.9	0.0132	0.0132	0.264	0.132	6.1908	0.9	10.8	25.5	24	143
10923536	25005306	35525875	33	62	66	7.35	7	38	1	0	0	0	0	0	1	0	0	0	0	0	0	0	0	0	0	0	29.8	9.6	189	4.5	11	34	28	8.8	100	0.8	192	139	5.1	0	0.045	0	0.315	4.095	0.9	11.1	27.8	48	541
10923536	28698367	39723174	44	177	53	7.35	2	30	0.8	0	0	0	0	0	1	0	0	0	0	0	0	0	1	0	0	0	34.4	10.6	260	8.7	13	37	24	9.5	104	1.1	177	145	5.2	0.0079	0.0079	0.174	0.435	7.5682	1.1	12.2	29.3	103	682
10924501	25098376	31390608	38	108	32	7.46	0	23	1.9	0	0	0	1	0	0	0	0	0	0	0	0	0	0	0	0	0	37	12.5	271	11.7	18	20	26	8.8	106	1.7	213	139	4.5	0.02	0.04	1.02	0.525	9.31	1.7	18.9	23.6	35	44
10924766	27944070	38489747	33	169	35	7.48	3	26	1.1	0	0	0	1	0	1	0	0	0	0	0	1	0	1	0	0	0	38.6	12.8	285	11.9	12	25	13	9.4	110	0.9	112	150	4.7	0.06	0	3.6	1.51	6.7	1.1	11.5	29.8	10	90
10926122	27959999	33674362	76	72	34	7.42	-1	23	2.2	0	0	0	1	0	0	0	0	0	1	0	0	0	0	0	0	0	26.3	8.9	266	16.7	15	25	29	9.1	105	1.2	208	137	4.9	0.03	0.265	1.311	0.972	12.39	1.6	14.3	39.8	27	69
10926361	24504005	30967209	31	265	52	7.4	6	33	1	0	1	0	0	0	1	0	0	0	0	0	0	0	0	0	0	0	51.5	16.8	173	19.6	12	37	30	10.6	104	1	170	141	4.8	0.08	0.36	2.36	1.1	16.63	1.3	14.2	44.7	16	61
10926537	29764966	37798199	34	200	30	7.4	-4	19	1.7	0	0	0	1	0	0	0	0	0	0	0	1	0	0	0	0	0	41.4	13.9	210	12.8	19	19	15	9.3	113	0.8	104	141	4.1	0.02	0.01	1.08	0.81	9.94	1.2	13.2	89.7	15	69
10927535	24453772	38243488	71	50	30	7.36	-6	18	1.9	0	0	0	0	0	0	0	0	0	1	1	0	0	0	0	0	0	24.8	7.9	434	27.1	30	18	44	9.1	100	2.5	431	141	6.4	0.04	0.06	0.9	0.99	23.8	1.2	12.9	26.3	58	123
10927868	25621147	30156614	51	88	50	7.31	-1	26	1.1	0	0	0	0	0	0	0	0	0	0	0	0	0	1	0	1	0	23.7	7.7	119	8.4	8	24	16	8.2	109	0.9	142	141	5.3	0.02	0.0525	1.47	0.2877	4.0392	1.2	11.4	22.8	63	97
10928135	23380853	32105035	35	72	48	7.38	1	29	1.5	0	0	0	0	0	0	0	0	0	0	0	0	0	0	0	0	0	30.5	10.9	232	4.9	14	28	17	8	110	0.8	119	145	3.9	0.0147	0	1.2299	0.1372	3.5182	1.3	14.9	31	20	114
10928517	27226905	39291670	62	310	46	7.31	-4	22	2.8	1	1	0	0	0	1	0	0	0	1	1	0	1	0	0	0	0	33.1	10.6	313	18.9	18	25	49	8.7	105	6.6	302	144	5.3	0.02	0	1.01	0.2565	13.6136	1.3	14.2	39.3	113	60
10928622	26016519	37442772	74	99	42	7.38	0	26	0.9	0	0	0	1	0	0	0	0	1	0	0	0	0	0	0	0	0	40.6	13.4	88	9.6	31	23	15	10.6	110	2.3	207	152	5.2	0.01	0.01	0.6	0.4	4.42	3.3	35.6	150	2250	332
10929071	22714833	32937938	41	88	68	7.2	-2	28	4.7	0	0	1	1	0	0	0	0	0	0	0	0	0	1	0	0	0	29.4	8	59	19.9	16	25	27	7.9	109	0.7	246	143	5.4	0.25	0	0.76	0.13	11.43	1.3	13.9	86.1	65	194
10929071	27999232	34900629	91	132	35	7.44	0	25	2.5	0	0	1	1	0	0	0	0	0	0	0	0	0	1	0	0	0	26.3	8.3	19	0.2	18	19	31	8.2	105	1.6	128	138	3.9	0	0	0.036	0.96	0.28	1.3	14.7	32.8	46	64
10930151	23873957	33550518	76	36	49	7.37	1	29	1.1	0	1	0	0	1	1	0	0	0	0	0	0	1	0	0	0	0	23.7	7.4	295	13.2	15	26	58	8.5	100	1.5	201	139	4.2	0.02	0	0.64	0.07	13.446	6.8	74.7	41.3	41	147
10930214	21441177	37329366	42	139	51	7.34	0	29	1	0	0	0	0	0	1	0	0	1	0	0	0	0	1	0	0	0	31.9	10	159	11.3	13	28	8	8.3	101	0.7	128	137	4	0.04	0	0.7336	1.01	8.76	1.3	17	50.7	15	66
[truncated: 19,595 more rows]
[truncated: 34 more columns]
